# Supplementary material for: Single-cell analysis reveals alternations between the aged and young mice prostates
Source: Biomark Res. 2024 Oct 9;12:117. doi: 10.1186/s40364-024-00666-x (PMC11462726; doi:10.1186/s40364-024-00666-x)
Supplement: Supplementary file 2 — Supplementary Material 2. [file 40364_2024_666_MOESM2_ESM.xlsx]

## Sheet: Sheet1
celltype	markers
luminal	Epcam,Krt8,Krt18
basal	Epcam,Krt5,Krt15
mesenchymal	Col5a2,Col1a1,Acta2,Lama2
endothelium	Vwf,Cd31
lymphatic endothelium	Prox1,Cd31
myeloid	Cd14,Aif1
T	Cd3d,Cd3e
B	Ms4a1
plasma	Jchain
