# Supplementary material for: Single-cell analysis reveals alternations between the aged and young mice prostates
Source: Biomark Res. 2024 Oct 9;12:117. doi: 10.1186/s40364-024-00666-x (PMC11462726; doi:10.1186/s40364-024-00666-x)
Supplement: Supplementary file 3 — Supplementary Material 3. [file 40364_2024_666_MOESM3_ESM.xlsx]

## Sheet: degs_between_majorcelltype
	p_val	avg_log2FC	pct.1	pct.2	p_val_adj	cluster	gene
Tgm4	0	2.81229	0.992	0.805	0	luminal	Tgm4
9530053A07Rik	0	2.70762	0.996	0.947	0	luminal	9530053A07Rik
9530002B09Rik	0	2.66155	0.986	0.7	0	luminal	9530002B09Rik
Pbsn	0	2.61702	0.997	0.949	0	luminal	Pbsn
Ren1	0	2.59371	0.807	0.382	0	luminal	Ren1
Gm37223	0	2.57187	0.834	0.348	0	luminal	Gm37223
Prdx6	0	2.51769	0.984	0.775	0	luminal	Prdx6
Pate9	0	2.50698	0.948	0.518	0	luminal	Pate9
Agr2	0	2.47875	0.836	0.311	0	luminal	Agr2
Rnase1	0	2.44025	0.827	0.281	0	luminal	Rnase1
C1rb	0	2.41675	0.81	0.308	0	luminal	C1rb
Tcaf3	0	2.40495	0.695	0.249	0	luminal	Tcaf3
Mmp7	0	2.30109	0.858	0.403	0	luminal	Mmp7
Ms4a5	0	2.22212	0.685	0.213	0	luminal	Ms4a5
Dnajc10	0	2.17731	0.854	0.491	0	luminal	Dnajc10
9530003J23Rik	0	2.14737	0.663	0.254	0	luminal	9530003J23Rik
Mt1	0	2.13059	0.994	0.904	0	luminal	Mt1
Fgl1	0	2.11946	0.689	0.191	0	luminal	Fgl1
Fut9	0	2.04895	0.664	0.234	0	luminal	Fut9
Glb1l3	0	2.04305	0.676	0.19	0	luminal	Glb1l3
Egf	0	1.9069	0.647	0.199	0	luminal	Egf
Akr1b3	0	1.89705	0.809	0.471	0	luminal	Akr1b3
Spink8	0	1.86536	0.441	0.146	0	luminal	Spink8
Mt2	0	1.84992	0.965	0.748	0	luminal	Mt2
Pdia6	0	1.80665	0.815	0.577	0	luminal	Pdia6
Gsdma	0	1.80638	0.577	0.135	0	luminal	Gsdma
C1s2	0	1.79306	0.587	0.158	0	luminal	C1s2
Atp6v1c2	0	1.69163	0.625	0.195	0	luminal	Atp6v1c2
Limch1	0	1.65488	0.551	0.239	0	luminal	Limch1
Fkbp11	0	1.62602	0.516	0.154	0	luminal	Fkbp11
Ehf	0	1.6249	0.711	0.356	0	luminal	Ehf
Tspan1	0	1.61577	0.608	0.221	0	luminal	Tspan1
Cd24a	0	1.6102	0.772	0.403	0	luminal	Cd24a
Tmed3	0	1.57821	0.663	0.399	0	luminal	Tmed3
Pgm2l1	0	1.56993	0.555	0.212	0	luminal	Pgm2l1
Nkx3-1	0	1.56393	0.571	0.21	0	luminal	Nkx3-1
Sec61b	0	1.55755	0.847	0.674	0	luminal	Sec61b
Ssr4	0	1.54647	0.773	0.566	0	luminal	Ssr4
Cystm1	0	1.54623	0.684	0.342	0	luminal	Cystm1
Tst	0	1.5461	0.492	0.125	0	luminal	Tst
Pnliprp1	0	1.5231	0.435	0.12	0	luminal	Pnliprp1
Man1a	0	1.49676	0.865	0.688	0	luminal	Man1a
Manf	0	1.4708	0.688	0.48	0	luminal	Manf
Ceacam1	0	1.47015	0.559	0.229	0	luminal	Ceacam1
Spint2	0	1.44725	0.734	0.435	0	luminal	Spint2
Elapor1	0	1.43483	0.473	0.11	0	luminal	Elapor1
Dnajc3	0	1.43368	0.686	0.5	0	luminal	Dnajc3
Lmo7	0	1.41935	0.546	0.264	0	luminal	Lmo7
Azgp1	0	1.40948	0.461	0.091	0	luminal	Azgp1
Ift20	0	1.36489	0.628	0.389	0	luminal	Ift20
Rcn1	0	1.35264	0.65	0.366	0	luminal	Rcn1
Defb1	0	1.33585	0.726	0.496	0	luminal	Defb1
Tmem45a	0	1.32535	0.468	0.17	0	luminal	Tmem45a
Anxa4	0	1.28317	0.698	0.467	0	luminal	Anxa4
Krt18	0	1.27822	0.644	0.349	0	luminal	Krt18
Krt19	0	1.26934	0.475	0.151	0	luminal	Krt19
Cldn8	0	1.26237	0.462	0.158	0	luminal	Cldn8
Stat5a	0	1.24425	0.475	0.199	0	luminal	Stat5a
Asns	0	1.24055	0.409	0.117	0	luminal	Asns
Slc22a1	0	1.23153	0.411	0.086	0	luminal	Slc22a1
Sec11c	0	1.22134	0.582	0.327	0	luminal	Sec11c
Tceal9	0	1.2159	0.76	0.61	0	luminal	Tceal9
Car2	0	1.20451	0.524	0.212	0	luminal	Car2
Sel1l3	0	1.18952	0.426	0.153	0	luminal	Sel1l3
Tmprss2	0	1.18354	0.439	0.15	0	luminal	Tmprss2
Srp9	0	1.14851	0.673	0.515	0	luminal	Srp9
Hspa5	0	1.14591	0.828	0.762	0	luminal	Hspa5
Tspan13	0	1.14222	0.543	0.265	0	luminal	Tspan13
Atp12a	0	1.13773	0.357	0.055	0	luminal	Atp12a
Epcam	0	1.13578	0.591	0.304	0	luminal	Epcam
Hsp90b1	0	1.11696	0.823	0.788	0	luminal	Hsp90b1
Gpt2	0	1.10721	0.42	0.138	0	luminal	Gpt2
Rn18s	0	0.995672	1	0.998	0	luminal	Rn18s
Pabpc1	0	0.931054	0.82	0.769	0	luminal	Pabpc1
Rpl10	0	0.81382	0.977	0.969	0	luminal	Rpl10
Defb50	2.15533e-307	2.11912	0.722	0.523	5.59308e-303	luminal	Defb50
Atp1b1	1.09677e-300	0.997461	0.635	0.389	2.84612e-296	luminal	Atp1b1
Hdlbp	4.56212e-300	1.13939	0.627	0.466	1.18387e-295	luminal	Hdlbp
Hoxb13	1.6344e-296	1.04761	0.394	0.126	4.24126e-292	luminal	Hoxb13
Serp1	1.67409e-296	1.01797	0.683	0.517	4.34425e-292	luminal	Serp1
Wars	2.6948e-294	1.14305	0.45	0.188	6.993e-290	luminal	Wars
mt-Nd5	2.4896e-293	0.68367	0.938	0.941	6.46051e-289	luminal	mt-Nd5
Ezr	7.95293e-291	1.05187	0.676	0.534	2.06378e-286	luminal	Ezr
Shroom3	8.59744e-290	1.47998	0.502	0.273	2.23104e-285	luminal	Shroom3
Degs2	3.76039e-289	0.900062	0.314	0.069	9.7582e-285	luminal	Degs2
mt-Cytb	8.89561e-289	0.679835	0.996	0.997	2.30841e-284	luminal	mt-Cytb
Plac8	9.37407e-289	0.87641	0.596	0.312	2.43257e-284	luminal	Plac8
Hsp90ab1	1.34969e-288	0.624071	0.864	0.865	3.50243e-284	luminal	Hsp90ab1
Arfgef3	4.15604e-287	0.992662	0.344	0.092	1.07849e-282	luminal	Arfgef3
P4hb	3.84593e-286	1.06414	0.662	0.559	9.98018e-282	luminal	P4hb
Sdf2l1	1.00397e-285	1.24332	0.469	0.215	2.6053e-281	luminal	Sdf2l1
Prlr	5.4899e-283	1.27724	0.392	0.139	1.42463e-278	luminal	Prlr
Klf12	2.06926e-282	1.4736	0.472	0.24	5.36973e-278	luminal	Klf12
Calr	1.71464e-274	1.16991	0.672	0.582	4.44948e-270	luminal	Calr
Cmss1	2.76663e-272	1.07824	0.806	0.775	7.17941e-268	luminal	Cmss1
Eef1a1	4.39761e-271	0.571349	0.912	0.927	1.14118e-266	luminal	Eef1a1
Tcaf2	6.04449e-271	1.02769	0.334	0.092	1.56854e-266	luminal	Tcaf2
Gata3	7.22275e-271	1.11074	0.578	0.348	1.8743e-266	luminal	Gata3
Tm9sf3	5.06069e-267	1.08255	0.628	0.504	1.31325e-262	luminal	Tm9sf3
Lap3	6.86256e-266	1.08009	0.43	0.182	1.78083e-261	luminal	Lap3
Ufl1	3.4503e-259	1.18162	0.512	0.31	8.95352e-255	luminal	Ufl1
Cldn3	4.15146e-259	0.928353	0.399	0.142	1.0773e-254	luminal	Cldn3
Rpl41	4.76219e-258	0.512839	0.937	0.941	1.23579e-253	luminal	Rpl41
Adarb2	2.55949e-257	1.45395	0.45	0.222	6.64188e-253	luminal	Adarb2
Slc16a7	1.07236e-254	1.11581	0.449	0.215	2.78276e-250	luminal	Slc16a7
Tmed2	9.54237e-252	0.967752	0.665	0.568	2.47625e-247	luminal	Tmed2
Myo5c	5.96615e-251	0.813729	0.301	0.073	1.54822e-246	luminal	Myo5c
Gng5	6.62544e-246	0.857668	0.738	0.707	1.7193e-241	luminal	Gng5
Fkbp2	2.29297e-243	1.12562	0.492	0.281	5.95026e-239	luminal	Fkbp2
Pcp4l1	4.22338e-241	0.808176	0.266	0.054	1.09597e-236	luminal	Pcp4l1
Chn2	2.46916e-239	1.00321	0.393	0.158	6.40748e-235	luminal	Chn2
Esrrg	1.64017e-238	1.08274	0.356	0.125	4.25623e-234	luminal	Esrrg
Ace	3.01063e-238	0.788261	0.322	0.094	7.81258e-234	luminal	Ace
Gxylt2	6.87872e-230	0.911339	0.345	0.118	1.78503e-225	luminal	Gxylt2
Selenos	6.9904e-230	1.08396	0.557	0.391	1.81401e-225	luminal	Selenos
Plet1	4.44142e-226	0.885599	0.391	0.157	1.15255e-221	luminal	Plet1
Slc39a8	5.08962e-226	0.824532	0.309	0.089	1.32076e-221	luminal	Slc39a8
mt-Nd1	5.16626e-226	0.572122	0.996	0.995	1.34065e-221	luminal	mt-Nd1
Satb1	6.61191e-225	0.933299	0.423	0.196	1.71579e-220	luminal	Satb1
Stxbp6	1.55186e-224	1.07061	0.427	0.207	4.02708e-220	luminal	Stxbp6
Itpk1	3.39381e-223	0.912955	0.373	0.149	8.80693e-219	luminal	Itpk1
Alcam	6.33407e-222	0.918009	0.581	0.378	1.64369e-217	luminal	Alcam
Ppa1	6.67554e-221	0.982169	0.423	0.199	1.7323e-216	luminal	Ppa1
Krtcap2	1.37463e-219	1.01447	0.616	0.512	3.56716e-215	luminal	Krtcap2
Pla2g12a	8.30556e-219	0.803736	0.301	0.089	2.15529e-214	luminal	Pla2g12a
Ppm1e	1.73626e-217	0.878822	0.268	0.067	4.50559e-213	luminal	Ppm1e
Edem2	2.13762e-217	0.902935	0.386	0.164	5.54712e-213	luminal	Edem2
Uqcrq	1.90565e-214	1.02762	0.579	0.44	4.94515e-210	luminal	Uqcrq
Rps27l	2.57892e-214	0.811738	0.725	0.665	6.69229e-210	luminal	Rps27l
Nxpe3	3.1673e-214	0.789669	0.316	0.1	8.21915e-210	luminal	Nxpe3
Prodh	9.7516e-214	0.68738	0.286	0.079	2.53054e-209	luminal	Prodh
Fcgbp	3.29727e-213	0.754259	0.275	0.071	8.55641e-209	luminal	Fcgbp
Srp14	1.13588e-212	1.00407	0.616	0.501	2.94761e-208	luminal	Srp14
Eef2	7.00485e-211	0.781956	0.758	0.767	1.81776e-206	luminal	Eef2
Bmpr1b	6.3881e-210	1.08613	0.396	0.172	1.65771e-205	luminal	Bmpr1b
Gata2	3.35812e-208	0.942072	0.411	0.195	8.71431e-204	luminal	Gata2
Lysmd1	5.61496e-208	0.720112	0.261	0.064	1.45708e-203	luminal	Lysmd1
Foxa1	1.66331e-205	0.931906	0.44	0.214	4.31628e-201	luminal	Foxa1
Abhd12	1.59361e-204	0.985337	0.531	0.359	4.13542e-200	luminal	Abhd12
Gars	1.00581e-202	0.951811	0.426	0.222	2.61009e-198	luminal	Gars
Cobll1	1.64802e-200	1.07255	0.51	0.333	4.27661e-196	luminal	Cobll1
Gfpt1	5.79241e-198	0.996861	0.492	0.315	1.50313e-193	luminal	Gfpt1
Sgk1	3.40157e-197	0.828538	0.572	0.372	8.82706e-193	luminal	Sgk1
Creld2	3.14487e-196	1.0654	0.4	0.194	8.16095e-192	luminal	Creld2
Prkca	9.07364e-193	1.19147	0.495	0.332	2.35461e-188	luminal	Prkca
Fut8	3.95173e-192	1.16528	0.521	0.38	1.02547e-187	luminal	Fut8
Phgdh	7.29222e-191	0.809106	0.317	0.114	1.89233e-186	luminal	Phgdh
Upk1b	4.77312e-188	0.77326	0.354	0.145	1.23863e-183	luminal	Upk1b
Adipor2	4.63121e-187	0.990426	0.442	0.259	1.2018e-182	luminal	Adipor2
Rpl32	8.35986e-187	0.46706	0.952	0.958	2.16938e-182	luminal	Rpl32
Cyb5b	7.23908e-184	0.940581	0.522	0.362	1.87854e-179	luminal	Cyb5b
Mycl	1.7636e-183	0.740369	0.27	0.082	4.57653e-179	luminal	Mycl
Bex3	5.46238e-181	0.974317	0.49	0.309	1.41749e-176	luminal	Bex3
Samd12	6.96894e-180	0.828195	0.348	0.144	1.80844e-175	luminal	Samd12
mt-Co1	8.56197e-180	0.490346	0.954	0.963	2.22183e-175	luminal	mt-Co1
Zfp697	6.34933e-179	0.813401	0.299	0.11	1.64765e-174	luminal	Zfp697
Gramd3	5.65917e-175	1.10242	0.399	0.212	1.46855e-170	luminal	Gramd3
Guk1	4.27649e-174	0.937904	0.398	0.208	1.10975e-169	luminal	Guk1
mt-Nd4	7.83497e-172	0.540615	0.994	0.996	2.03317e-167	luminal	mt-Nd4
Ormdl3	8.89223e-172	0.758622	0.318	0.128	2.30753e-167	luminal	Ormdl3
Plekhs1	1.03098e-170	0.616767	0.27	0.087	2.67539e-166	luminal	Plekhs1
Mlph	4.16248e-169	0.637493	0.292	0.105	1.08016e-164	luminal	Mlph
Ica1	6.80519e-168	0.736325	0.339	0.145	1.76595e-163	luminal	Ica1
Tspan12	1.12549e-167	0.697146	0.303	0.113	2.92065e-163	luminal	Tspan12
Mccc2	1.48465e-166	0.727472	0.324	0.135	3.85265e-162	luminal	Mccc2
Rpl4	4.34582e-166	0.433471	0.886	0.895	1.12774e-161	luminal	Rpl4
Tmed10	1.30177e-165	0.841223	0.633	0.587	3.37809e-161	luminal	Tmed10
Prom1	2.9872e-163	0.671449	0.307	0.118	7.75178e-159	luminal	Prom1
Hook1	3.56228e-163	0.693329	0.283	0.102	9.24412e-159	luminal	Hook1
Chid1	7.9359e-163	0.637275	0.275	0.096	2.05937e-158	luminal	Chid1
Pdia4	9.14668e-163	0.97634	0.421	0.244	2.37356e-158	luminal	Pdia4
Krt8	5.38644e-161	0.850736	0.444	0.244	1.39778e-156	luminal	Krt8
Phyh	3.91628e-160	0.884259	0.421	0.234	1.01627e-155	luminal	Phyh
Tpd52	2.0617e-158	0.72908	0.586	0.43	5.35012e-154	luminal	Tpd52
Rpn1	3.49014e-157	0.915079	0.49	0.343	9.05691e-153	luminal	Rpn1
Sord	1.47759e-155	0.801695	0.393	0.207	3.83435e-151	luminal	Sord
Rab25	1.30135e-154	0.744824	0.312	0.13	3.377e-150	luminal	Rab25
Ppib	5.04427e-152	0.884133	0.611	0.558	1.30899e-147	luminal	Ppib
Herpud1	1.00022e-150	0.912569	0.498	0.353	2.59557e-146	luminal	Herpud1
Pde4d	7.12361e-150	1.23604	0.474	0.341	1.84858e-145	luminal	Pde4d
Ndufa1	9.8902e-149	0.882392	0.527	0.403	2.56651e-144	luminal	Ndufa1
Gm10076	9.06267e-148	0.712881	0.712	0.704	2.35176e-143	luminal	Gm10076
Mcfd2	2.04273e-146	0.875686	0.419	0.253	5.30087e-142	luminal	Mcfd2
Acsl3	5.68578e-146	0.827898	0.361	0.185	1.47546e-141	luminal	Acsl3
Sars	2.81233e-142	0.816037	0.4	0.228	7.29801e-138	luminal	Sars
Hyou1	3.72989e-142	0.631584	0.265	0.1	9.67908e-138	luminal	Hyou1
Fkbp4	7.68835e-142	0.800792	0.427	0.258	1.99513e-137	luminal	Fkbp4
H2aj	2.23593e-141	0.840428	0.436	0.271	5.80225e-137	luminal	H2aj
Rnf128	1.76029e-140	0.756741	0.433	0.255	4.56794e-136	luminal	Rnf128
Erp44	2.90717e-138	0.884654	0.489	0.367	7.54411e-134	luminal	Erp44
Gfus	4.83706e-138	0.654402	0.274	0.109	1.25522e-133	luminal	Gfus
Ttc6	7.19409e-138	0.675644	0.272	0.108	1.86687e-133	luminal	Ttc6
Tuba4a	6.68007e-135	0.642362	0.266	0.105	1.73348e-130	luminal	Tuba4a
2310001H17Rik	8.00604e-135	0.676893	0.338	0.162	2.07757e-130	luminal	2310001H17Rik
Man2a1	4.17675e-134	0.769879	0.609	0.55	1.08387e-129	luminal	Man2a1
Tc2n	4.80161e-134	0.595002	0.281	0.114	1.24602e-129	luminal	Tc2n
Cox8a	4.30749e-133	0.633154	0.745	0.763	1.11779e-128	luminal	Cox8a
Spcs2	1.82255e-132	0.811396	0.572	0.501	4.72953e-128	luminal	Spcs2
Selenof	1.90924e-130	0.726184	0.633	0.605	4.95447e-126	luminal	Selenof
Rasef	8.90573e-130	0.668874	0.284	0.122	2.31104e-125	luminal	Rasef
Ldha	1.74501e-128	0.805517	0.543	0.437	4.52829e-124	luminal	Ldha
Tmbim6	2.8192e-127	0.722406	0.635	0.633	7.31582e-123	luminal	Tmbim6
Kif21a	1.53757e-125	0.590449	0.279	0.119	3.99e-121	luminal	Kif21a
Ddost	2.28714e-125	0.832325	0.48	0.357	5.93513e-121	luminal	Ddost
Mal	1.50057e-124	0.451715	0.251	0.095	3.89397e-120	luminal	Mal
Dcxr	1.45842e-123	0.643338	0.3	0.139	3.7846e-119	luminal	Dcxr
Cks1b	6.88185e-123	0.604388	0.313	0.148	1.78584e-118	luminal	Cks1b
Sec61a1	3.75356e-121	0.781354	0.436	0.297	9.74049e-117	luminal	Sec61a1
Stard10	1.14546e-120	0.57339	0.273	0.118	2.97246e-116	luminal	Stard10
Iqgap2	1.08931e-118	0.821646	0.43	0.291	2.82675e-114	luminal	Iqgap2
Man1c1	1.34108e-118	0.762738	0.385	0.235	3.48011e-114	luminal	Man1c1
Sec61g	6.20734e-118	0.838651	0.542	0.45	1.61081e-113	luminal	Sec61g
Slc38a1	7.9837e-118	0.42378	0.335	0.159	2.07177e-113	luminal	Slc38a1
Dgcr6	9.81188e-118	0.617179	0.291	0.135	2.54618e-113	luminal	Dgcr6
Tpd52l1	2.0025e-117	0.602584	0.328	0.165	5.19649e-113	luminal	Tpd52l1
Dpp4	6.53706e-116	0.514859	0.306	0.143	1.69637e-111	luminal	Dpp4
Tmem248	1.4834e-115	0.689747	0.364	0.21	3.84942e-111	luminal	Tmem248
Ocln	2.64636e-114	0.516524	0.261	0.112	6.86732e-110	luminal	Ocln
Pgap2	5.7369e-114	0.771879	0.42	0.281	1.48873e-109	luminal	Pgap2
Cldn7	3.07295e-113	0.521733	0.296	0.139	7.97431e-109	luminal	Cldn7
Rpn2	5.66739e-113	0.785063	0.485	0.376	1.47069e-108	luminal	Rpn2
Rbbp7	1.19179e-112	0.795938	0.56	0.481	3.0927e-108	luminal	Rbbp7
Tox3	1.19496e-112	0.598832	0.267	0.118	3.10092e-108	luminal	Tox3
Rbm47	2.66982e-112	0.754702	0.491	0.361	6.92819e-108	luminal	Rbm47
Ypel2	1.28397e-111	0.667431	0.305	0.153	3.3319e-107	luminal	Ypel2
Ptgs1	1.41084e-110	0.530955	0.3	0.144	3.66113e-106	luminal	Ptgs1
Chp1	2.30053e-110	0.782733	0.465	0.348	5.96987e-106	luminal	Chp1
Nop10	2.6608e-110	0.752727	0.626	0.574	6.90478e-106	luminal	Nop10
Ppp3ca	6.7546e-109	0.686322	0.695	0.719	1.75282e-104	luminal	Ppp3ca
Uso1	1.58051e-108	0.778204	0.422	0.293	4.10143e-104	luminal	Uso1
Ndufa4	3.17239e-108	0.714988	0.616	0.585	8.23234e-104	luminal	Ndufa4
Cox7c	3.94045e-108	0.618254	0.706	0.715	1.02255e-103	luminal	Cox7c
Mdh1	7.09715e-108	0.7952	0.514	0.415	1.84171e-103	luminal	Mdh1
Slc38a10	8.8138e-108	0.621794	0.297	0.149	2.28718e-103	luminal	Slc38a10
Slc33a1	1.19957e-106	0.63539	0.316	0.171	3.11289e-102	luminal	Slc33a1
Cope	9.23235e-106	0.800873	0.427	0.295	2.3958e-101	luminal	Cope
Rplp0	2.39868e-105	0.437299	0.89	0.912	6.22458e-101	luminal	Rplp0
Abca5	3.72516e-105	0.693137	0.358	0.213	9.66679e-101	luminal	Abca5
Clptm1l	6.99596e-105	0.71737	0.383	0.243	1.81545e-100	luminal	Clptm1l
Qars	8.37195e-105	0.646796	0.313	0.167	2.17252e-100	luminal	Qars
Timm8b	3.07341e-104	0.767404	0.422	0.287	7.97551e-100	luminal	Timm8b
Rab3d	1.61433e-102	0.602343	0.295	0.152	4.18919e-98	luminal	Rab3d
Rps27a	1.24135e-101	0.331472	0.921	0.945	3.2213e-97	luminal	Rps27a
Tram1	2.24212e-100	0.761393	0.523	0.447	5.8183e-96	luminal	Tram1
Mien1	3.52576e-100	0.748273	0.408	0.273	9.14934e-96	luminal	Mien1
Pdia3	1.47037e-99	0.762456	0.588	0.572	3.8156e-95	luminal	Pdia3
Piezo2	3.07668e-99	0.779588	0.308	0.166	7.98399e-95	luminal	Piezo2
Kcnk1	2.3727e-98	0.484192	0.303	0.155	6.15716e-94	luminal	Kcnk1
Magt1	1.18677e-97	0.750655	0.441	0.326	3.07967e-93	luminal	Magt1
Tmem183a	2.49242e-97	0.577553	0.275	0.136	6.46782e-93	luminal	Tmem183a
Nans	3.7354e-97	0.566301	0.269	0.131	9.69336e-93	luminal	Nans
Chd9	1.35705e-96	0.300122	0.893	0.892	3.52155e-92	luminal	Chd9
Pmm2	2.23225e-95	0.55522	0.297	0.158	5.79268e-91	luminal	Pmm2
Depdc5	6.48109e-95	0.895865	0.356	0.23	1.68184e-90	luminal	Depdc5
Chchd10	7.17453e-94	0.462088	0.254	0.117	1.86179e-89	luminal	Chchd10
Eif4g2	2.60212e-93	0.57104	0.683	0.696	6.75251e-89	luminal	Eif4g2
Pck2	5.57555e-92	0.556047	0.251	0.12	1.44686e-87	luminal	Pck2
Esrp1	2.06434e-91	0.493698	0.267	0.13	5.35697e-87	luminal	Esrp1
Nipal2	3.09834e-91	0.672524	0.325	0.19	8.04018e-87	luminal	Nipal2
Spcs3	5.43104e-91	0.657281	0.352	0.224	1.40935e-86	luminal	Spcs3
0610040J01Rik	2.42401e-90	0.4752	0.274	0.138	6.2903e-86	luminal	0610040J01Rik
Comt	2.81539e-90	0.720443	0.454	0.353	7.30595e-86	luminal	Comt
Sema4a	2.82771e-90	0.517537	0.311	0.172	7.33792e-86	luminal	Sema4a
Frk	4.64467e-90	0.655508	0.332	0.197	1.20529e-85	luminal	Frk
Scd2	7.80105e-90	0.697865	0.47	0.358	2.02437e-85	luminal	Scd2
Ufc1	1.66036e-89	0.713102	0.394	0.269	4.30863e-85	luminal	Ufc1
Ibtk	1.82824e-89	0.626024	0.342	0.208	4.74429e-85	luminal	Ibtk
Uba5	2.66617e-89	0.637742	0.334	0.199	6.91871e-85	luminal	Uba5
Edem1	1.06383e-88	0.651557	0.405	0.274	2.76064e-84	luminal	Edem1
Sec23b	4.10521e-87	0.625413	0.323	0.192	1.0653e-82	luminal	Sec23b
Sil1	7.81339e-87	0.637003	0.34	0.208	2.02758e-82	luminal	Sil1
Rabac1	8.58026e-87	0.684755	0.616	0.615	2.22658e-82	luminal	Rabac1
Adipor1	1.213e-86	0.713441	0.522	0.448	3.14772e-82	luminal	Adipor1
Sod2	3.54318e-86	0.707083	0.404	0.28	9.19454e-82	luminal	Sod2
Vopp1	1.56547e-85	0.547464	0.279	0.148	4.06239e-81	luminal	Vopp1
Canx	8.98758e-85	0.626085	0.624	0.627	2.33228e-80	luminal	Canx
Tbx3	3.48892e-83	0.691411	0.369	0.245	9.05375e-79	luminal	Tbx3
mt-Atp8	7.47811e-83	0.602429	0.692	0.703	1.94057e-78	luminal	mt-Atp8
Tox	2.81578e-82	0.554278	0.357	0.227	7.30694e-78	luminal	Tox
Copb2	4.09552e-82	0.679792	0.432	0.327	1.06279e-77	luminal	Copb2
Rnf180	1.17695e-81	0.583938	0.343	0.208	3.05418e-77	luminal	Rnf180
Rpl5	1.62315e-81	0.273523	0.889	0.916	4.21209e-77	luminal	Rpl5
Atp5b	3.01119e-81	0.632052	0.608	0.593	7.81405e-77	luminal	Atp5b
Micos10	7.55496e-81	0.620384	0.6	0.567	1.96051e-76	luminal	Micos10
Enah	1.04298e-80	0.561219	0.363	0.23	2.70654e-76	luminal	Enah
Aldh7a1	1.26975e-80	0.540007	0.287	0.16	3.295e-76	luminal	Aldh7a1
Dad1	3.65301e-80	0.666034	0.577	0.552	9.47955e-76	luminal	Dad1
Stx3	8.98304e-80	0.470248	0.259	0.134	2.3311e-75	luminal	Stx3
Ccser1	1.60487e-78	0.625883	0.321	0.195	4.16464e-74	luminal	Ccser1
Casz1	2.18893e-77	0.520693	0.297	0.17	5.68027e-73	luminal	Casz1
Atp5g3	4.10961e-77	0.609662	0.607	0.585	1.06644e-72	luminal	Atp5g3
Usp16	4.49185e-77	0.740128	0.403	0.301	1.16564e-72	luminal	Usp16
Cmpk1	6.84112e-77	0.650499	0.403	0.287	1.77527e-72	luminal	Cmpk1
Yipf6	1.08411e-76	0.548963	0.277	0.155	2.81328e-72	luminal	Yipf6
Rpl6	1.09776e-76	0.341245	0.867	0.911	2.84869e-72	luminal	Rpl6
Tob1	1.80755e-76	0.625895	0.398	0.278	4.69058e-72	luminal	Tob1
Eif4ebp2	1.62374e-75	0.666494	0.425	0.329	4.21359e-71	luminal	Eif4ebp2
Maged1	4.6817e-75	0.663824	0.439	0.335	1.2149e-70	luminal	Maged1
Osbpl6	7.01456e-75	0.595322	0.297	0.176	1.82028e-70	luminal	Osbpl6
Sod1	7.58872e-74	0.640984	0.545	0.504	1.96927e-69	luminal	Sod1
Fuca1	2.20229e-73	0.621901	0.4	0.289	5.71494e-69	luminal	Fuca1
Bckdha	3.57575e-73	0.471037	0.255	0.137	9.27908e-69	luminal	Bckdha
Sec24d	3.69891e-73	0.622037	0.381	0.264	9.59867e-69	luminal	Sec24d
H13	8.82401e-73	0.619459	0.423	0.321	2.28983e-68	luminal	H13
Ssr2	1.09799e-72	0.688415	0.385	0.277	2.84929e-68	luminal	Ssr2
Hacd2	1.41252e-72	0.639844	0.417	0.312	3.66548e-68	luminal	Hacd2
Cnpy2	1.09732e-71	0.670812	0.461	0.377	2.84754e-67	luminal	Cnpy2
Atf6	5.7463e-71	0.653149	0.438	0.347	1.49117e-66	luminal	Atf6
Pon2	1.69118e-70	0.552666	0.32	0.201	4.38862e-66	luminal	Pon2
Prdx3	1.97107e-70	0.62326	0.333	0.218	5.11492e-66	luminal	Prdx3
Chka	2.12625e-70	0.659713	0.516	0.437	5.51762e-66	luminal	Chka
Slc7a5	2.24226e-70	0.442545	0.262	0.146	5.81867e-66	luminal	Slc7a5
Cited2	5.20666e-70	0.580417	0.383	0.264	1.35113e-65	luminal	Cited2
Unc13b	8.54107e-70	0.578565	0.323	0.207	2.21641e-65	luminal	Unc13b
Creg1	7.44672e-69	0.640009	0.422	0.321	1.93243e-64	luminal	Creg1
Erlec1	9.62954e-69	0.586169	0.355	0.244	2.49887e-64	luminal	Erlec1
Srpr	1.32191e-68	0.682017	0.457	0.387	3.43035e-64	luminal	Srpr
Tmem123	4.08243e-68	0.6574	0.498	0.432	1.05939e-63	luminal	Tmem123
Sgms2	5.86349e-68	0.439822	0.287	0.165	1.52158e-63	luminal	Sgms2
Ern1	1.07228e-67	0.744619	0.389	0.289	2.78257e-63	luminal	Ern1
Ipmk	1.10482e-67	0.556887	0.291	0.175	2.867e-63	luminal	Ipmk
mt-Nd2	1.68552e-67	0.385405	0.93	0.947	4.37392e-63	luminal	mt-Nd2
Arfgap3	1.12944e-66	0.577397	0.369	0.26	2.9309e-62	luminal	Arfgap3
Eef1b2	3.19855e-66	0.401652	0.756	0.785	8.30025e-62	luminal	Eef1b2
Lman1	4.34696e-66	0.652724	0.473	0.405	1.12804e-61	luminal	Lman1
Arf1	6.38098e-66	0.583634	0.584	0.585	1.65586e-61	luminal	Arf1
Ptges	8.1184e-66	0.485125	0.273	0.162	2.10672e-61	luminal	Ptges
Rpl36	2.27198e-65	0.317992	0.808	0.86	5.89579e-61	luminal	Rpl36
Slc1a5	2.39911e-65	0.621584	0.461	0.378	6.22568e-61	luminal	Slc1a5
Msrb1	2.33248e-64	0.415597	0.29	0.174	6.0528e-60	luminal	Msrb1
Rps26	3.49906e-64	0.437764	0.764	0.815	9.08007e-60	luminal	Rps26
Ndufv3	7.77688e-64	0.635028	0.394	0.293	2.0181e-59	luminal	Ndufv3
Eif1	1.90608e-63	0.335956	0.845	0.887	4.94628e-59	luminal	Eif1
Gmds	2.43083e-63	0.588229	0.425	0.327	6.308e-59	luminal	Gmds
Copz2	2.42616e-62	0.49612	0.254	0.147	6.29588e-58	luminal	Copz2
Tmbim4	4.54644e-62	0.582497	0.482	0.405	1.1798e-57	luminal	Tmbim4
Ubb	9.94828e-62	0.328756	0.836	0.883	2.58158e-57	luminal	Ubb
Lars	1.83993e-61	0.589378	0.347	0.243	4.77461e-57	luminal	Lars
Nhp2	3.40152e-61	0.524585	0.279	0.169	8.82695e-57	luminal	Nhp2
Amd1	4.8222e-61	0.623512	0.39	0.293	1.25136e-56	luminal	Amd1
Scamp1	1.48569e-60	0.516437	0.324	0.214	3.85537e-56	luminal	Scamp1
Nudt4	3.60033e-60	0.490247	0.293	0.184	9.34285e-56	luminal	Nudt4
Dnajb9	3.73262e-60	0.599371	0.483	0.406	9.68614e-56	luminal	Dnajb9
Mtarc2	4.00088e-60	0.627818	0.477	0.414	1.03823e-55	luminal	Mtarc2
Arhgap28	7.58435e-60	0.445056	0.282	0.171	1.96814e-55	luminal	Arhgap28
Bet1	4.32239e-59	0.528022	0.283	0.176	1.12166e-54	luminal	Bet1
Pgk1	1.02619e-58	0.558621	0.378	0.277	2.66297e-54	luminal	Pgk1
Ufm1	1.71231e-58	0.544015	0.329	0.223	4.44344e-54	luminal	Ufm1
Saraf	3.07095e-58	0.611034	0.494	0.446	7.96912e-54	luminal	Saraf
Hspb1	1.8438e-57	0.261385	0.537	0.404	4.78466e-53	luminal	Hspb1
Tubb4b	1.9087e-57	0.56906	0.381	0.28	4.95306e-53	luminal	Tubb4b
Os9	3.49356e-57	0.625622	0.393	0.308	9.06578e-53	luminal	Os9
Sel1l	7.06231e-57	0.667465	0.401	0.321	1.83267e-52	luminal	Sel1l
Pkp4	1.53523e-56	0.570324	0.378	0.283	3.98393e-52	luminal	Pkp4
Trappc6a	2.34013e-56	0.480495	0.277	0.171	6.07263e-52	luminal	Trappc6a
Rnf181	2.76384e-56	0.450452	0.274	0.168	7.17217e-52	luminal	Rnf181
Odr4	3.94725e-56	0.597843	0.352	0.255	1.02431e-51	luminal	Odr4
Mgat2	6.28737e-56	0.60854	0.402	0.314	1.63157e-51	luminal	Mgat2
Tmed9	6.48578e-56	0.660273	0.455	0.401	1.68306e-51	luminal	Tmed9
Uqcr11	1.86072e-55	0.59924	0.446	0.37	4.82857e-51	luminal	Uqcr11
Tmem160	6.6903e-55	0.472612	0.292	0.188	1.73613e-50	luminal	Tmem160
Fmn1	2.69665e-54	0.483076	0.261	0.161	6.9978e-50	luminal	Fmn1
Mertk	3.06096e-54	0.472862	0.301	0.198	7.94318e-50	luminal	Mertk
Srp72	4.90069e-54	0.623738	0.443	0.374	1.27173e-49	luminal	Srp72
Vcp	8.03732e-54	0.607975	0.483	0.44	2.08568e-49	luminal	Vcp
E130308A19Rik	1.14919e-53	0.426611	0.267	0.163	2.98216e-49	luminal	E130308A19Rik
Pebp1	1.84917e-53	0.656859	0.471	0.414	4.7986e-49	luminal	Pebp1
Emc6	4.68352e-53	0.503432	0.291	0.19	1.21537e-48	luminal	Emc6
Taldo1	1.38942e-52	0.559064	0.454	0.374	3.60554e-48	luminal	Taldo1
Pabpc4	1.92546e-52	0.484668	0.309	0.208	4.99658e-48	luminal	Pabpc4
Cdk8	5.245e-52	0.776402	0.583	0.577	1.36108e-47	luminal	Cdk8
Actg1	8.57538e-52	0.25797	0.823	0.856	2.22531e-47	luminal	Actg1
4931406C07Rik	8.67623e-52	0.484838	0.281	0.182	2.25148e-47	luminal	4931406C07Rik
Atp5md	2.58893e-51	0.636148	0.571	0.545	6.71827e-47	luminal	Atp5md
Gclm	3.14744e-51	0.528601	0.384	0.287	8.16761e-47	luminal	Gclm
Tle1	4.11435e-51	0.568401	0.397	0.312	1.06767e-46	luminal	Tle1
Zfas1	4.90352e-51	0.583728	0.476	0.414	1.27246e-46	luminal	Zfas1
Naxd	1.13609e-50	0.494871	0.3	0.202	2.94815e-46	luminal	Naxd
Rpl14	2.46827e-50	0.26875	0.903	0.936	6.40516e-46	luminal	Rpl14
Swi5	3.75217e-50	0.631736	0.485	0.432	9.73688e-46	luminal	Swi5
Uqcrh	4.64119e-50	0.423114	0.68	0.72	1.20439e-45	luminal	Uqcrh
Ubl5	4.81695e-50	0.55703	0.585	0.583	1.25e-45	luminal	Ubl5
Larp1b	2.43958e-49	0.440819	0.3	0.199	6.33072e-45	luminal	Larp1b
Slc35b1	5.00709e-49	0.457224	0.304	0.208	1.29934e-44	luminal	Slc35b1
Pdcd4	5.10382e-49	0.58405	0.49	0.434	1.32444e-44	luminal	Pdcd4
Lamtor2	5.71256e-49	0.627975	0.417	0.345	1.48241e-44	luminal	Lamtor2
Srp68	5.97556e-49	0.445916	0.273	0.177	1.55066e-44	luminal	Srp68
Adgrg6	2.23814e-48	0.396212	0.276	0.175	5.80796e-44	luminal	Adgrg6
Mrpl57	2.25913e-48	0.545989	0.307	0.214	5.86245e-44	luminal	Mrpl57
Erp29	2.92004e-48	0.543333	0.413	0.333	7.57749e-44	luminal	Erp29
Kdelr1	9.6989e-48	0.582842	0.377	0.299	2.51687e-43	luminal	Kdelr1
Tmem59	1.47542e-46	0.552297	0.586	0.61	3.82872e-42	luminal	Tmem59
Gstm2	3.77905e-46	0.506921	0.339	0.244	9.80665e-42	luminal	Gstm2
Slc7a1	4.5543e-46	0.4526	0.328	0.233	1.18184e-41	luminal	Slc7a1
Gm43305	9.06708e-46	0.487935	0.271	0.181	2.35291e-41	luminal	Gm43305
Atp5g1	1.73434e-45	0.602417	0.437	0.372	4.50061e-41	luminal	Atp5g1
Serf2	1.90916e-45	0.553023	0.575	0.598	4.95428e-41	luminal	Serf2
Lsm6	2.06826e-45	0.558577	0.352	0.262	5.36713e-41	luminal	Lsm6
Mboat1	2.11014e-45	0.367268	0.27	0.173	5.47582e-41	luminal	Mboat1
Farsb	2.37743e-45	0.461662	0.298	0.204	6.16942e-41	luminal	Farsb
Uggt1	4.22713e-45	0.466335	0.322	0.237	1.09694e-40	luminal	Uggt1
Clint1	1.20544e-44	0.548151	0.526	0.519	3.12812e-40	luminal	Clint1
Strbp	1.35924e-44	0.523461	0.392	0.312	3.52722e-40	luminal	Strbp
Timm13	1.89037e-44	0.516332	0.325	0.236	4.90551e-40	luminal	Timm13
Cdh1	1.90823e-44	0.32303	0.378	0.266	4.95185e-40	luminal	Cdh1
Rpl3	3.40748e-44	0.256525	0.845	0.898	8.84241e-40	luminal	Rpl3
Cox7b	9.82295e-44	0.542552	0.544	0.529	2.54906e-39	luminal	Cox7b
Yipf4	1.03709e-43	0.591236	0.425	0.361	2.69125e-39	luminal	Yipf4
Hsdl2	1.13423e-43	0.437218	0.263	0.173	2.94332e-39	luminal	Hsdl2
Cltc	1.18468e-43	0.484156	0.592	0.6	3.07424e-39	luminal	Cltc
Eif2s2	1.1337e-42	0.557692	0.528	0.51	2.94195e-38	luminal	Eif2s2
Nbas	1.40164e-42	0.429538	0.255	0.167	3.63727e-38	luminal	Nbas
Uqcc3	1.4247e-42	0.430689	0.298	0.208	3.69709e-38	luminal	Uqcc3
Rab27b	3.52309e-42	0.288592	0.304	0.199	9.14243e-38	luminal	Rab27b
Micos13	1.22958e-41	0.546448	0.406	0.336	3.19076e-37	luminal	Micos13
Tmem147	3.6071e-41	0.511739	0.34	0.258	9.36042e-37	luminal	Tmem147
Rpl11	3.85119e-41	0.262599	0.863	0.919	9.99383e-37	luminal	Rpl11
Mia2	5.11696e-41	0.555895	0.441	0.4	1.32785e-36	luminal	Mia2
G3bp2	6.13302e-41	0.531171	0.545	0.543	1.59152e-36	luminal	G3bp2
Nars	8.22926e-41	0.527285	0.397	0.329	2.13549e-36	luminal	Nars
Ddb1	1.15123e-40	0.455506	0.306	0.22	2.98744e-36	luminal	Ddb1
Mcee	1.39706e-40	0.461599	0.301	0.214	3.62537e-36	luminal	Mcee
Rpl29	9.14884e-40	0.28276	0.778	0.839	2.37412e-35	luminal	Rpl29
Naaladl2	9.1989e-40	0.385245	0.445	0.358	2.38712e-35	luminal	Naaladl2
Ssr3	4.60463e-39	0.527088	0.529	0.513	1.1949e-34	luminal	Ssr3
Napa	6.17558e-39	0.44341	0.297	0.211	1.60256e-34	luminal	Napa
Fam114a2	6.54885e-39	0.455031	0.311	0.228	1.69943e-34	luminal	Fam114a2
Rrbp1	8.69374e-39	0.42824	0.575	0.604	2.25603e-34	luminal	Rrbp1
Sgpp1	9.24987e-39	0.422315	0.299	0.214	2.40034e-34	luminal	Sgpp1
Ppp1r14b	2.75698e-38	0.414949	0.259	0.174	7.15437e-34	luminal	Ppp1r14b
Mydgf	3.89773e-38	0.440578	0.287	0.204	1.01146e-33	luminal	Mydgf
Mrps12	8.44872e-38	0.441226	0.257	0.174	2.19244e-33	luminal	Mrps12
Tfg	1.90731e-37	0.532146	0.348	0.272	4.94946e-33	luminal	Tfg
Glmp	4.05009e-37	0.414121	0.278	0.194	1.051e-32	luminal	Glmp
Tmem234	4.40097e-37	0.551981	0.445	0.403	1.14205e-32	luminal	Tmem234
Alkbh5	5.54305e-37	0.481036	0.374	0.299	1.43842e-32	luminal	Alkbh5
Epb41	6.00631e-37	0.580799	0.404	0.348	1.55864e-32	luminal	Epb41
Pcbp1	6.25309e-37	0.504459	0.562	0.574	1.62268e-32	luminal	Pcbp1
Polr2l	9.81379e-37	0.405819	0.25	0.169	2.54668e-32	luminal	Polr2l
Surf4	1.8571e-36	0.537281	0.372	0.304	4.81919e-32	luminal	Surf4
Cadps2	8.13059e-36	0.418001	0.281	0.198	2.10989e-31	luminal	Cadps2
Plin3	1.42135e-35	0.471946	0.341	0.262	3.6884e-31	luminal	Plin3
Rab1a	2.46502e-35	0.531466	0.534	0.527	6.39672e-31	luminal	Rab1a
Cisd1	2.67221e-35	0.385973	0.264	0.182	6.93438e-31	luminal	Cisd1
Plaat3	5.13314e-35	0.363237	0.302	0.216	1.33205e-30	luminal	Plaat3
Rab5if	5.60967e-35	0.490726	0.361	0.29	1.45571e-30	luminal	Rab5if
Ostc	1.15239e-34	0.547603	0.414	0.362	2.99046e-30	luminal	Ostc
Prrc1	2.44589e-34	0.465053	0.31	0.231	6.34708e-30	luminal	Prrc1
Nucb1	2.54892e-34	0.519043	0.376	0.31	6.61443e-30	luminal	Nucb1
Sesn3	3.59597e-34	0.417556	0.34	0.258	9.33155e-30	luminal	Sesn3
Map7	1.58166e-33	0.301777	0.257	0.174	4.1044e-29	luminal	Map7
Tent5c	3.6291e-33	0.351747	0.302	0.215	9.41751e-29	luminal	Tent5c
Plcb4	4.08674e-33	0.364333	0.333	0.255	1.06051e-28	luminal	Plcb4
Phb2	4.60191e-33	0.492246	0.362	0.294	1.1942e-28	luminal	Phb2
Sec31a	4.82118e-33	0.521387	0.393	0.333	1.2511e-28	luminal	Sec31a
Cacnb2	5.54324e-33	0.354526	0.268	0.187	1.43847e-28	luminal	Cacnb2
Stt3a	7.26045e-33	0.512063	0.38	0.325	1.88409e-28	luminal	Stt3a
Slc25a36	8.55636e-33	0.51909	0.364	0.303	2.22038e-28	luminal	Slc25a36
Acox1	3.1256e-32	0.396134	0.312	0.235	8.11094e-28	luminal	Acox1
Tacc2	9.23768e-32	0.629024	0.302	0.233	2.39718e-27	luminal	Tacc2
Gnas	1.06675e-31	0.276798	0.669	0.714	2.76823e-27	luminal	Gnas
Txnl1	1.27265e-31	0.473052	0.378	0.315	3.30252e-27	luminal	Txnl1
Ncoa4	1.35373e-31	0.508583	0.443	0.387	3.51292e-27	luminal	Ncoa4
Sec16a	2.85746e-31	0.362069	0.252	0.177	7.4151e-27	luminal	Sec16a
Golga4	3.00985e-31	0.537621	0.397	0.352	7.81055e-27	luminal	Golga4
Psmd7	3.21929e-31	0.487082	0.365	0.301	8.35404e-27	luminal	Psmd7
Npdc1	6.46535e-31	0.389283	0.298	0.22	1.67776e-26	luminal	Npdc1
Cox7a2l	1.08597e-30	0.469457	0.603	0.641	2.81808e-26	luminal	Cox7a2l
Copa	1.29331e-30	0.527101	0.501	0.505	3.35614e-26	luminal	Copa
Tmem258	4.60153e-30	0.531896	0.454	0.424	1.1941e-25	luminal	Tmem258
Lman2	7.3864e-30	0.414557	0.34	0.272	1.91677e-25	luminal	Lman2
Selenok	2.25483e-29	0.449105	0.588	0.626	5.85127e-25	luminal	Selenok
Mtus1	2.51136e-29	0.52626	0.41	0.369	6.51699e-25	luminal	Mtus1
Tmem167	2.65043e-29	0.513464	0.447	0.405	6.87786e-25	luminal	Tmem167
Sar1b	1.40512e-28	0.444847	0.33	0.262	3.64628e-24	luminal	Sar1b
Ndufs6	1.99046e-28	0.485071	0.396	0.343	5.16524e-24	luminal	Ndufs6
Baiap2	2.09562e-28	0.40451	0.255	0.185	5.43814e-24	luminal	Baiap2
Eif3g	3.0928e-28	0.493907	0.395	0.342	8.02581e-24	luminal	Eif3g
Stk25	4.01458e-28	0.370038	0.252	0.181	1.04178e-23	luminal	Stk25
Spcs1	7.3811e-28	0.51328	0.491	0.491	1.91539e-23	luminal	Spcs1
Eif4a2	1.30783e-27	0.398133	0.614	0.652	3.39383e-23	luminal	Eif4a2
Idh1	1.40018e-27	0.44993	0.281	0.212	3.63348e-23	luminal	Idh1
Tmem254a	4.90241e-27	0.44128	0.297	0.229	1.27217e-22	luminal	Tmem254a
Tes	7.91735e-27	0.368941	0.319	0.246	2.05455e-22	luminal	Tes
Ilrun	1.245e-26	0.375135	0.305	0.237	3.23078e-22	luminal	Ilrun
Washc2	1.96659e-26	0.426517	0.341	0.282	5.10329e-22	luminal	Washc2
Sdf2	3.60013e-26	0.458421	0.346	0.288	9.34234e-22	luminal	Sdf2
Naca	4.01237e-26	0.260864	0.754	0.809	1.04121e-21	luminal	Naca
Ube2q2	5.33049e-26	0.368708	0.29	0.221	1.38326e-21	luminal	Ube2q2
Carmil1	8.91377e-26	0.531749	0.358	0.317	2.31312e-21	luminal	Carmil1
Clcn3	9.93441e-26	0.455106	0.384	0.335	2.57798e-21	luminal	Clcn3
Stub1	1.09193e-25	0.378752	0.289	0.22	2.83355e-21	luminal	Stub1
Wdr61	1.28788e-25	0.428615	0.321	0.256	3.34204e-21	luminal	Wdr61
Dynll2	2.25535e-25	0.386747	0.281	0.214	5.85263e-21	luminal	Dynll2
Ndufa7	2.75052e-25	0.489064	0.517	0.522	7.13759e-21	luminal	Ndufa7
Gorasp2	5.93948e-25	0.391329	0.31	0.246	1.54129e-20	luminal	Gorasp2
Hmgn2	8.93715e-25	0.351354	0.285	0.215	2.31919e-20	luminal	Hmgn2
Msi2	1.16357e-24	0.485193	0.504	0.521	3.01948e-20	luminal	Msi2
Dctn3	2.61055e-24	0.403573	0.285	0.221	6.77438e-20	luminal	Dctn3
Esr1	3.01745e-24	0.363849	0.316	0.249	7.83029e-20	luminal	Esr1
Jtb	5.95497e-24	0.377171	0.278	0.213	1.54532e-19	luminal	Jtb
Deptor	7.49579e-24	0.339208	0.313	0.247	1.94516e-19	luminal	Deptor
Lars2	8.13915e-24	0.574831	0.61	0.658	2.11211e-19	luminal	Lars2
Gphn	9.77388e-24	0.408534	0.656	0.729	2.53632e-19	luminal	Gphn
Golgb1	1.4233e-23	0.51944	0.384	0.35	3.69348e-19	luminal	Golgb1
Sec13	2.38345e-23	0.406476	0.27	0.207	6.18506e-19	luminal	Sec13
Kdelr2	3.46958e-23	0.472353	0.371	0.32	9.00355e-19	luminal	Kdelr2
Dap	5.43e-23	0.432241	0.371	0.317	1.40909e-18	luminal	Dap
Copg1	9.86524e-23	0.326392	0.254	0.189	2.56003e-18	luminal	Copg1
Cox7a2	1.00723e-22	0.412281	0.588	0.622	2.61376e-18	luminal	Cox7a2
Mrpl51	2.03583e-22	0.414556	0.282	0.222	5.28298e-18	luminal	Mrpl51
Zfhx3	2.28768e-22	0.446149	0.482	0.484	5.93654e-18	luminal	Zfhx3
Ctnnd1	3.89488e-22	0.340025	0.272	0.209	1.01072e-17	luminal	Ctnnd1
Eif3i	4.80254e-22	0.473665	0.456	0.436	1.24626e-17	luminal	Eif3i
Uqcrfs1	5.69832e-22	0.439138	0.373	0.324	1.47871e-17	luminal	Uqcrfs1
Aamp	1.10763e-21	0.380726	0.3	0.24	2.87429e-17	luminal	Aamp
Mbtps1	1.11581e-21	0.373809	0.319	0.26	2.89552e-17	luminal	Mbtps1
Vdac1	1.52606e-21	0.417159	0.386	0.34	3.96012e-17	luminal	Vdac1
Rab11a	2.12058e-21	0.479212	0.441	0.416	5.5029e-17	luminal	Rab11a
Mrps14	2.1414e-21	0.494077	0.41	0.373	5.55693e-17	luminal	Mrps14
Mettl9	2.39619e-21	0.386087	0.315	0.257	6.21811e-17	luminal	Mettl9
Arcn1	2.64356e-21	0.444001	0.362	0.316	6.86005e-17	luminal	Arcn1
Phlpp1	8.62843e-21	0.477791	0.346	0.303	2.23908e-16	luminal	Phlpp1
Ide	1.43659e-20	0.406797	0.311	0.258	3.72795e-16	luminal	Ide
Nfib	1.85456e-20	0.264033	0.554	0.521	4.81258e-16	luminal	Nfib
Ost4	2.8557e-20	0.481531	0.478	0.48	7.41055e-16	luminal	Ost4
Mia3	6.13106e-20	0.491673	0.408	0.386	1.59101e-15	luminal	Mia3
Zcchc17	1.11616e-19	0.310684	0.25	0.191	2.89645e-15	luminal	Zcchc17
Eprs	1.32853e-19	0.458402	0.409	0.383	3.44754e-15	luminal	Eprs
Ndufa6	1.80935e-19	0.454475	0.545	0.571	4.69527e-15	luminal	Ndufa6
Ndufc1	2.58421e-19	0.473784	0.435	0.408	6.70603e-15	luminal	Ndufc1
Atp5c1	3.42484e-19	0.459937	0.466	0.456	8.88745e-15	luminal	Atp5c1
Mpp7	3.90773e-19	0.337763	0.327	0.275	1.01406e-14	luminal	Mpp7
Mob1b	1.22547e-18	0.338415	0.266	0.21	3.18008e-14	luminal	Mob1b
Ppfibp2	1.38538e-18	0.281405	0.264	0.206	3.59505e-14	luminal	Ppfibp2
Ergic1	2.19574e-18	0.326486	0.28	0.225	5.69796e-14	luminal	Ergic1
Psmd8	3.00508e-18	0.428112	0.351	0.307	7.79819e-14	luminal	Psmd8
Srp19	3.75559e-18	0.375352	0.281	0.227	9.74576e-14	luminal	Srp19
Scfd1	4.24292e-18	0.42365	0.355	0.315	1.10104e-13	luminal	Scfd1
Tceal8	5.80684e-18	0.419445	0.325	0.273	1.50687e-13	luminal	Tceal8
Abhd2	9.51035e-18	0.369619	0.38	0.329	2.46794e-13	luminal	Abhd2
Snd1	9.87305e-18	0.534423	0.402	0.397	2.56206e-13	luminal	Snd1
Gbf1	1.25683e-17	0.480192	0.364	0.337	3.26147e-13	luminal	Gbf1
Csde1	1.29098e-17	0.349719	0.572	0.626	3.35009e-13	luminal	Csde1
Ppt1	1.48186e-17	0.311857	0.343	0.295	3.84543e-13	luminal	Ppt1
Ergic2	1.4953e-17	0.403102	0.338	0.295	3.8803e-13	luminal	Ergic2
Mlec	1.73239e-17	0.307988	0.281	0.226	4.49554e-13	luminal	Mlec
Pcbp2	3.16813e-17	0.26899	0.688	0.765	8.2213e-13	luminal	Pcbp2
Ssu72	3.76316e-17	0.396315	0.352	0.306	9.7654e-13	luminal	Ssu72
Slc25a5	6.36056e-17	0.415562	0.492	0.485	1.65057e-12	luminal	Slc25a5
Tmed4	6.48164e-17	0.35835	0.274	0.222	1.68199e-12	luminal	Tmed4
Tgoln1	7.1587e-17	0.463425	0.46	0.464	1.85768e-12	luminal	Tgoln1
Polr1d	1.07874e-16	0.438745	0.474	0.474	2.79932e-12	luminal	Polr1d
Tpi1	1.88296e-16	0.381812	0.362	0.32	4.88628e-12	luminal	Tpi1
Pdha1	2.73614e-16	0.381899	0.311	0.263	7.10029e-12	luminal	Pdha1
Ints6	7.00485e-16	0.47036	0.379	0.353	1.81776e-11	luminal	Ints6
Sec22b	1.23458e-15	0.339734	0.277	0.226	3.20373e-11	luminal	Sec22b
Park7	1.52162e-15	0.452286	0.43	0.413	3.94859e-11	luminal	Park7
Pias2	4.62975e-15	0.350602	0.285	0.238	1.20142e-10	luminal	Pias2
Atp5e	5.45001e-15	0.388555	0.51	0.532	1.41428e-10	luminal	Atp5e
Tmem64	6.42601e-15	0.32742	0.302	0.254	1.66755e-10	luminal	Tmem64
Ap3s1	6.58736e-15	0.359936	0.303	0.256	1.70942e-10	luminal	Ap3s1
Sdhc	7.64361e-15	0.384537	0.33	0.289	1.98352e-10	luminal	Sdhc
Eny2	1.68226e-14	0.414807	0.366	0.332	4.36546e-10	luminal	Eny2
Mrps28	2.35834e-14	0.273462	0.266	0.216	6.1199e-10	luminal	Mrps28
Pde4dip	2.4964e-14	0.326488	0.25	0.202	6.47815e-10	luminal	Pde4dip
mt-Nd3	2.51786e-14	0.315541	0.764	0.82	6.53384e-10	luminal	mt-Nd3
2410006H16Rik	5.72888e-14	0.400279	0.46	0.46	1.48665e-09	luminal	2410006H16Rik
Eif2s3x	9.85927e-14	0.337285	0.282	0.238	2.55848e-09	luminal	Eif2s3x
Eif5a	1.01322e-13	0.442518	0.453	0.454	2.62929e-09	luminal	Eif5a
Ptges3	1.05373e-13	0.391602	0.53	0.563	2.73442e-09	luminal	Ptges3
Rcn2	1.94947e-13	0.461757	0.438	0.435	5.05887e-09	luminal	Rcn2
Psmb1	2.16822e-13	0.422115	0.518	0.549	5.62654e-09	luminal	Psmb1
Mir6236	2.44933e-13	0.451107	0.256	0.214	6.35601e-09	luminal	Mir6236
Cops4	2.7904e-13	0.331538	0.259	0.213	7.2411e-09	luminal	Cops4
Dnajb11	2.87172e-13	0.310336	0.262	0.216	7.45211e-09	luminal	Dnajb11
Cops9	3.88021e-13	0.392775	0.432	0.422	1.00691e-08	luminal	Cops9
Pgls	3.8827e-13	0.328896	0.273	0.228	1.00756e-08	luminal	Pgls
Rer1	4.50705e-13	0.391473	0.386	0.365	1.16958e-08	luminal	Rer1
Ndufa8	5.85589e-13	0.409271	0.353	0.322	1.5196e-08	luminal	Ndufa8
Akr1a1	6.19219e-13	0.372858	0.503	0.523	1.60687e-08	luminal	Akr1a1
Aurkaip1	6.28147e-13	0.327433	0.284	0.241	1.63004e-08	luminal	Aurkaip1
Fhit	1.01585e-12	0.273263	0.306	0.263	2.63614e-08	luminal	Fhit
Birc6	1.03671e-12	0.495637	0.488	0.553	2.69026e-08	luminal	Birc6
Romo1	1.27782e-12	0.397174	0.372	0.347	3.31595e-08	luminal	Romo1
Ndufa2	1.51919e-12	0.411395	0.47	0.481	3.94229e-08	luminal	Ndufa2
Maml3	1.68527e-12	0.52593	0.442	0.472	4.37327e-08	luminal	Maml3
Sypl	2.23479e-12	0.391887	0.432	0.427	5.79929e-08	luminal	Sypl
Cct7	2.61763e-12	0.356981	0.331	0.294	6.79274e-08	luminal	Cct7
Cdk2ap2	3.76077e-12	0.312953	0.327	0.288	9.75921e-08	luminal	Cdk2ap2
Vamp8	4.28534e-12	0.3594	0.426	0.408	1.11205e-07	luminal	Vamp8
Dnaja2	8.40031e-12	0.383698	0.425	0.414	2.17988e-07	luminal	Dnaja2
Kif5b	1.21274e-11	0.383352	0.522	0.562	3.14707e-07	luminal	Kif5b
Psmc3	1.28165e-11	0.331918	0.313	0.273	3.32588e-07	luminal	Psmc3
Ivns1abp	2.11111e-11	0.29115	0.415	0.386	5.47833e-07	luminal	Ivns1abp
Anapc13	4.13841e-11	0.34699	0.322	0.288	1.07392e-06	luminal	Anapc13
Atp13a3	4.44859e-11	0.36444	0.365	0.343	1.15441e-06	luminal	Atp13a3
Cct3	4.63071e-11	0.304125	0.296	0.258	1.20167e-06	luminal	Cct3
H2bc4	6.51495e-11	0.349586	0.34	0.305	1.69063e-06	luminal	H2bc4
Cox6a1	8.8016e-11	0.370633	0.464	0.477	2.28402e-06	luminal	Cox6a1
Rbis	9.74948e-11	0.373006	0.42	0.403	2.52999e-06	luminal	Rbis
Atp5h	1.44907e-10	0.355119	0.542	0.594	3.76035e-06	luminal	Atp5h
BC031181	2.03734e-10	0.290795	0.288	0.249	5.28689e-06	luminal	BC031181
Atp6v1d	4.7858e-10	0.315504	0.337	0.304	1.24192e-05	luminal	Atp6v1d
Psma7	8.09936e-10	0.37465	0.482	0.501	2.10178e-05	luminal	Psma7
Eif4g1	1.00289e-09	0.365372	0.39	0.386	2.60251e-05	luminal	Eif4g1
Ghitm	1.41323e-09	0.395975	0.426	0.426	3.66733e-05	luminal	Ghitm
Mrps24	1.74235e-09	0.345865	0.309	0.278	4.5214e-05	luminal	Mrps24
Scand1	1.78579e-09	0.3206	0.325	0.294	4.63414e-05	luminal	Scand1
Denr	1.91714e-09	0.308934	0.255	0.218	4.97499e-05	luminal	Denr
Hdgf	2.12971e-09	0.378599	0.389	0.376	5.5266e-05	luminal	Hdgf
Mpp5	2.42397e-09	0.297734	0.3	0.268	6.29021e-05	luminal	Mpp5
Psmb4	2.93798e-09	0.367829	0.412	0.407	7.62407e-05	luminal	Psmb4
Psmd2	3.51268e-09	0.266222	0.277	0.24	9.1154e-05	luminal	Psmd2
Trim24	8.19898e-09	0.286059	0.264	0.23	0.000212763	luminal	Trim24
Xbp1	1.11602e-08	0.288413	0.342	0.314	0.000289607	luminal	Xbp1
Chmp2a	1.17264e-08	0.370998	0.349	0.328	0.000304299	luminal	Chmp2a
Pgam1	1.25446e-08	0.320873	0.319	0.29	0.000325532	luminal	Pgam1
Prdx2	1.92103e-08	0.388968	0.422	0.415	0.000498509	luminal	Prdx2
Atf4	2.17225e-08	0.331777	0.369	0.347	0.000563698	luminal	Atf4
Slc25a3	2.27578e-08	0.337169	0.557	0.618	0.000590564	luminal	Slc25a3
Tvp23b	2.60457e-08	0.308083	0.265	0.232	0.000675885	luminal	Tvp23b
Morf4l2	3.16184e-08	0.362572	0.496	0.517	0.000820496	luminal	Morf4l2
Cox5a	3.46006e-08	0.342226	0.453	0.46	0.000897885	luminal	Cox5a
Nus1	3.5043e-08	0.266242	0.264	0.23	0.000909365	luminal	Nus1
Ndufb9	4.0189e-08	0.375629	0.363	0.349	0.00104291	luminal	Ndufb9
Mrps21	4.49288e-08	0.342169	0.296	0.268	0.0011659	luminal	Mrps21
Dynlt3	5.15416e-08	0.322289	0.326	0.3	0.0013375	luminal	Dynlt3
Mrpl14	5.98993e-08	0.252272	0.269	0.235	0.00155439	luminal	Mrpl14
Pfdn5	6.96739e-08	0.251664	0.649	0.73	0.00180804	luminal	Pfdn5
Hibadh	9.92389e-08	0.30714	0.32	0.295	0.00257525	luminal	Hibadh
Larp4b	1.02816e-07	0.369925	0.376	0.376	0.00266807	luminal	Larp4b
Wdr83os	1.48435e-07	0.304157	0.324	0.299	0.00385189	luminal	Wdr83os
Cox6b1	1.6732e-07	0.307146	0.548	0.607	0.00434196	luminal	Cox6b1
Nbr1	1.78875e-07	0.30391	0.289	0.262	0.0046418	luminal	Nbr1
Yipf5	2.06026e-07	0.347405	0.357	0.344	0.00534637	luminal	Yipf5
Cyb5a	2.27714e-07	0.251316	0.51	0.508	0.00590918	luminal	Cyb5a
Arf3	2.53477e-07	0.316603	0.37	0.357	0.00657773	luminal	Arf3
Tm2d2	3.18986e-07	0.283163	0.254	0.223	0.0082777	luminal	Tm2d2
Btf3	4.65168e-07	0.281747	0.606	0.681	0.0120711	luminal	Btf3
Maco1	4.78597e-07	0.278734	0.293	0.269	0.0124196	luminal	Maco1
Smdt1	5.2261e-07	0.355478	0.391	0.389	0.0135617	luminal	Smdt1
Aldh2	6.05868e-07	0.271093	0.432	0.418	0.0157223	luminal	Aldh2
Sec24a	6.6478e-07	0.290331	0.305	0.281	0.017251	luminal	Sec24a
Psmb3	7.87297e-07	0.346809	0.407	0.406	0.0204304	luminal	Psmb3
Zdhhc3	1.34529e-06	0.382871	0.306	0.282	0.0349102	luminal	Zdhhc3
Larp4	1.55398e-06	0.299815	0.336	0.321	0.0403257	luminal	Larp4
Edf1	1.72499e-06	0.382884	0.394	0.394	0.0447634	luminal	Edf1
Azin1	2.24868e-06	0.291588	0.324	0.298	0.0583532	luminal	Azin1
Mrpl20	3.34549e-06	0.299698	0.257	0.231	0.0868156	luminal	Mrpl20
Ralgapb	3.38085e-06	0.259739	0.253	0.227	0.0877332	luminal	Ralgapb
Atp5j	3.94089e-06	0.353656	0.502	0.549	0.102266	luminal	Atp5j
Prkn	4.10127e-06	0.308133	0.282	0.261	0.106428	luminal	Prkn
Araf	5.44569e-06	0.264149	0.282	0.257	0.141316	luminal	Araf
Txn1	5.47883e-06	0.25945	0.556	0.608	0.142176	luminal	Txn1
Elob	5.58765e-06	0.317507	0.52	0.569	0.145	luminal	Elob
Ndufb5	6.02257e-06	0.337804	0.414	0.419	0.156286	luminal	Ndufb5
Fam91a1	6.03019e-06	0.278348	0.262	0.236	0.156483	luminal	Fam91a1
Ppp1cb	6.18084e-06	0.321983	0.508	0.55	0.160393	luminal	Ppp1cb
Arpc1a	6.55335e-06	0.305022	0.335	0.316	0.170059	luminal	Arpc1a
Ehmt1	7.04784e-06	0.396624	0.376	0.391	0.182891	luminal	Ehmt1
Uqcr10	7.3321e-06	0.280689	0.417	0.415	0.190268	luminal	Uqcr10
Rap1a	7.45095e-06	0.251652	0.521	0.556	0.193352	luminal	Rap1a
Iscu	9.77489e-06	0.281435	0.286	0.264	0.253658	luminal	Iscu
Acbd5	1.01e-05	0.317491	0.355	0.345	0.262095	luminal	Acbd5
Uty	1.48393e-05	0.409831	0.343	0.348	0.385081	luminal	Uty
Ndufa12	1.76964e-05	0.274032	0.317	0.3	0.459221	luminal	Ndufa12
Ndufs7	1.88561e-05	0.297463	0.298	0.279	0.489317	luminal	Ndufs7
Copb1	2.04316e-05	0.355026	0.386	0.392	0.530201	luminal	Copb1
Tmem256	2.66061e-05	0.293444	0.318	0.3	0.690428	luminal	Tmem256
Psmb5	3.10972e-05	0.293352	0.254	0.232	0.806971	luminal	Psmb5
Sar1a	3.51409e-05	0.27192	0.288	0.268	0.911907	luminal	Sar1a
Metap2	5.74956e-05	0.348772	0.455	0.484	1	luminal	Metap2
Cpeb4	6.27487e-05	0.268928	0.269	0.247	1	luminal	Cpeb4
Gabarap	8.2867e-05	0.304936	0.537	0.611	1	luminal	Gabarap
Atp2a2	0.000104844	0.331259	0.423	0.445	1	luminal	Atp2a2
Cox14	0.000114362	0.321821	0.351	0.345	1	luminal	Cox14
Ssbp3	0.000204993	0.283223	0.331	0.317	1	luminal	Ssbp3
Ndufa3	0.000210033	0.286691	0.327	0.316	1	luminal	Ndufa3
Vapa	0.000312068	0.334401	0.453	0.487	1	luminal	Vapa
Rad23b	0.000430145	0.273029	0.312	0.299	1	luminal	Rad23b
Coa3	0.00045085	0.271756	0.287	0.27	1	luminal	Coa3
Eif3m	0.000454708	0.307207	0.495	0.534	1	luminal	Eif3m
Mrpl30	0.000689322	0.294963	0.347	0.342	1	luminal	Mrpl30
Tmem179b	0.000697817	0.262566	0.298	0.282	1	luminal	Tmem179b
Atp5j2	0.00113354	0.2821	0.455	0.491	1	luminal	Atp5j2
Mon2	0.00117415	0.286782	0.331	0.331	1	luminal	Mon2
Mpc1	0.00135304	0.339657	0.378	0.384	1	luminal	Mpc1
Psmb6	0.00143366	0.316	0.366	0.37	1	luminal	Psmb6
Ndufb11	0.0017152	0.331456	0.435	0.463	1	luminal	Ndufb11
Nckap1	0.00189167	0.251689	0.356	0.349	1	luminal	Nckap1
Imp3	0.00199698	0.293142	0.34	0.333	1	luminal	Imp3
Tm2d1	0.00223176	0.251936	0.264	0.249	1	luminal	Tm2d1
Ndufb6	0.002275	0.277335	0.312	0.303	1	luminal	Ndufb6
Ubxn4	0.00321597	0.288889	0.463	0.513	1	luminal	Ubxn4
Eif4b	0.00375518	0.290361	0.429	0.454	1	luminal	Eif4b
Arglu1	0.00668489	0.402774	0.377	0.402	1	luminal	Arglu1
Zfp706	0.00742237	0.296398	0.374	0.381	1	luminal	Zfp706
ENSMUSG00002076173	0.00862136	0.574781	0.61	0.691	1	luminal	ENSMUSG00002076173
Scpep1	0	3.53847	0.865	0.13	0	basal	Scpep1
Coil	0	3.05675	0.667	0.059	0	basal	Coil
Fxyd3	0	2.86273	0.872	0.105	0	basal	Fxyd3
Krt15	0	2.68919	0.755	0.042	0	basal	Krt15
Trp63	0	2.6831	0.752	0.033	0	basal	Trp63
Pcdh7	0	2.65525	0.639	0.07	0	basal	Pcdh7
Ptpn14	0	2.62248	0.799	0.066	0	basal	Ptpn14
Cp	0	2.61854	0.79	0.111	0	basal	Cp
Sdk1	0	2.50258	0.756	0.102	0	basal	Sdk1
Aldh1a1	0	2.48233	0.815	0.131	0	basal	Aldh1a1
Rbms3	0	2.44947	0.859	0.231	0	basal	Rbms3
Plcb1	0	2.42782	0.794	0.133	0	basal	Plcb1
Sult5a1	0	2.24513	0.672	0.031	0	basal	Sult5a1
Cacna2d1	0	2.22783	0.712	0.087	0	basal	Cacna2d1
Lgals7	0	2.18146	0.57	0.012	0	basal	Lgals7
Ptprd	0	2.12475	0.706	0.09	0	basal	Ptprd
Txnip	0	2.05304	0.851	0.265	0	basal	Txnip
Pard3	0	2.04298	0.818	0.32	0	basal	Pard3
Ptprq	0	2.02133	0.514	0.016	0	basal	Ptprq
Nxn	0	1.99812	0.764	0.228	0	basal	Nxn
9530026P05Rik	0	1.95298	0.735	0.141	0	basal	9530026P05Rik
Pbx1	0	1.90883	0.889	0.4	0	basal	Pbx1
Sox6	0	1.86825	0.598	0.02	0	basal	Sox6
Krt5	0	1.86732	0.589	0.014	0	basal	Krt5
Zfp804b	0	1.84954	0.4	0.021	0	basal	Zfp804b
Fmo2	0	1.84903	0.769	0.175	0	basal	Fmo2
Mgst1	0	1.8458	0.722	0.122	0	basal	Mgst1
Erbb4	0	1.84256	0.528	0.049	0	basal	Erbb4
Timp3	0	1.80896	0.79	0.212	0	basal	Timp3
Tpm1	0	1.80162	0.714	0.204	0	basal	Tpm1
Ghr	0	1.75445	0.67	0.175	0	basal	Ghr
Itpr1	0	1.73812	0.778	0.285	0	basal	Itpr1
Fgfr2	0	1.73548	0.782	0.299	0	basal	Fgfr2
Cpe	0	1.72234	0.532	0.073	0	basal	Cpe
Crim1	0	1.70878	0.728	0.216	0	basal	Crim1
Tmem176a	0	1.6901	0.771	0.278	0	basal	Tmem176a
Tmem176b	0	1.6873	0.835	0.385	0	basal	Tmem176b
Anxa3	0	1.68681	0.689	0.126	0	basal	Anxa3
Papss2	0	1.67654	0.596	0.069	0	basal	Papss2
Arhgap24	0	1.6765	0.642	0.095	0	basal	Arhgap24
Spred2	0	1.66369	0.695	0.196	0	basal	Spred2
Ctdspl	0	1.61716	0.625	0.1	0	basal	Ctdspl
Krt14	0	1.61583	0.464	0.009	0	basal	Krt14
Cldn1	0	1.60926	0.544	0.027	0	basal	Cldn1
Fmod	0	1.60841	0.573	0.016	0	basal	Fmod
Dst	0	1.58893	0.754	0.306	0	basal	Dst
Ifitm3	0	1.56863	0.904	0.358	0	basal	Ifitm3
Egfr	0	1.55275	0.658	0.136	0	basal	Egfr
Rps19	0	1.52965	0.971	0.86	0	basal	Rps19
Pdgfa	0	1.52883	0.595	0.066	0	basal	Pdgfa
Klhl29	0	1.52705	0.519	0.066	0	basal	Klhl29
Camk4	0	1.52319	0.514	0.034	0	basal	Camk4
Efna5	0	1.52308	0.549	0.082	0	basal	Efna5
Ncam1	0	1.51951	0.506	0.057	0	basal	Ncam1
Perp	0	1.4837	0.679	0.196	0	basal	Perp
S100a6	0	1.48329	0.922	0.295	0	basal	S100a6
Nrg1	0	1.46707	0.46	0.074	0	basal	Nrg1
Dpyd	0	1.44512	0.56	0.091	0	basal	Dpyd
Slc6a6	0	1.44041	0.629	0.122	0	basal	Slc6a6
Ssbp2	0	1.43589	0.603	0.135	0	basal	Ssbp2
Tns3	0	1.4269	0.637	0.17	0	basal	Tns3
Il1rap	0	1.42535	0.532	0.081	0	basal	Il1rap
Pawr	0	1.4195	0.581	0.134	0	basal	Pawr
Palld	0	1.41601	0.647	0.208	0	basal	Palld
Ccbe1	0	1.41239	0.535	0.056	0	basal	Ccbe1
Kitl	0	1.40696	0.566	0.084	0	basal	Kitl
Zc2hc1a	0	1.40618	0.59	0.135	0	basal	Zc2hc1a
Rbp1	0	1.39961	0.625	0.098	0	basal	Rbp1
Ppp2r2b	0	1.38389	0.453	0.044	0	basal	Ppp2r2b
Cdh3	0	1.34619	0.458	0.016	0	basal	Cdh3
Tgm2	0	1.33694	0.517	0.071	0	basal	Tgm2
Limk2	0	1.3278	0.575	0.131	0	basal	Limk2
Cxadr	0	1.31556	0.552	0.119	0	basal	Cxadr
Serpinb5	0	1.30986	0.47	0.012	0	basal	Serpinb5
Gm13219	0	1.30438	0.406	0.006	0	basal	Gm13219
Rps27	0	1.30259	0.978	0.913	0	basal	Rps27
S100a10	0	1.2904	0.776	0.201	0	basal	S100a10
Fbxo32	0	1.285	0.518	0.09	0	basal	Fbxo32
Apoc1	0	1.28459	0.281	0.018	0	basal	Apoc1
Syne2	0	1.28232	0.594	0.118	0	basal	Syne2
Cpne8	0	1.27291	0.584	0.15	0	basal	Cpne8
Bcl11a	0	1.26387	0.474	0.026	0	basal	Bcl11a
Aldh1a7	0	1.25595	0.385	0.015	0	basal	Aldh1a7
Npas3	0	1.23781	0.425	0.084	0	basal	Npas3
Prss23	0	1.23448	0.555	0.085	0	basal	Prss23
Tenm2	0	1.2342	0.391	0.009	0	basal	Tenm2
Fermt1	0	1.22891	0.462	0.013	0	basal	Fermt1
1700025G04Rik	0	1.22307	0.49	0.061	0	basal	1700025G04Rik
Pdzrn3	0	1.21747	0.505	0.106	0	basal	Pdzrn3
Ajuba	0	1.21219	0.454	0.021	0	basal	Ajuba
Tenm3	0	1.20255	0.446	0.072	0	basal	Tenm3
Cbr2	0	1.19396	0.503	0.033	0	basal	Cbr2
Jag2	0	1.18631	0.468	0.013	0	basal	Jag2
Sik1	0	1.17866	0.483	0.085	0	basal	Sik1
Ndrg1	0	1.17692	0.506	0.071	0	basal	Ndrg1
Bcam	0	1.17615	0.468	0.022	0	basal	Bcam
Mfap3l	0	1.17169	0.463	0.037	0	basal	Mfap3l
Ctnnd2	0	1.16755	0.378	0.038	0	basal	Ctnnd2
Anxa2	0	1.15091	0.644	0.156	0	basal	Anxa2
Cyp2f2	0	1.14755	0.316	0.032	0	basal	Cyp2f2
Itgb4	0	1.13906	0.458	0.019	0	basal	Itgb4
Mir205hg	0	1.13757	0.415	0.009	0	basal	Mir205hg
Rps3	0	1.13682	0.954	0.817	0	basal	Rps3
Vav3	0	1.13629	0.55	0.132	0	basal	Vav3
Vangl1	0	1.13451	0.447	0.048	0	basal	Vangl1
Rps8	0	1.13268	0.984	0.906	0	basal	Rps8
Rps15	0	1.13175	0.974	0.892	0	basal	Rps15
Ackr3	0	1.12805	0.5	0.095	0	basal	Ackr3
Col18a1	0	1.12282	0.434	0.042	0	basal	Col18a1
Slco2a1	0	1.11792	0.447	0.043	0	basal	Slco2a1
Il6st	0	1.11445	0.51	0.117	0	basal	Il6st
Rpl31	0	1.11279	0.964	0.845	0	basal	Rpl31
Stbd1	0	1.10857	0.404	0.027	0	basal	Stbd1
Stmn1	0	1.10678	0.51	0.072	0	basal	Stmn1
Fras1	0	1.10274	0.354	0.014	0	basal	Fras1
Tnfrsf21	0	1.09824	0.498	0.092	0	basal	Tnfrsf21
Itgb8	0	1.09075	0.446	0.051	0	basal	Itgb8
Peli2	0	1.0885	0.451	0.066	0	basal	Peli2
Mecom	0	1.07174	0.473	0.073	0	basal	Mecom
Fhod3	0	1.07152	0.362	0.009	0	basal	Fhod3
Prelp	0	1.06194	0.509	0.088	0	basal	Prelp
Rps16	0	1.04957	0.976	0.918	0	basal	Rps16
Rpl9	0	1.04149	0.975	0.903	0	basal	Rpl9
Ccdc3	0	1.03069	0.354	0.01	0	basal	Ccdc3
Moxd1	0	1.02432	0.377	0.014	0	basal	Moxd1
Lrp4	0	1.02417	0.38	0.017	0	basal	Lrp4
Lcn2	0	1.01928	0.407	0.035	0	basal	Lcn2
Pgm5	0	1.0173	0.345	0.017	0	basal	Pgm5
Map3k20	0	1.01421	0.452	0.079	0	basal	Map3k20
Pcsk5	0	1.01378	0.374	0.047	0	basal	Pcsk5
Sdc1	0	1.00465	0.436	0.051	0	basal	Sdc1
Tns4	0	1.0035	0.374	0.012	0	basal	Tns4
Rps15a	0	0.993882	0.985	0.94	0	basal	Rps15a
Snai2	0	0.98936	0.345	0.017	0	basal	Snai2
Rps5	0	0.98809	0.981	0.925	0	basal	Rps5
Gli3	0	0.987636	0.422	0.055	0	basal	Gli3
Dlk2	0	0.981319	0.356	0.004	0	basal	Dlk2
Slco4a1	0	0.975443	0.369	0.007	0	basal	Slco4a1
Nectin1	0	0.971033	0.382	0.035	0	basal	Nectin1
Edaradd	0	0.946774	0.327	0.006	0	basal	Edaradd
Agtr1a	0	0.944732	0.402	0.057	0	basal	Agtr1a
Rpl23a	0	0.929032	0.989	0.938	0	basal	Rpl23a
Sdk2	0	0.91316	0.361	0.014	0	basal	Sdk2
Rps24	0	0.911607	0.991	0.941	0	basal	Rps24
Slc1a3	0	0.909715	0.321	0.015	0	basal	Slc1a3
Lama5	0	0.903126	0.449	0.089	0	basal	Lama5
Plekhh2	0	0.898388	0.345	0.041	0	basal	Plekhh2
Afap1l2	0	0.893855	0.371	0.021	0	basal	Afap1l2
Gpc4	0	0.892667	0.34	0.042	0	basal	Gpc4
Dcn	0	0.884056	0.96	0.397	0	basal	Dcn
Me3	0	0.877438	0.298	0.023	0	basal	Me3
Ror2	0	0.873254	0.38	0.053	0	basal	Ror2
Ahnak	0	0.862526	0.717	0.198	0	basal	Ahnak
Lamb3	0	0.861393	0.33	0.01	0	basal	Lamb3
Emp2	0	0.861113	0.393	0.058	0	basal	Emp2
Ston2	0	0.859894	0.383	0.059	0	basal	Ston2
Apoe	0	0.859543	0.893	0.284	0	basal	Apoe
Grip1	0	0.857503	0.298	0.022	0	basal	Grip1
Hlf	0	0.853779	0.362	0.047	0	basal	Hlf
Pdzd2	0	0.848924	0.354	0.04	0	basal	Pdzd2
Adgrf5	0	0.840885	0.434	0.042	0	basal	Adgrf5
Fam13a	0	0.838123	0.309	0.033	0	basal	Fam13a
Megf11	0	0.834643	0.29	0.006	0	basal	Megf11
Sncaip	0	0.829756	0.286	0.011	0	basal	Sncaip
Lamc2	0	0.815198	0.32	0.042	0	basal	Lamc2
Pkp1	0	0.789202	0.311	0.005	0	basal	Pkp1
Stk26	0	0.769721	0.294	0.017	0	basal	Stk26
Shh	0	0.759466	0.264	0.008	0	basal	Shh
Steap4	0	0.747287	0.274	0.022	0	basal	Steap4
Gm15264	0	0.746407	0.283	0.026	0	basal	Gm15264
Igsf3	0	0.744919	0.3	0.019	0	basal	Igsf3
Vdr	0	0.7267	0.278	0.012	0	basal	Vdr
Ppl	0	0.72621	0.321	0.038	0	basal	Ppl
Car8	0	0.72505	0.262	0.016	0	basal	Car8
Plek2	0	0.722534	0.303	0.024	0	basal	Plek2
Rgs12	0	0.710239	0.281	0.02	0	basal	Rgs12
Itgb6	0	0.68526	0.264	0.022	0	basal	Itgb6
Ackr4	0	0.683756	0.275	0.011	0	basal	Ackr4
Kank4	0	0.673323	0.278	0.01	0	basal	Kank4
Foxc1	0	0.671591	0.268	0.023	0	basal	Foxc1
Mpzl2	0	0.671154	0.307	0.024	0	basal	Mpzl2
Nrtn	0	0.649981	0.292	0.013	0	basal	Nrtn
Hunk	0	0.627448	0.255	0.011	0	basal	Hunk
Rps3a1	5.16344e-308	0.996704	0.969	0.884	1.33991e-303	basal	Rps3a1
Tmem45b	2.41287e-307	0.857734	0.328	0.047	6.2614e-303	basal	Tmem45b
Tead1	7.79739e-306	0.933544	0.437	0.087	2.02342e-301	basal	Tead1
Phlda3	3.49073e-303	0.769688	0.362	0.057	9.05844e-299	basal	Phlda3
Ptprs	1.98194e-302	0.75504	0.351	0.055	5.14314e-298	basal	Ptprs
Megf9	5.19542e-301	0.793032	0.332	0.049	1.34821e-296	basal	Megf9
Setbp1	1.78883e-300	1.45587	0.768	0.321	4.64202e-296	basal	Setbp1
Cdh13	8.126e-299	0.866268	0.328	0.046	2.1087e-294	basal	Cdh13
Rpl21	2.85913e-298	0.924524	0.972	0.891	7.41944e-294	basal	Rpl21
Rbms1	1.11195e-297	1.09551	0.681	0.203	2.88551e-293	basal	Rbms1
Robo1	4.21813e-296	0.999493	0.403	0.074	1.0946e-291	basal	Robo1
Rpl30	1.45679e-294	0.995212	0.959	0.865	3.78036e-290	basal	Rpl30
Ccn1	8.75684e-294	1.38545	0.428	0.088	2.2724e-289	basal	Ccn1
Npas2	2.01362e-293	0.997252	0.425	0.087	5.22536e-289	basal	Npas2
Eps8l2	2.50069e-292	0.972675	0.454	0.101	6.48929e-288	basal	Eps8l2
Dynlt2a2	2.84833e-292	0.968474	0.457	0.103	7.39143e-288	basal	Dynlt2a2
Rpl7	8.12392e-292	0.944737	0.964	0.894	2.10816e-287	basal	Rpl7
Apobec3	1.03435e-291	1.34198	0.706	0.269	2.68414e-287	basal	Apobec3
Pcdh9	1.48671e-288	1.58565	0.348	0.057	3.85802e-284	basal	Pcdh9
2610307P16Rik	2.36709e-287	0.924306	0.444	0.093	6.14261e-283	basal	2610307P16Rik
Crybg1	1.97043e-286	1.13801	0.5	0.127	5.11327e-282	basal	Crybg1
Rps17	2.30137e-286	0.910441	0.973	0.891	5.97205e-282	basal	Rps17
Akap1	2.05619e-285	0.878857	0.352	0.062	5.33582e-281	basal	Akap1
Rpl35a	7.37853e-285	1.00717	0.955	0.838	1.91473e-280	basal	Rpl35a
Urah	1.25561e-283	0.547773	0.259	0.03	3.25831e-279	basal	Urah
Lgr4	3.34402e-282	1.03878	0.489	0.124	8.67774e-278	basal	Lgr4
Plekha7	4.01493e-282	1.0512	0.452	0.106	1.04187e-277	basal	Plekha7
Rpl8	1.39978e-281	1.10071	0.934	0.792	3.63243e-277	basal	Rpl8
Cdcp1	9.79242e-280	0.965287	0.454	0.106	2.54113e-275	basal	Cdcp1
Cdc42ep3	1.18658e-279	0.72163	0.308	0.044	3.07917e-275	basal	Cdc42ep3
Mmd	2.42946e-277	0.805335	0.362	0.065	6.30446e-273	basal	Mmd
Rpl37a	1.29974e-276	0.908198	0.978	0.922	3.37282e-272	basal	Rpl37a
Rps14	5.16316e-276	0.799985	0.994	0.963	1.33984e-271	basal	Rps14
Wnt4	1.7019e-275	0.583831	0.252	0.029	4.41642e-271	basal	Wnt4
Auts2	2.30366e-275	0.896984	0.474	0.105	5.97801e-271	basal	Auts2
Maml2	4.61073e-275	1.21411	0.598	0.174	1.19648e-270	basal	Maml2
Lama3	5.17665e-275	0.816897	0.354	0.063	1.34334e-270	basal	Lama3
Mid1	7.8203e-275	1.46429	0.595	0.196	2.02937e-270	basal	Mid1
Pdpn	8.73206e-275	0.749456	0.337	0.054	2.26597e-270	basal	Pdpn
Sema3c	1.16172e-274	1.3282	0.59	0.189	3.01467e-270	basal	Sema3c
Nav2	1.70336e-274	1.28383	0.603	0.197	4.42021e-270	basal	Nav2
Ctnnal1	8.79491e-274	1.05873	0.595	0.188	2.28228e-269	basal	Ctnnal1
Igf1r	4.83803e-271	1.31307	0.767	0.345	1.25547e-266	basal	Igf1r
Scarb2	8.75278e-268	1.20717	0.69	0.272	2.27135e-263	basal	Scarb2
Parm1	8.21846e-267	0.663436	0.271	0.035	2.13269e-262	basal	Parm1
Rbpms	1.08409e-266	0.92521	0.539	0.143	2.81322e-262	basal	Rbpms
Rpl18	1.74049e-264	0.993043	0.941	0.796	4.51658e-260	basal	Rpl18
Agrn	4.33648e-264	0.628869	0.313	0.05	1.12532e-259	basal	Agrn
Sema5a	1.56459e-262	0.376381	0.541	0.135	4.0601e-258	basal	Sema5a
Ppfibp1	2.12323e-259	0.988613	0.519	0.147	5.50978e-255	basal	Ppfibp1
Ltbp4	1.01405e-258	0.637991	0.509	0.117	2.63146e-254	basal	Ltbp4
Scmh1	1.95996e-255	1.26325	0.639	0.24	5.08611e-251	basal	Scmh1
Col4a3	4.60435e-253	0.584913	0.27	0.037	1.19483e-248	basal	Col4a3
Siva1	1.1275e-250	0.878507	0.502	0.141	2.92585e-246	basal	Siva1
Rplp2	1.60044e-250	0.792807	0.989	0.933	4.15314e-246	basal	Rplp2
Rps21	9.30327e-249	0.832948	0.977	0.916	2.4142e-244	basal	Rps21
Sall3	3.75202e-248	0.736251	0.294	0.047	9.73649e-244	basal	Sall3
Tuft1	3.78295e-247	0.979581	0.417	0.099	9.81674e-243	basal	Tuft1
Junos	9.16774e-247	0.822345	0.347	0.067	2.37903e-242	basal	Junos
Rpl23	2.31582e-245	0.722875	0.989	0.957	6.00955e-241	basal	Rpl23
Antxr1	1.10239e-244	0.726472	0.362	0.07	2.8607e-240	basal	Antxr1
Atp1a1	1.17884e-243	1.04273	0.627	0.229	3.0591e-239	basal	Atp1a1
Fads1	1.47898e-243	0.607183	0.307	0.051	3.83796e-239	basal	Fads1
Rps18	1.48123e-242	0.785663	0.981	0.927	3.84379e-238	basal	Rps18
Dsp	4.08098e-242	1.05637	0.635	0.232	1.05901e-237	basal	Dsp
Svil	3.75823e-241	0.952986	0.544	0.158	9.75261e-237	basal	Svil
Rps28	6.30852e-241	0.965707	0.966	0.869	1.63706e-236	basal	Rps28
Csrp1	2.61595e-240	0.997658	0.544	0.168	6.78838e-236	basal	Csrp1
Tfap2c	7.79724e-239	0.707016	0.321	0.058	2.02338e-234	basal	Tfap2c
Stox2	9.5805e-239	1.15394	0.576	0.195	2.48614e-234	basal	Stox2
Nfix	7.37729e-238	1.11857	0.679	0.281	1.91441e-233	basal	Nfix
Gng12	9.85015e-238	1.16825	0.67	0.275	2.55611e-233	basal	Gng12
Inmt	1.09441e-237	0.316051	0.413	0.088	2.84e-233	basal	Inmt
Bach2	1.62404e-237	0.881094	0.496	0.134	4.21437e-233	basal	Bach2
Rplp1	5.62608e-237	0.783741	0.978	0.927	1.45997e-232	basal	Rplp1
Pdgfc	6.96232e-237	1.10275	0.501	0.149	1.80672e-232	basal	Pdgfc
Kcnma1	1.31154e-235	1.09969	0.694	0.27	3.40344e-231	basal	Kcnma1
Tgfbr3	2.52595e-235	1.18286	0.733	0.325	6.55485e-231	basal	Tgfbr3
Cav1	7.15978e-234	0.673409	0.4	0.088	1.85796e-229	basal	Cav1
Bicc1	5.15321e-233	0.747665	0.439	0.1	1.33726e-228	basal	Bicc1
Sbspon	1.29652e-231	0.655886	0.311	0.056	3.36446e-227	basal	Sbspon
Epb41l4a	3.521e-231	0.678602	0.303	0.054	9.137e-227	basal	Epb41l4a
Rps23	3.33654e-230	0.745473	0.977	0.921	8.65831e-226	basal	Rps23
Tgfa	4.25913e-230	0.746834	0.354	0.075	1.10525e-225	basal	Tgfa
Rbbp8	8.37216e-229	1.10514	0.536	0.177	2.17257e-224	basal	Rbbp8
Galnt18	8.48882e-229	1.17144	0.65	0.246	2.20285e-224	basal	Galnt18
Gja1	2.60187e-228	0.507134	0.253	0.036	6.75186e-224	basal	Gja1
Itga3	5.90491e-228	0.688766	0.337	0.069	1.53232e-223	basal	Itga3
Rpl10a	6.29097e-228	0.909133	0.935	0.809	1.63251e-223	basal	Rpl10a
Tcf7l1	2.20389e-227	0.810401	0.405	0.098	5.71908e-223	basal	Tcf7l1
Nrip1	2.92939e-227	1.24903	0.754	0.375	7.60178e-223	basal	Nrip1
Tnfaip8	1.18612e-225	0.835187	0.477	0.127	3.07797e-221	basal	Tnfaip8
Gm2830	1.50063e-225	0.646536	0.303	0.055	3.89414e-221	basal	Gm2830
Msrb3	3.87591e-225	0.84031	0.324	0.062	1.0058e-220	basal	Msrb3
Ank3	1.22407e-223	1.14072	0.793	0.381	3.17647e-219	basal	Ank3
Rps7	2.25095e-222	0.772957	0.964	0.892	5.84122e-218	basal	Rps7
Foxp1	1.63398e-220	1.14508	0.776	0.394	4.24017e-216	basal	Foxp1
Micall1	1.62982e-217	0.754874	0.392	0.096	4.22939e-213	basal	Micall1
Rps4x	8.23486e-217	0.712993	0.98	0.939	2.13695e-212	basal	Rps4x
Rpl26	4.53135e-216	0.827019	0.966	0.882	1.17589e-211	basal	Rpl26
Ktn1	6.86557e-215	1.15376	0.766	0.407	1.78161e-210	basal	Ktn1
Fam107b	7.63351e-213	0.733799	0.402	0.096	1.9809e-208	basal	Fam107b
Id4	8.126e-213	0.932202	0.375	0.089	2.1087e-208	basal	Id4
Rock2	6.15177e-212	1.22017	0.709	0.343	1.59638e-207	basal	Rock2
Ror1	8.75582e-211	0.765695	0.398	0.093	2.27214e-206	basal	Ror1
S100a11	2.5033e-210	0.679124	0.722	0.264	6.49607e-206	basal	S100a11
Amotl2	1.26164e-209	0.786094	0.358	0.082	3.27397e-205	basal	Amotl2
Magi3	2.49575e-209	1.1047	0.631	0.26	6.47648e-205	basal	Magi3
Ly6a	2.67327e-209	0.615171	0.772	0.296	6.93714e-205	basal	Ly6a
Ybx3	4.66987e-209	1.05515	0.602	0.233	1.21183e-204	basal	Ybx3
Cfh	7.78981e-209	0.679224	0.523	0.15	2.02146e-204	basal	Cfh
Ppargc1a	1.08347e-208	0.617539	0.294	0.055	2.8116e-204	basal	Ppargc1a
Net1	2.60298e-208	0.525017	0.282	0.051	6.75474e-204	basal	Net1
Bcl2	8.57017e-208	0.741434	0.48	0.135	2.22396e-203	basal	Bcl2
Cd9	1.388e-206	1.06723	0.794	0.42	3.60186e-202	basal	Cd9
Ano6	3.0753e-205	0.950038	0.549	0.195	7.98041e-201	basal	Ano6
Rpl17	1.56185e-204	0.652655	0.981	0.934	4.053e-200	basal	Rpl17
Plxdc2	1.8863e-204	0.703545	0.451	0.12	4.89495e-200	basal	Plxdc2
Hoxd13	2.56755e-203	0.630822	0.34	0.074	6.6628e-199	basal	Hoxd13
Cxcl12	5.68718e-203	0.37274	0.382	0.086	1.47582e-198	basal	Cxcl12
Rpl18a	1.4395e-202	0.66285	0.987	0.948	3.7355e-198	basal	Rpl18a
Sh3d19	2.29998e-199	1.03546	0.562	0.212	5.96846e-195	basal	Sh3d19
Frmd6	1.63068e-198	0.756539	0.485	0.149	4.23161e-194	basal	Frmd6
Wls	7.89024e-198	1.14994	0.734	0.387	2.04752e-193	basal	Wls
Osmr	9.97248e-198	0.763442	0.329	0.071	2.58786e-193	basal	Osmr
Glis3	1.88251e-197	0.734496	0.351	0.08	4.88511e-193	basal	Glis3
Slc7a6	2.60826e-197	0.518444	0.256	0.044	6.76843e-193	basal	Slc7a6
Luzp1	1.92503e-196	0.999552	0.567	0.213	4.99546e-192	basal	Luzp1
Frmd4b	1.34712e-195	1.01208	0.626	0.256	3.49579e-191	basal	Frmd4b
Dhrs3	2.22719e-194	0.769495	0.411	0.112	5.77956e-190	basal	Dhrs3
Spats2l	1.36935e-193	0.598485	0.282	0.053	3.55346e-189	basal	Spats2l
Stard5	1.82398e-193	0.729434	0.354	0.086	4.73322e-189	basal	Stard5
Ccnd2	1.95054e-193	0.834732	0.447	0.125	5.06165e-189	basal	Ccnd2
St3gal4	5.56626e-193	0.936846	0.372	0.092	1.44445e-188	basal	St3gal4
Il6ra	8.29302e-193	0.766538	0.384	0.101	2.15204e-188	basal	Il6ra
Tspan9	9.76999e-193	0.620619	0.316	0.067	2.53531e-188	basal	Tspan9
Rida	2.39038e-192	0.711641	0.358	0.089	6.20305e-188	basal	Rida
Rpl27a	2.80521e-192	0.873097	0.902	0.727	7.27953e-188	basal	Rpl27a
Aebp1	5.58353e-191	0.39469	0.38	0.088	1.44893e-186	basal	Aebp1
S100a16	6.07581e-191	0.649225	0.403	0.107	1.57667e-186	basal	S100a16
Lpp	2.44264e-190	1.14203	0.759	0.425	6.33866e-186	basal	Lpp
Gpm6b	4.81486e-189	0.570544	0.292	0.057	1.24946e-184	basal	Gpm6b
Phlda1	2.21382e-187	0.750177	0.519	0.168	5.74485e-183	basal	Phlda1
Nr6a1	1.08171e-185	1.05388	0.545	0.208	2.80704e-181	basal	Nr6a1
Ripk4	2.58857e-185	0.582216	0.316	0.072	6.71733e-181	basal	Ripk4
Lima1	8.82831e-184	1.04593	0.673	0.321	2.29095e-179	basal	Lima1
Ikzf2	2.33943e-183	0.869846	0.504	0.175	6.07082e-179	basal	Ikzf2
Aldh6a1	2.34519e-183	1.03072	0.722	0.356	6.08576e-179	basal	Aldh6a1
Znrf3	4.43067e-183	1.08384	0.632	0.28	1.14976e-178	basal	Znrf3
Anxa1	1.39461e-182	0.611524	0.439	0.12	3.61903e-178	basal	Anxa1
Arhgap6	2.18101e-181	0.855256	0.506	0.165	5.65973e-177	basal	Arhgap6
Prex2	6.04088e-180	0.516079	0.269	0.051	1.56761e-175	basal	Prex2
Sh3rf1	2.21753e-178	1.0282	0.557	0.221	5.75449e-174	basal	Sh3rf1
Rps12	2.34928e-178	0.602651	0.985	0.951	6.09638e-174	basal	Rps12
Airn	1.18092e-177	0.945918	0.812	0.431	3.0645e-173	basal	Airn
Rpl51	1.46544e-176	0.703761	0.965	0.894	3.80283e-172	basal	Rpl5
Pik3r1	4.70946e-176	0.933535	0.61	0.258	1.2221e-171	basal	Pik3r1
Icam1	1.00497e-175	0.724803	0.327	0.077	2.60791e-171	basal	Icam1
Col4a4	1.88022e-175	0.503153	0.259	0.048	4.87917e-171	basal	Col4a4
Fry	7.25867e-175	0.823533	0.507	0.176	1.88363e-170	basal	Fry
Cecr2	5.60768e-174	0.763009	0.366	0.101	1.45519e-169	basal	Cecr2
Rpl141	2.74763e-173	0.627076	0.972	0.911	7.1301e-169	basal	Rpl14
Upp2	5.8332e-173	0.777865	0.286	0.063	1.51372e-168	basal	Upp2
Nedd4l	9.41746e-173	0.730968	0.463	0.149	2.44383e-168	basal	Nedd4l
Atp1b3	1.05013e-170	0.88083	0.666	0.314	2.72508e-166	basal	Atp1b3
Mical3	1.22569e-170	0.752529	0.448	0.149	3.18068e-166	basal	Mical3
Dgkh	5.36817e-170	0.674059	0.323	0.077	1.39304e-165	basal	Dgkh
Cttnbp2	8.82861e-170	0.480165	0.266	0.052	2.29102e-165	basal	Cttnbp2
Ppp2r3a	3.72511e-169	0.768936	0.467	0.16	9.66666e-165	basal	Ppp2r3a
Fhl1	1.79472e-168	0.564802	0.286	0.061	4.65729e-164	basal	Fhl1
Eda	2.37656e-168	0.878617	0.298	0.069	6.16718e-164	basal	Eda
Oxr1	3.63441e-168	0.962443	0.571	0.244	9.4313e-164	basal	Oxr1
Errfi1	4.49659e-168	1.06282	0.531	0.203	1.16686e-163	basal	Errfi1
Myo9a	8.98154e-168	0.842327	0.513	0.187	2.33071e-163	basal	Myo9a
Met	3.7565e-167	0.705035	0.414	0.129	9.74811e-163	basal	Met
Rpl37	2.56484e-166	0.618816	0.975	0.93	6.65575e-162	basal	Rpl37
Cux1	6.1842e-166	0.922262	0.629	0.295	1.6048e-161	basal	Cux1
Marcks	6.40709e-166	0.918036	0.788	0.444	1.66264e-161	basal	Marcks
Rpl38	2.05119e-165	0.731003	0.945	0.827	5.32284e-161	basal	Rpl38
Rpl39	1.85856e-162	0.692975	0.96	0.877	4.82297e-158	basal	Rpl39
Timp2	5.00068e-162	0.359467	0.508	0.16	1.29768e-157	basal	Timp2
Pls3	1.01926e-161	0.83347	0.443	0.151	2.64498e-157	basal	Pls3
Prkci	2.06956e-161	0.730734	0.456	0.161	5.37051e-157	basal	Prkci
Ets2	2.39294e-161	0.749449	0.523	0.201	6.20969e-157	basal	Ets2
Tsc22d3	9.77304e-161	0.804123	0.501	0.18	2.5361e-156	basal	Tsc22d3
Mast4	2.19731e-158	0.779876	0.549	0.222	5.70203e-154	basal	Mast4
Kctd1	2.57447e-158	0.61851	0.331	0.089	6.68076e-154	basal	Kctd1
Nfe2l2	3.09612e-158	0.782721	0.594	0.248	8.03442e-154	basal	Nfe2l2
Flna	4.97956e-157	0.664707	0.388	0.115	1.29219e-152	basal	Flna
Malat1	3.65217e-156	0.51753	0.996	0.914	9.47739e-152	basal	Malat1
Bcl7c	5.1896e-156	0.545927	0.278	0.065	1.3467e-151	basal	Bcl7c
Fkbp5	2.32241e-155	0.857713	0.474	0.172	6.02666e-151	basal	Fkbp5
Rpl34	6.32298e-155	0.573622	0.966	0.917	1.64081e-150	basal	Rpl34
Clstn1	8.09257e-155	0.74984	0.468	0.174	2.10002e-150	basal	Clstn1
Atp10d	1.16739e-154	0.541853	0.266	0.058	3.02937e-150	basal	Atp10d
Rab27b1	1.24235e-154	0.812848	0.574	0.234	3.22389e-150	basal	Rab27b
Rps13	1.35129e-154	0.596666	0.965	0.895	3.50659e-150	basal	Rps13
Aplp2	3.5538e-154	0.910971	0.753	0.43	9.2221e-150	basal	Aplp2
Asap1	5.5025e-154	0.689095	0.502	0.182	1.4279e-149	basal	Asap1
Lrrc1	4.46632e-152	0.682994	0.355	0.106	1.15901e-147	basal	Lrrc1
Irs2	1.0559e-151	0.611368	0.326	0.085	2.74005e-147	basal	Irs2
Mgst3	1.0694e-151	0.622017	0.449	0.157	2.77509e-147	basal	Mgst3
Pid1	6.98492e-151	0.829312	0.75	0.391	1.81259e-146	basal	Pid1
Phip	8.45886e-151	0.984151	0.629	0.309	2.19508e-146	basal	Phip
Atxn1	6.38192e-150	0.933311	0.736	0.394	1.65611e-145	basal	Atxn1
Rpl19	1.58986e-149	0.670192	0.919	0.793	4.12567e-145	basal	Rpl19
Psd3	2.96914e-149	0.790416	0.481	0.181	7.70491e-145	basal	Psd3
Rpl28	1.53064e-148	0.656583	0.935	0.828	3.97201e-144	basal	Rpl28
Rpl22	3.28281e-148	0.6902	0.922	0.797	8.51889e-144	basal	Rpl22
Cers5	1.55857e-147	0.592153	0.314	0.083	4.04448e-143	basal	Cers5
Spry1	7.75269e-147	0.707007	0.401	0.131	2.01182e-142	basal	Spry1
Itga6	1.1245e-146	0.805263	0.6	0.27	2.91809e-142	basal	Itga6
Plp2	1.27848e-146	0.667096	0.436	0.155	3.31764e-142	basal	Plp2
Pitpnc1	1.86734e-146	0.512781	0.4	0.121	4.84575e-142	basal	Pitpnc1
Amy1	3.16018e-146	0.681314	0.288	0.074	8.20068e-142	basal	Amy1
Resf1	3.39641e-146	1.11754	0.549	0.242	8.81367e-142	basal	Resf1
Cebpb	3.68584e-146	0.630184	0.324	0.089	9.56476e-142	basal	Cebpb
Rarg	5.23187e-146	0.503471	0.261	0.06	1.35767e-141	basal	Rarg
Aopep	6.94873e-146	0.792564	0.544	0.233	1.8032e-141	basal	Aopep
Rpl12	1.16157e-145	0.598006	0.955	0.87	3.01427e-141	basal	Rpl12
Tnfrsf19	1.34713e-145	0.728479	0.444	0.162	3.4958e-141	basal	Tnfrsf19
Zfp809	3.45372e-145	0.647564	0.355	0.109	8.96239e-141	basal	Zfp809
Cast	4.86485e-145	0.856102	0.57	0.251	1.26243e-140	basal	Cast
Bmpr1a	6.34445e-145	0.821514	0.604	0.283	1.64639e-140	basal	Bmpr1a
Ralgps2	1.7564e-144	0.589401	0.355	0.103	4.55786e-140	basal	Ralgps2
Ephx1	4.09031e-144	0.578396	0.391	0.127	1.06144e-139	basal	Ephx1
Pcgf5	5.10147e-144	0.722967	0.403	0.136	1.32383e-139	basal	Pcgf5
Myo18a	1.51424e-143	0.53375	0.299	0.078	3.92946e-139	basal	Myo18a
Pcbd1	5.40616e-142	0.381367	0.264	0.061	1.4029e-137	basal	Pcbd1
Sesn1	1.34187e-141	0.682121	0.394	0.13	3.48216e-137	basal	Sesn1
Zfp36l2	3.16321e-141	0.518357	0.335	0.095	8.20853e-137	basal	Zfp36l2
Rps20	1.66971e-140	0.54928	0.979	0.945	4.33289e-136	basal	Rps20
Ar	1.70436e-140	0.851739	0.727	0.381	4.42282e-136	basal	Ar
Dusp6	3.22165e-140	0.561661	0.284	0.07	8.36017e-136	basal	Dusp6
Maf	5.22529e-140	0.520789	0.46	0.156	1.35596e-135	basal	Maf
Rpsa	1.18689e-139	0.698765	0.903	0.764	3.07998e-135	basal	Rpsa
Magi1	1.32573e-139	0.824459	0.741	0.383	3.44026e-135	basal	Magi1
Hspb11	1.69897e-138	0.993328	0.782	0.458	4.40883e-134	basal	Hspb1
Ptpn13	1.80897e-138	0.77332	0.515	0.212	4.69429e-134	basal	Ptpn13
Ptma	1.24409e-137	0.550763	0.959	0.888	3.22842e-133	basal	Ptma
Capg	1.83869e-136	0.605494	0.367	0.116	4.77141e-132	basal	Capg
Amotl1	2.00866e-136	0.76158	0.539	0.237	5.21247e-132	basal	Amotl1
Ptprf	5.14441e-136	0.723347	0.574	0.254	1.33498e-131	basal	Ptprf
Rpl36a	6.30807e-136	0.658868	0.925	0.797	1.63694e-131	basal	Rpl36a
Qser1	6.82639e-136	0.583663	0.297	0.08	1.77145e-131	basal	Qser1
Rps2	7.96407e-135	0.555293	0.956	0.889	2.06668e-130	basal	Rps2
Rps29	1.77756e-133	0.524167	0.977	0.933	4.61276e-129	basal	Rps29
Wipf3	7.31251e-133	0.710117	0.347	0.109	1.8976e-128	basal	Wipf3
Ndufa11	8.20773e-133	0.786691	0.57	0.27	2.12991e-128	basal	Ndufa11
Rpl35	1.09964e-132	0.714684	0.897	0.757	2.85357e-128	basal	Rpl35
Stag1	3.21351e-132	0.828134	0.712	0.398	8.33906e-128	basal	Stag1
Ttc3	1.7613e-131	0.872586	0.615	0.314	4.57057e-127	basal	Ttc3
Tnik	3.68922e-131	0.506229	0.3	0.083	9.57353e-127	basal	Tnik
Nop53	6.17283e-131	0.762438	0.669	0.361	1.60185e-126	basal	Nop53
Fat1	1.04394e-130	0.700617	0.401	0.145	2.70902e-126	basal	Fat1
2900026A02Rik	1.46716e-130	0.533637	0.327	0.1	3.80729e-126	basal	2900026A02Rik
Pdlim1	2.21148e-130	0.515782	0.321	0.092	5.7388e-126	basal	Pdlim1
Smarca2	5.84419e-130	0.814703	0.64	0.33	1.51657e-125	basal	Smarca2
Rin2	5.92156e-129	0.695396	0.467	0.186	1.53664e-124	basal	Rin2
Tns1	7.8456e-129	0.577477	0.443	0.167	2.03593e-124	basal	Tns1
Rps25	4.21833e-128	0.527256	0.962	0.892	1.09466e-123	basal	Rps25
Yap1	1.9888e-126	0.661413	0.49	0.212	5.16093e-122	basal	Yap1
Rora	5.58497e-126	0.912023	0.693	0.393	1.4493e-121	basal	Rora
Cachd1	9.00756e-126	0.725108	0.518	0.224	2.33746e-121	basal	Cachd1
Unc45a	1.20914e-125	0.489268	0.252	0.064	3.13772e-121	basal	Unc45a
Rere	4.94542e-125	0.783829	0.748	0.441	1.28334e-120	basal	Rere
Myo1d	4.98374e-125	0.709586	0.531	0.231	1.29328e-120	basal	Myo1d
Zfp609	5.53482e-125	0.678734	0.422	0.163	1.43629e-120	basal	Zfp609
Wwtr1	1.04112e-124	0.632536	0.402	0.142	2.70172e-120	basal	Wwtr1
Glul	1.94376e-124	0.782797	0.757	0.457	5.04406e-120	basal	Glul
Mprip	3.0461e-124	0.736099	0.553	0.258	7.90464e-120	basal	Mprip
Map3k5	3.32535e-124	0.71141	0.53	0.238	8.62928e-120	basal	Map3k5
Dock7	4.0339e-124	0.705747	0.451	0.175	1.0468e-119	basal	Dock7
Hdac4	6.14429e-124	0.614349	0.386	0.137	1.59444e-119	basal	Hdac4
Patj	8.09631e-124	0.712324	0.502	0.213	2.10099e-119	basal	Patj
Btg2	1.1869e-123	0.68092	0.642	0.312	3.08e-119	basal	Btg2
Rpl33	2.1753e-123	0.565337	0.952	0.858	5.64492e-119	basal	Rpl3
Ryk	3.04865e-123	0.693174	0.423	0.166	7.91125e-119	basal	Ryk
Apbb2	4.36352e-123	0.644493	0.469	0.194	1.13233e-118	basal	Apbb2
Rpa1	1.17889e-122	0.700941	0.371	0.132	3.05922e-118	basal	Rpa1
Camk2n1	3.08788e-122	0.608005	0.336	0.105	8.01304e-118	basal	Camk2n1
Spred1	3.47234e-122	0.690905	0.524	0.232	9.01073e-118	basal	Spred1
Fnbp1l	7.43981e-122	0.735508	0.554	0.257	1.93063e-117	basal	Fnbp1l
Map4k4	2.61528e-121	0.571348	0.405	0.148	6.78666e-117	basal	Map4k4
Mllt3	5.07024e-121	0.487967	0.431	0.156	1.31573e-116	basal	Mllt3
Dtnb	9.66439e-120	0.74238	0.481	0.207	2.50791e-115	basal	Dtnb
Sdc4	1.55208e-119	0.71265	0.532	0.245	4.02764e-115	basal	Sdc4
Gadd45a	2.67648e-119	0.515577	0.304	0.091	6.94546e-115	basal	Gadd45a
Nfkb1	2.68279e-119	0.649014	0.583	0.281	6.96185e-115	basal	Nfkb1
Lrch1	3.22532e-119	0.657289	0.557	0.256	8.36972e-115	basal	Lrch1
Myof	3.31556e-119	0.485362	0.36	0.118	8.60387e-115	basal	Myof
Tinagl1	6.57725e-119	0.620889	0.321	0.103	1.7068e-114	basal	Tinagl1
Lpcat2	1.87614e-118	0.594807	0.424	0.161	4.86857e-114	basal	Lpcat2
Arhgap32	2.42919e-118	0.652825	0.412	0.16	6.30374e-114	basal	Arhgap32
Mthfd1	3.79147e-118	0.484019	0.314	0.099	9.83887e-114	basal	Mthfd1
Arhgef3	5.995e-118	0.830255	0.625	0.323	1.5557e-113	basal	Arhgef3
Lmo4	7.65836e-118	0.583684	0.447	0.18	1.98735e-113	basal	Lmo4
Elovl7	8.77126e-118	0.605088	0.362	0.127	2.27614e-113	basal	Elovl7
Rpl361	1.38561e-117	0.581052	0.939	0.819	3.59565e-113	basal	Rpl36
Foxo1	5.64157e-117	0.614867	0.435	0.176	1.46399e-112	basal	Foxo1
Zfp36l1	6.35113e-117	0.725974	0.76	0.446	1.64812e-112	basal	Zfp36l1
Meis1	1.63072e-116	0.709101	0.54	0.244	4.23172e-112	basal	Meis1
Ctnna1	5.32499e-116	0.748246	0.742	0.451	1.38183e-111	basal	Ctnna1
Foxq1	1.53642e-115	0.482303	0.251	0.066	3.987e-111	basal	Foxq1
Hbegf	2.17321e-115	0.984576	0.348	0.121	5.63949e-111	basal	Hbegf
Id1	2.65402e-115	0.813585	0.466	0.196	6.88719e-111	basal	Id1
F11r	9.62008e-115	0.499071	0.485	0.21	2.49641e-110	basal	F11r
Cdh11	1.51645e-114	0.652801	0.625	0.307	3.93518e-110	basal	Cdh1
Prdx4	5.4822e-114	0.472886	0.305	0.095	1.42263e-109	basal	Prdx4
Atpif1	1.25611e-113	0.70432	0.747	0.454	3.25961e-109	basal	Atpif1
Med13l	1.53847e-113	0.653916	0.484	0.214	3.99234e-109	basal	Med13l
Map1lc3a	7.50479e-113	0.68463	0.549	0.266	1.94749e-108	basal	Map1lc3a
Tbc1d8	1.13687e-112	0.596374	0.373	0.137	2.95018e-108	basal	Tbc1d8
Tln2	1.9454e-112	0.534807	0.288	0.087	5.04832e-108	basal	Tln2
Zbtb20	2.41856e-112	0.404691	0.878	0.605	6.27615e-108	basal	Zbtb20
Hacd4	1.11142e-111	0.527557	0.292	0.089	2.88413e-107	basal	Hacd4
Nfib1	1.22051e-111	0.727114	0.811	0.517	3.16723e-107	basal	Nfib
Ext1	1.28787e-111	0.698784	0.583	0.288	3.34203e-107	basal	Ext1
Tfap2a	6.10583e-111	0.515857	0.309	0.1	1.58446e-106	basal	Tfap2a
Serinc3	1.13583e-110	0.656404	0.898	0.71	2.94748e-106	basal	Serinc3
Ctsl	1.20938e-110	0.634176	0.626	0.316	3.13834e-106	basal	Ctsl
Mpdz	2.92006e-109	0.508305	0.333	0.114	7.57755e-105	basal	Mpdz
Cpm	1.33504e-108	0.695634	0.4	0.157	3.46442e-104	basal	Cpm
Plscr4	1.39257e-108	0.536592	0.253	0.069	3.61372e-104	basal	Plscr4
Ablim1	2.35464e-108	0.473623	0.443	0.178	6.11028e-104	basal	Ablim1
Klf10	2.89305e-108	0.568881	0.34	0.116	7.50746e-104	basal	Klf10
Rps11	4.27189e-108	0.441977	0.979	0.937	1.10855e-103	basal	Rps11
Usp46	5.47809e-108	0.503391	0.318	0.107	1.42157e-103	basal	Usp46
Plec	1.54214e-107	0.540087	0.339	0.119	4.00185e-103	basal	Plec
Fgfr1	4.65389e-107	0.416286	0.327	0.103	1.20768e-102	basal	Fgfr1
Eef1g	6.55732e-107	0.724101	0.77	0.517	1.70162e-102	basal	Eef1g
Foxo3	3.44991e-106	0.707433	0.442	0.192	8.95251e-102	basal	Foxo3
Sugct	3.94154e-106	0.598328	0.262	0.077	1.02283e-101	basal	Sugct
Dennd5b	3.96736e-106	0.716659	0.4	0.162	1.02953e-101	basal	Dennd5b
Tspan5	3.07392e-105	0.554544	0.305	0.1	7.97681e-101	basal	Tspan5
Myh9	4.73838e-105	0.776021	0.614	0.338	1.22961e-100	basal	Myh9
Mapre3	5.30164e-104	0.454455	0.252	0.074	1.37578e-99	basal	Mapre3
Pik3ip1	2.51699e-103	0.547971	0.389	0.156	6.53159e-99	basal	Pik3ip1
Dapk1	1.21921e-102	0.632626	0.569	0.287	3.16385e-98	basal	Dapk1
L3mbtl3	1.33807e-101	0.520313	0.289	0.094	3.47229e-97	basal	L3mbtl3
Kazn	1.4034e-101	0.607069	0.301	0.102	3.64183e-97	basal	Kazn
Scaper	3.314e-101	0.755687	0.549	0.284	8.59983e-97	basal	Scaper
Tpst1	1.11134e-100	0.561352	0.331	0.119	2.88392e-96	basal	Tpst1
Tfdp2	1.99976e-100	0.522987	0.403	0.166	5.18939e-96	basal	Tfdp2
Cldn4	2.74336e-100	0.517137	0.388	0.153	7.11901e-96	basal	Cldn4
Wwp1	8.68523e-100	0.693623	0.536	0.272	2.25382e-95	basal	Wwp1
Egr1	4.20934e-99	0.916547	0.699	0.408	1.09232e-94	basal	Egr1
Mef2a	8.10326e-99	0.582094	0.642	0.35	2.1028e-94	basal	Mef2a
Gulp1	8.49256e-99	0.59872	0.397	0.159	2.20382e-94	basal	Gulp1
Gas5	9.58425e-99	0.616746	0.884	0.701	2.48711e-94	basal	Gas5
Ctdsp2	2.15463e-98	0.60437	0.494	0.234	5.59125e-94	basal	Ctdsp2
Rpl321	3.68288e-98	0.391185	0.985	0.952	9.55706e-94	basal	Rpl32
Sgms1	5.40543e-98	0.593695	0.45	0.201	1.40271e-93	basal	Sgms1
Rpl111	5.67858e-98	0.444161	0.962	0.878	1.47359e-93	basal	Rpl11
Tshz2	6.06035e-98	0.258107	0.617	0.302	1.57266e-93	basal	Tshz2
Hmgb2	2.30766e-97	0.463787	0.595	0.311	5.98839e-93	basal	Hmgb2
Atp2b1	1.82215e-96	0.644756	0.653	0.378	4.72847e-92	basal	Atp2b1
Phkb	2.10852e-96	0.714627	0.549	0.286	5.4716e-92	basal	Phkb
Lpar6	3.03408e-96	0.411984	0.294	0.097	7.87343e-92	basal	Lpar6
Kmt2e	1.59586e-95	0.679405	0.717	0.446	4.14126e-91	basal	Kmt2e
Rdx	2.71287e-95	0.614878	0.562	0.295	7.03991e-91	basal	Rdx
Nbeal1	7.03282e-95	0.743668	0.613	0.346	1.82502e-90	basal	Nbeal1
Rpl27	7.38019e-95	0.486701	0.918	0.818	1.91516e-90	basal	Rpl27
Trim44	1.63287e-94	0.61362	0.447	0.207	4.23731e-90	basal	Trim44
Zswim6	2.965e-94	0.627743	0.557	0.281	7.69417e-90	basal	Zswim6
Dek	4.12805e-94	0.596406	0.575	0.305	1.07123e-89	basal	Dek
Cmip	4.65774e-94	0.543104	0.507	0.243	1.20868e-89	basal	Cmip
Tpm4	1.66918e-93	0.552856	0.468	0.206	4.33152e-89	basal	Tpm4
Neat1	1.7066e-93	0.672386	0.631	0.351	4.42861e-89	basal	Neat1
Tnks2	2.91257e-93	0.677545	0.608	0.348	7.55811e-89	basal	Tnks2
Oasl2	3.06753e-93	0.579212	0.404	0.164	7.96024e-89	basal	Oasl2
Utrn	5.12955e-93	0.645723	0.671	0.391	1.33112e-88	basal	Utrn
1110051M20Rik	1.30972e-92	0.510022	0.26	0.083	3.39873e-88	basal	1110051M20Rik
Kansl1	1.52818e-92	0.68225	0.645	0.371	3.96563e-88	basal	Kansl1
Tnrc18	3.05953e-92	0.583116	0.395	0.171	7.93949e-88	basal	Tnrc18
4632427E13Rik	5.27191e-92	0.566417	0.356	0.142	1.36806e-87	basal	4632427E13Rik
Npm1	6.65498e-92	0.575494	0.879	0.699	1.72697e-87	basal	Npm1
Zbtb16	8.8676e-92	0.587238	0.564	0.288	2.30114e-87	basal	Zbtb16
Klf13	1.06392e-91	0.583059	0.411	0.179	2.76087e-87	basal	Klf13
Pam	1.50678e-91	0.461441	0.474	0.209	3.91009e-87	basal	Pam
Bnip2	6.91388e-91	0.463805	0.332	0.125	1.79415e-86	basal	Bnip2
Erbin	7.71998e-91	0.648398	0.666	0.398	2.00333e-86	basal	Erbin
Mbnl1	8.70458e-91	0.466405	0.765	0.463	2.25884e-86	basal	Mbnl1
Dennd1a	1.17158e-90	0.652244	0.623	0.355	3.04024e-86	basal	Dennd1a
AW554918	2.60734e-90	0.585845	0.369	0.152	6.76604e-86	basal	AW554918
Hnrnph3	4.01951e-90	0.538472	0.426	0.192	1.04306e-85	basal	Hnrnph3
Tjp2	1.17043e-89	0.596518	0.494	0.24	3.03726e-85	basal	Tjp2
Lncpint	1.76949e-89	0.572535	0.661	0.379	4.59182e-85	basal	Lncpint
Rps9	2.46192e-89	0.423415	0.943	0.877	6.38868e-85	basal	Rps9
Baz2b	3.58876e-89	0.623469	0.66	0.383	9.31284e-85	basal	Baz2b
Pdcl3	4.3972e-89	0.511142	0.451	0.211	1.14107e-84	basal	Pdcl3
Ehbp1	4.46005e-89	0.639337	0.489	0.242	1.15738e-84	basal	Ehbp1
Zfp462	7.22995e-89	0.545633	0.351	0.142	1.87617e-84	basal	Zfp462
Nampt	2.31619e-88	0.629825	0.586	0.331	6.01052e-84	basal	Nampt
Junb	3.25627e-88	0.490101	0.587	0.309	8.45001e-84	basal	Junb
Vezf1	1.41216e-87	0.603162	0.451	0.218	3.66455e-83	basal	Vezf1
Atxn7	1.47382e-87	0.619661	0.434	0.204	3.82455e-83	basal	Atxn7
Exoc6b	3.52124e-87	0.706456	0.525	0.275	9.13762e-83	basal	Exoc6b
Rnf217	3.9715e-87	0.471798	0.31	0.117	1.0306e-82	basal	Rnf217
Kif13a	4.10194e-87	0.651352	0.425	0.199	1.06445e-82	basal	Kif13a
Olfr1033	1.16669e-86	0.27309	0.444	0.193	3.02755e-82	basal	Olfr1033
Hint1	2.25392e-86	0.564163	0.797	0.552	5.84892e-82	basal	Hint1
Nr3c1	3.0864e-86	0.540302	0.541	0.283	8.00922e-82	basal	Nr3c1
Ptpn1	3.8674e-86	0.528622	0.448	0.212	1.00359e-81	basal	Ptpn1
Dsg2	4.2922e-85	0.47179	0.287	0.105	1.11383e-80	basal	Dsg2
Pdlim5	1.27392e-84	0.657959	0.6	0.343	3.30584e-80	basal	Pdlim5
Col4a5	1.31825e-84	0.533607	0.47	0.221	3.42085e-80	basal	Col4a5
Uhrf1bp1l	1.3679e-84	0.598924	0.415	0.194	3.54971e-80	basal	Uhrf1bp1l
Anxa5	2.16272e-84	0.477351	0.569	0.289	5.61227e-80	basal	Anxa5
Snrpf	2.48492e-84	0.510817	0.598	0.338	6.44838e-80	basal	Snrpf
Nenf	3.00559e-84	0.511967	0.421	0.193	7.79952e-80	basal	Nenf
2610037D02Rik	5.25804e-84	0.488774	0.272	0.095	1.36446e-79	basal	2610037D02Rik
Cpd	5.79672e-84	0.575706	0.532	0.283	1.50425e-79	basal	Cpd
Snrpg	5.95958e-84	0.583025	0.68	0.424	1.54651e-79	basal	Snrpg
4930402H24Rik	6.67493e-84	0.618214	0.422	0.197	1.73215e-79	basal	4930402H24Rik
Arap2	8.31411e-84	0.468296	0.357	0.148	2.15751e-79	basal	Arap2
Ptpn3	1.00498e-83	0.569952	0.429	0.2	2.60793e-79	basal	Ptpn3
Dnajc13	1.19006e-83	0.588152	0.409	0.19	3.0882e-79	basal	Dnajc13
Arid1b	2.55788e-83	0.613972	0.683	0.415	6.6377e-79	basal	Arid1b
Lims1	3.5866e-83	0.611577	0.539	0.29	9.30722e-79	basal	Lims1
Ccnd1	6.35465e-83	0.612183	0.404	0.181	1.64903e-78	basal	Ccnd1
Trio	3.32207e-82	0.57001	0.447	0.217	8.62077e-78	basal	Trio
Grhl2	1.42427e-81	0.550263	0.432	0.202	3.69598e-77	basal	Grhl2
Cracr2b	1.46955e-81	0.32489	0.29	0.106	3.81349e-77	basal	Cracr2b
Usp34	1.93888e-81	0.62111	0.653	0.395	5.0314e-77	basal	Usp34
Sntb2	4.53037e-81	0.580317	0.41	0.19	1.17563e-76	basal	Sntb2
Actn4	4.65445e-81	0.603059	0.581	0.332	1.20783e-76	basal	Actn4
Cd2ap	1.42821e-80	0.61699	0.68	0.427	3.7062e-76	basal	Cd2ap
Hmgn1	1.85937e-80	0.551631	0.707	0.449	4.82507e-76	basal	Hmgn1
Pkig	2.72645e-80	0.383527	0.359	0.15	7.07513e-76	basal	Pkig
Boc	8.26497e-80	0.437295	0.293	0.11	2.14476e-75	basal	Boc
Myl6	1.07041e-79	0.638411	0.844	0.663	2.77772e-75	basal	Myl6
Crebbp	2.57324e-79	0.593838	0.639	0.384	6.67755e-75	basal	Crebbp
Dach1	3.88724e-79	0.604201	0.583	0.315	1.00874e-74	basal	Dach1
Arhgap18	5.68997e-79	0.329432	0.408	0.183	1.47655e-74	basal	Arhgap18
Il17re	6.50817e-79	0.397866	0.257	0.091	1.68887e-74	basal	Il17re
Mrpl52	2.83529e-78	0.525392	0.621	0.376	7.35757e-74	basal	Mrpl52
Fryl	3.00731e-78	0.556427	0.509	0.274	7.80396e-74	basal	Fryl
Rnpc3	3.43961e-78	0.476407	0.329	0.135	8.92578e-74	basal	Rnpc3
Stim1	4.63382e-78	0.613894	0.49	0.257	1.20248e-73	basal	Stim1
Rps27a1	6.57375e-78	0.357442	0.971	0.927	1.70589e-73	basal	Rps27a
Atrnl1	9.55814e-78	0.481807	0.354	0.146	2.48034e-73	basal	Atrnl1
Rdh10	1.33996e-77	0.398194	0.256	0.089	3.4772e-73	basal	Rdh10
Rplp01	5.1137e-77	0.368969	0.95	0.895	1.327e-72	basal	Rplp0
Farp1	1.1295e-76	0.507649	0.347	0.149	2.93104e-72	basal	Farp1
Khdrbs1	1.66968e-76	0.567109	0.55	0.31	4.33281e-72	basal	Khdrbs1
Gsto1	3.16501e-76	0.430549	0.434	0.208	8.21321e-72	basal	Gsto1
Pmp22	6.586e-76	0.304345	0.264	0.088	1.70907e-71	basal	Pmp22
Nsa2	7.40833e-76	0.547408	0.502	0.27	1.92246e-71	basal	Nsa2
Nap1l1	1.30698e-75	0.469851	0.589	0.328	3.39162e-71	basal	Nap1l1
Thra	1.70218e-75	0.434628	0.272	0.101	4.41717e-71	basal	Thra
Pde3b	2.17407e-75	0.332901	0.291	0.106	5.64172e-71	basal	Pde3b
Adk	2.37511e-75	0.560771	0.483	0.254	6.16341e-71	basal	Adk
Sh2d4a	3.10147e-75	0.467153	0.351	0.153	8.04831e-71	basal	Sh2d4a
Sbf2	1.67831e-74	0.552873	0.546	0.306	4.35521e-70	basal	Sbf2
Phactr2	1.92732e-74	0.370741	0.298	0.112	5.00139e-70	basal	Phactr2
Sox4	2.42914e-74	0.446588	0.277	0.103	6.30361e-70	basal	Sox4
Thrb	2.65304e-74	0.578339	0.348	0.153	6.88465e-70	basal	Thrb
Rbfox2	3.87192e-74	0.559595	0.429	0.213	1.00476e-69	basal	Rbfox2
Nipbl	3.47832e-73	0.594418	0.675	0.429	9.02623e-69	basal	Nipbl
Ppp1r12a	2.17035e-72	0.498649	0.62	0.372	5.63207e-68	basal	Ppp1r12a
Jade1	3.16026e-72	0.558501	0.406	0.201	8.20088e-68	basal	Jade1
Ash1l	5.54547e-72	0.571152	0.687	0.432	1.43905e-67	basal	Ash1l
Snhg8	9.41965e-72	0.601138	0.553	0.321	2.4444e-67	basal	Snhg8
Wwc1	1.38868e-70	0.447844	0.388	0.18	3.60363e-66	basal	Wwc1
Tcf4	2.19285e-70	0.292707	0.62	0.355	5.69045e-66	basal	Tcf4
Sh3bgrl	2.74854e-70	0.509581	0.552	0.312	7.13245e-66	basal	Sh3bgrl
Usp53	1.33364e-69	0.488036	0.342	0.153	3.4608e-65	basal	Usp53
Eef1d	1.58044e-69	0.499861	0.677	0.437	4.10124e-65	basal	Eef1d
Sem1	1.7475e-69	0.543456	0.764	0.531	4.53476e-65	basal	Sem1
Tpt1	2.44712e-69	0.2747	0.998	0.994	6.35027e-65	basal	Tpt1
Sntb1	3.8149e-69	0.512537	0.403	0.193	9.89967e-65	basal	Sntb1
Rps6	4.37113e-69	0.520541	0.724	0.505	1.13431e-64	basal	Rps6
Crtc3	8.32606e-69	0.547984	0.378	0.181	2.16061e-64	basal	Crtc3
Arhgap10	3.05635e-68	0.308533	0.262	0.095	7.93124e-64	basal	Arhgap10
Rfx3	3.55768e-68	0.508886	0.299	0.124	9.23219e-64	basal	Rfx3
Cdk6	6.31998e-68	0.304672	0.356	0.154	1.64003e-63	basal	Cdk6
Cyb5r3	7.40501e-68	0.363491	0.357	0.162	1.9216e-63	basal	Cyb5r3
Fau	1.01786e-67	0.368505	0.941	0.884	2.64135e-63	basal	Fau
Rpl42	1.2784e-67	0.398219	0.955	0.884	3.31744e-63	basal	Rpl4
Nedd4	1.37988e-67	0.502762	0.791	0.54	3.58078e-63	basal	Nedd4
Papss1	1.874e-67	0.435658	0.436	0.222	4.86302e-63	basal	Papss1
Ankrd10	3.14588e-67	0.382439	0.283	0.113	8.16356e-63	basal	Ankrd10
Gas6	1.32883e-66	0.417929	0.606	0.346	3.4483e-62	basal	Gas6
H3f3b	1.51034e-66	0.419072	0.909	0.8	3.91932e-62	basal	H3f3b
Atxn7l3b	3.16618e-66	0.511433	0.57	0.339	8.21623e-62	basal	Atxn7l3b
Tango2	4.37437e-66	0.482669	0.352	0.165	1.13515e-61	basal	Tango2
Nfat5	6.357e-66	0.485518	0.702	0.439	1.64964e-61	basal	Nfat5
Mdfic	1.05392e-65	0.350478	0.345	0.152	2.73492e-61	basal	Mdfic
Gatad2b	1.07352e-65	0.536344	0.508	0.29	2.78579e-61	basal	Gatad2b
Klf9	1.40513e-65	0.482034	0.554	0.312	3.6463e-61	basal	Klf9
Son	1.92459e-65	0.48666	0.752	0.52	4.99432e-61	basal	Son
Kmt2a	2.03844e-65	0.536069	0.51	0.292	5.28975e-61	basal	Kmt2a
Myo10	4.67735e-65	0.465222	0.323	0.144	1.21377e-60	basal	Myo10
Snrpe	1.17857e-64	0.43224	0.589	0.354	3.05839e-60	basal	Snrpe
Slc38a2	1.24215e-64	0.585427	0.608	0.382	3.22337e-60	basal	Slc38a2
Rffl	3.1238e-64	0.466126	0.322	0.144	8.10627e-60	basal	Rffl
Dip2b	4.61179e-64	0.486914	0.472	0.257	1.19676e-59	basal	Dip2b
Aig1	5.35694e-64	0.514875	0.511	0.288	1.39013e-59	basal	Aig1
Ncoa41	5.62769e-64	0.565589	0.638	0.401	1.46039e-59	basal	Ncoa4
Tnrc6c	7.24243e-64	0.520799	0.441	0.237	1.87941e-59	basal	Tnrc6c
Zfp704	8.24168e-64	0.55099	0.503	0.284	2.13872e-59	basal	Zfp704
Tut4	1.05433e-63	0.453531	0.459	0.244	2.73599e-59	basal	Tut4
Rpl61	1.5858e-63	0.329094	0.939	0.88	4.11514e-59	basal	Rpl6
Rpl291	3.40448e-63	0.412485	0.9	0.794	8.83462e-59	basal	Rpl29
Tnrc6b	6.17477e-63	0.501531	0.65	0.408	1.60235e-58	basal	Tnrc6b
Cep164	7.30211e-63	0.359326	0.287	0.122	1.8949e-58	basal	Cep164
Serpinb6a	1.01895e-62	0.410896	0.49	0.263	2.64419e-58	basal	Serpinb6a
Eef2k	2.60724e-62	0.443457	0.376	0.187	6.76578e-58	basal	Eef2k
Srgap2	3.21644e-62	0.450485	0.487	0.266	8.34667e-58	basal	Srgap2
Aff1	1.3481e-61	0.536635	0.542	0.319	3.49832e-57	basal	Aff1
Usp25	1.43683e-61	0.456366	0.502	0.281	3.72857e-57	basal	Usp25
Fbxl3	1.62777e-61	0.467838	0.35	0.169	4.22405e-57	basal	Fbxl3
Stag2	4.95265e-61	0.509381	0.596	0.375	1.28521e-56	basal	Stag2
Stat3	5.31042e-61	0.663586	0.526	0.315	1.37806e-56	basal	Stat3
Tanc1	5.60221e-61	0.38664	0.283	0.12	1.45377e-56	basal	Tanc1
Arrdc4	6.64945e-61	0.419456	0.259	0.105	1.72553e-56	basal	Arrdc4
Thoc7	7.40948e-61	0.426612	0.426	0.223	1.92276e-56	basal	Thoc7
Gstm1	1.02e-60	0.295291	0.62	0.368	2.64689e-56	basal	Gstm1
Add3	1.08653e-60	0.376528	0.468	0.244	2.81954e-56	basal	Add3
Eef1b21	1.11547e-60	0.391953	0.896	0.756	2.89465e-56	basal	Eef1b2
Ttc28	1.83021e-60	0.376608	0.33	0.147	4.7494e-56	basal	Ttc28
Ankrd11	2.56721e-60	0.441078	0.625	0.391	6.66192e-56	basal	Ankrd11
Tmpo	2.81614e-60	0.391862	0.402	0.207	7.30788e-56	basal	Tmpo
Map71	3.3102e-60	0.47426	0.405	0.208	8.58996e-56	basal	Map7
Pef1	3.47917e-60	0.341283	0.298	0.131	9.02844e-56	basal	Pef1
4930523C07Rik	5.0278e-60	0.274842	0.265	0.106	1.30471e-55	basal	4930523C07Rik
Immp2l	5.77911e-60	0.588427	0.436	0.233	1.49968e-55	basal	Immp2l
Smg1	6.12637e-60	0.494076	0.542	0.322	1.58979e-55	basal	Smg1
Ptch1	1.13608e-59	0.37052	0.268	0.111	2.94812e-55	basal	Ptch1
Actn1	1.2636e-59	0.399944	0.334	0.157	3.27905e-55	basal	Actn1
Dock9	1.26498e-59	0.359946	0.405	0.207	3.28262e-55	basal	Dock9
Hmgn3	1.2718e-59	0.446849	0.422	0.219	3.30031e-55	basal	Hmgn3
Ddr1	1.65626e-59	0.367462	0.276	0.119	4.298e-55	basal	Ddr1
Denn2b	1.72981e-59	0.439846	0.469	0.257	4.48886e-55	basal	Denn2b
Tsc22d1	2.07469e-59	0.487615	0.406	0.213	5.38381e-55	basal	Tsc22d1
Med14	3.11926e-59	0.416952	0.351	0.17	8.09447e-55	basal	Med14
Rbm39	3.14029e-59	0.436716	0.85	0.634	8.14904e-55	basal	Rbm39
H2az2	6.48256e-59	0.349476	0.494	0.278	1.68222e-54	basal	H2az2
Rnf38	7.63246e-59	0.493175	0.402	0.21	1.98062e-54	basal	Rnf38
Acbd6	7.86761e-59	0.452797	0.405	0.213	2.04164e-54	basal	Acbd6
Ptbp2	8.67226e-59	0.417301	0.382	0.193	2.25045e-54	basal	Ptbp2
Mcc	9.58949e-59	0.526828	0.486	0.273	2.48847e-54	basal	Mcc
Ube2e1	1.17066e-58	0.400487	0.494	0.282	3.03787e-54	basal	Ube2e1
Prkd3	1.19462e-58	0.40318	0.265	0.109	3.10005e-54	basal	Prkd3
Epn2	1.45447e-58	0.313263	0.283	0.121	3.77435e-54	basal	Epn2
Tomm7	2.24988e-58	0.477496	0.749	0.54	5.83845e-54	basal	Tomm7
Luc7l2	2.75357e-58	0.481656	0.764	0.522	7.14553e-54	basal	Luc7l2
Mbd5	3.02686e-58	0.546703	0.516	0.305	7.85471e-54	basal	Mbd5
Pik3c2a	6.02956e-58	0.355766	0.415	0.218	1.56467e-53	basal	Pik3c2a
Hipk2	9.78919e-58	0.440868	0.379	0.194	2.54029e-53	basal	Hipk2
Terf1	1.25735e-57	0.41995	0.276	0.12	3.26282e-53	basal	Terf1
Naa20	1.30409e-57	0.414044	0.344	0.167	3.3841e-53	basal	Naa20
Appl1	1.45958e-57	0.374504	0.339	0.161	3.7876e-53	basal	Appl1
Tmtc2	1.57404e-57	0.42529	0.325	0.152	4.08464e-53	basal	Tmtc2
Fgf1	1.89374e-57	0.437353	0.358	0.176	4.91426e-53	basal	Fgf1
Bbx	3.16192e-57	0.477411	0.503	0.295	8.20519e-53	basal	Bbx
Fus	3.25973e-57	0.428916	0.598	0.367	8.45899e-53	basal	Fus
Tbl1xr1	7.10375e-57	0.398807	0.383	0.195	1.84342e-52	basal	Tbl1xr1
Tnfrsf1a	8.66085e-57	0.349257	0.275	0.118	2.24749e-52	basal	Tnfrsf1a
Bicd1	1.05995e-56	0.620683	0.374	0.196	2.75056e-52	basal	Bicd1
Mycbp2	1.46125e-56	0.453095	0.625	0.399	3.79194e-52	basal	Mycbp2
Arhgap35	1.8178e-56	0.377364	0.268	0.116	4.71718e-52	basal	Arhgap35
Fubp1	2.36641e-56	0.49255	0.521	0.313	6.14084e-52	basal	Fubp1
Map4k3	2.79766e-56	0.330876	0.511	0.289	7.25992e-52	basal	Map4k3
Nfic	3.0487e-56	0.316995	0.407	0.21	7.91138e-52	basal	Nfic
Fam172a	3.53664e-56	0.514582	0.54	0.321	9.17759e-52	basal	Fam172a
Tmem245	4.87949e-56	0.404349	0.344	0.172	1.26623e-51	basal	Tmem245
Trim2	5.45168e-56	0.427112	0.575	0.343	1.41471e-51	basal	Trim2
Pum2	5.93556e-56	0.48615	0.602	0.387	1.54028e-51	basal	Pum2
Acvr2a	8.50026e-56	0.460664	0.275	0.122	2.20582e-51	basal	Acvr2a
Arhgef18	9.91793e-56	0.367	0.311	0.145	2.5737e-51	basal	Arhgef18
Rpl15	1.08412e-55	0.441101	0.81	0.63	2.81329e-51	basal	Rpl15
Prxl2c	1.69939e-55	0.388215	0.319	0.151	4.40991e-51	basal	Prxl2c
Rb1cc1	1.85927e-55	0.514874	0.54	0.339	4.82479e-51	basal	Rb1cc1
Hmgb1	2.16341e-55	0.419159	0.71	0.494	5.61405e-51	basal	Hmgb1
Crebrf	2.59364e-55	0.45137	0.434	0.239	6.7305e-51	basal	Crebrf
Reep5	5.7789e-55	0.3723	0.468	0.265	1.49963e-50	basal	Reep5
Smc3	1.10212e-54	0.440328	0.477	0.278	2.86e-50	basal	Smc3
1810058I24Rik	1.25748e-54	0.312503	0.383	0.197	3.26316e-50	basal	1810058I24Rik
Chd6	3.14195e-54	0.404942	0.57	0.344	8.15336e-50	basal	Chd6
Map3k1	3.84596e-54	0.362172	0.316	0.15	9.98027e-50	basal	Map3k1
Dip2c	5.41704e-54	0.433138	0.504	0.291	1.40572e-49	basal	Dip2c
Lsm8	5.87911e-54	0.351427	0.32	0.153	1.52563e-49	basal	Lsm8
Arhgap42	7.20163e-54	0.403086	0.294	0.135	1.86882e-49	basal	Arhgap42
Tmem164	1.11745e-53	0.457205	0.473	0.279	2.89978e-49	basal	Tmem164
Brd3	1.45736e-53	0.389893	0.352	0.179	3.78184e-49	basal	Brd3
Uhrf2	1.76583e-53	0.382689	0.376	0.195	4.58234e-49	basal	Uhrf2
Cav2	1.86254e-53	0.392677	0.447	0.245	4.8333e-49	basal	Cav2
Thoc2	2.51627e-53	0.513785	0.588	0.381	6.52973e-49	basal	Thoc2
Elf1	2.83314e-53	0.433993	0.557	0.345	7.352e-49	basal	Elf1
Sox9	2.85523e-53	0.412097	0.379	0.192	7.40933e-49	basal	Sox9
Notch2	3.05907e-53	0.326442	0.261	0.109	7.93829e-49	basal	Notch2
Pkd2	4.00501e-53	0.329994	0.317	0.148	1.0393e-48	basal	Pkd2
Amn1	5.8567e-53	0.375768	0.276	0.124	1.51981e-48	basal	Amn1
Ube2e2	7.01614e-53	0.515071	0.482	0.279	1.82069e-48	basal	Ube2e2
Pxn	1.1965e-52	0.383117	0.292	0.137	3.10491e-48	basal	Pxn
Cstb	1.30756e-52	0.41095	0.605	0.388	3.39311e-48	basal	Cstb
Cd151	1.5486e-52	0.384558	0.315	0.152	4.01862e-48	basal	Cd151
Ctnnb1	1.77462e-52	0.423041	0.608	0.391	4.60513e-48	basal	Ctnnb1
Zfp326	1.97489e-52	0.395359	0.325	0.161	5.12483e-48	basal	Zfp326
Cuedc1	2.29785e-52	0.349476	0.314	0.153	5.96293e-48	basal	Cuedc1
Gpatch8	2.41439e-52	0.47438	0.505	0.302	6.26534e-48	basal	Gpatch8
Axin2	2.43412e-52	0.360887	0.319	0.155	6.31654e-48	basal	Axin2
Ano1	2.52718e-52	0.371467	0.368	0.187	6.55803e-48	basal	Ano1
Phrf1	3.4134e-52	0.357643	0.297	0.14	8.85778e-48	basal	Phrf1
Chpt1	5.32596e-52	0.429002	0.328	0.164	1.38209e-47	basal	Chpt1
Bod1l	5.71113e-52	0.44264	0.469	0.277	1.48204e-47	basal	Bod1l
Sbno1	6.20406e-52	0.385831	0.503	0.3	1.60995e-47	basal	Sbno1
Asph	9.72307e-52	0.386604	0.501	0.293	2.52314e-47	basal	Asph
Itgb5	1.15163e-51	0.297963	0.299	0.136	2.98848e-47	basal	Itgb5
Sfr1	1.40486e-51	0.394923	0.499	0.296	3.64561e-47	basal	Sfr1
Ski	1.76107e-51	0.396281	0.403	0.217	4.56999e-47	basal	Ski
Arid2	2.17038e-51	0.478978	0.478	0.284	5.63214e-47	basal	Arid2
Jup	2.8076e-51	0.417616	0.362	0.188	7.28573e-47	basal	Jup
Ier2	5.09631e-51	0.580698	0.431	0.245	1.32249e-46	basal	Ier2
Pcmtd1	6.11326e-51	0.410827	0.524	0.322	1.58639e-46	basal	Pcmtd1
Arid5b	6.87103e-51	0.430225	0.598	0.376	1.78303e-46	basal	Arid5b
Bptf	7.36928e-51	0.417595	0.544	0.34	1.91233e-46	basal	Bptf
Tcf12	8.5703e-51	0.421605	0.667	0.434	2.22399e-46	basal	Tcf12
Wwc2	1.00339e-50	0.34678	0.392	0.212	2.60379e-46	basal	Wwc2
Arhgef11	1.63438e-50	0.375612	0.29	0.137	4.24122e-46	basal	Arhgef11
Wwox	1.69165e-50	0.646918	0.481	0.293	4.38984e-46	basal	Wwox
Taok1	1.75644e-50	0.474814	0.532	0.328	4.55797e-46	basal	Taok1
Zfyve9	1.85799e-50	0.407513	0.307	0.15	4.82149e-46	basal	Zfyve9
Clpx	1.88441e-50	0.401007	0.359	0.19	4.89005e-46	basal	Clpx
9930021J03Rik	2.13916e-50	0.480584	0.413	0.232	5.55113e-46	basal	9930021J03Rik
Ddhd2	2.337e-50	0.315404	0.263	0.117	6.06452e-46	basal	Ddhd2
Smyd3	2.45469e-50	0.374924	0.412	0.223	6.36993e-46	basal	Smyd3
Fam168a	2.48793e-50	0.37303	0.306	0.147	6.45618e-46	basal	Fam168a
Gtdc1	3.93884e-50	0.350866	0.267	0.118	1.02213e-45	basal	Gtdc1
Ssbp31	5.24475e-50	0.363068	0.515	0.308	1.36101e-45	basal	Ssbp3
Rai1	6.50457e-50	0.398151	0.31	0.153	1.68794e-45	basal	Rai1
Susd6	8.11027e-50	0.470026	0.494	0.3	2.10462e-45	basal	Susd6
Eci1	8.30289e-50	0.329832	0.389	0.21	2.1546e-45	basal	Eci1
Mga	1.13992e-49	0.40217	0.429	0.245	2.95808e-45	basal	Mga
Senp6	1.65096e-49	0.410766	0.502	0.305	4.28424e-45	basal	Senp6
Tulp4	2.95677e-49	0.401887	0.472	0.28	7.67281e-45	basal	Tulp4
Pura	3.0699e-49	0.468203	0.574	0.376	7.96639e-45	basal	Pura
Ptprk	3.15671e-49	0.385278	0.543	0.32	8.19165e-45	basal	Ptprk
Arhgef12	3.54161e-49	0.334308	0.583	0.362	9.19048e-45	basal	Arhgef12
Klhl2	3.61491e-49	0.409841	0.329	0.166	9.38069e-45	basal	Klhl2
Use1	7.30784e-49	0.343398	0.601	0.386	1.89638e-44	basal	Use1
Nhlrc2	7.4717e-49	0.351579	0.426	0.241	1.93891e-44	basal	Nhlrc2
Ncoa3	1.12662e-48	0.381826	0.355	0.184	2.92359e-44	basal	Ncoa3
Dock5	1.17981e-48	0.317537	0.374	0.197	3.06161e-44	basal	Dock5
Itgb1	1.48402e-48	0.365622	0.528	0.323	3.85103e-44	basal	Itgb1
Itsn2	1.51692e-48	0.404365	0.494	0.3	3.93641e-44	basal	Itsn2
Pias1	1.88258e-48	0.374389	0.512	0.31	4.88529e-44	basal	Pias1
Lrrk1	2.17134e-48	0.3842	0.39	0.212	5.63463e-44	basal	Lrrk1
Cirbp	2.38665e-48	0.361086	0.321	0.161	6.19336e-44	basal	Cirbp
Cnot4	2.54781e-48	0.412428	0.502	0.306	6.61157e-44	basal	Cnot4
Hnrnph1	3.05968e-48	0.445209	0.669	0.453	7.93987e-44	basal	Hnrnph1
Rp9	3.22825e-48	0.391695	0.462	0.275	8.37731e-44	basal	Rp9
Map4k5	4.00541e-48	0.379377	0.346	0.182	1.0394e-43	basal	Map4k5
Asxl1	5.95357e-48	0.403919	0.347	0.183	1.54495e-43	basal	Asxl1
Zfp503	7.03684e-48	0.471568	0.426	0.241	1.82606e-43	basal	Zfp503
Wasf2	1.33522e-47	0.407286	0.567	0.359	3.46489e-43	basal	Wasf2
Rpl7a	1.45053e-47	0.299483	0.894	0.785	3.76413e-43	basal	Rpl7a
Tpk1	1.82451e-47	0.484144	0.342	0.18	4.73459e-43	basal	Tpk1
Ccni	2.03697e-47	0.309764	0.584	0.375	5.28593e-43	basal	Ccni
Rsf1	2.04313e-47	0.438084	0.456	0.272	5.30191e-43	basal	Rsf1
Mnat1	2.71868e-47	0.390257	0.461	0.278	7.05497e-43	basal	Mnat1
Cct4	3.57057e-47	0.39639	0.556	0.356	9.26563e-43	basal	Cct4
2210408F21Rik	3.63495e-47	0.492914	0.336	0.177	9.43271e-43	basal	2210408F21Rik
Tanc2	4.69523e-47	0.25404	0.65	0.396	1.21841e-42	basal	Tanc2
Rbm6	1.26798e-46	0.415429	0.549	0.344	3.29042e-42	basal	Rbm6
Rsbn1l	1.32925e-46	0.401957	0.404	0.229	3.44941e-42	basal	Rsbn1l
Zfp664	2.00971e-46	0.337925	0.288	0.14	5.21518e-42	basal	Zfp664
Diaph2	2.29419e-46	0.344779	0.57	0.356	5.95341e-42	basal	Diaph2
Lncppara	2.98745e-46	0.378643	0.273	0.13	7.75242e-42	basal	Lncppara
Taf3	3.10487e-46	0.439598	0.348	0.188	8.05713e-42	basal	Taf3
Hcfc1r1	3.1627e-46	0.28173	0.432	0.248	8.2072e-42	basal	Hcfc1r1
N4bp2l2	3.33729e-46	0.428013	0.538	0.343	8.66026e-42	basal	N4bp2l2
Osbpl9	4.50791e-46	0.362189	0.456	0.27	1.1698e-41	basal	Osbpl9
Dock1	6.04412e-46	0.378867	0.426	0.247	1.56845e-41	basal	Dock1
Kcnq1ot1	2.39557e-45	0.49511	0.483	0.292	6.2165e-41	basal	Kcnq1ot1
Tpr	2.43265e-45	0.427543	0.628	0.423	6.31274e-41	basal	Tpr
Prrc2b	2.59868e-45	0.402007	0.456	0.275	6.74358e-41	basal	Prrc2b
Smg6	2.82265e-45	0.47586	0.533	0.34	7.32478e-41	basal	Smg6
Sash1	4.44878e-45	0.327363	0.396	0.219	1.15446e-40	basal	Sash1
Irf2bpl	6.40678e-45	0.354637	0.316	0.164	1.66256e-40	basal	Irf2bpl
Slc7a6os	9.3334e-45	0.37877	0.308	0.155	2.42202e-40	basal	Slc7a6os
Rsbn1	1.17379e-44	0.319376	0.347	0.185	3.046e-40	basal	Rsbn1
Cir1	1.28348e-44	0.347194	0.318	0.165	3.33063e-40	basal	Cir1
Eif3f	1.40142e-44	0.363269	0.757	0.562	3.63668e-40	basal	Eif3f
Eif3k	2.21214e-44	0.36322	0.642	0.448	5.74051e-40	basal	Eif3k
Sppl3	2.27126e-44	0.310498	0.445	0.262	5.89391e-40	basal	Sppl3
Gstp1	2.376e-44	0.271204	0.282	0.135	6.16573e-40	basal	Gstp1
Rack1	2.85054e-44	0.325689	0.904	0.811	7.39715e-40	basal	Rack1
Sorbs2	4.1242e-44	0.352252	0.453	0.262	1.07023e-39	basal	Sorbs2
Golim4	6.94137e-44	0.382809	0.371	0.205	1.80129e-39	basal	Golim4
Esyt2	7.38002e-44	0.37121	0.542	0.338	1.91511e-39	basal	Esyt2
Prrc2c	7.70254e-44	0.398826	0.671	0.463	1.99881e-39	basal	Prrc2c
Ago1	9.32863e-44	0.308572	0.25	0.117	2.42078e-39	basal	Ago1
Ptpn4	9.41727e-44	0.36957	0.319	0.167	2.44378e-39	basal	Ptpn4
Top2b	9.98317e-44	0.343053	0.476	0.29	2.59063e-39	basal	Top2b
Vgll4	1.23688e-43	0.335161	0.463	0.274	3.2097e-39	basal	Vgll4
Scaf11	1.37164e-43	0.354725	0.516	0.327	3.5594e-39	basal	Scaf11
Sik2	1.46646e-43	0.283679	0.271	0.128	3.80545e-39	basal	Sik2
Arhgap31	2.27882e-43	0.328435	0.326	0.172	5.91354e-39	basal	Arhgap31
B230219D22Rik	2.5074e-43	0.326913	0.411	0.237	6.50671e-39	basal	B230219D22Rik
Neo1	2.67477e-43	0.366357	0.374	0.207	6.94104e-39	basal	Neo1
Srrm1	2.84028e-43	0.362114	0.645	0.437	7.37052e-39	basal	Srrm1
Xpr1	3.58609e-43	0.337188	0.346	0.186	9.30591e-39	basal	Xpr1
Acer3	3.69785e-43	0.291442	0.338	0.175	9.59592e-39	basal	Acer3
Thada	4.68372e-43	0.356903	0.323	0.168	1.21542e-38	basal	Thada
Mcmbp	4.78303e-43	0.336441	0.334	0.18	1.2412e-38	basal	Mcmbp
Cnksr3	5.38997e-43	0.313116	0.255	0.12	1.3987e-38	basal	Cnksr3
Tspan14	8.68797e-43	0.294032	0.286	0.142	2.25453e-38	basal	Tspan14
Bsg	1.53124e-42	0.331611	0.666	0.457	3.97357e-38	basal	Bsg
Rras2	2.15539e-42	0.371718	0.303	0.156	5.59323e-38	basal	Rras2
Kifap3	2.71954e-42	0.311077	0.275	0.136	7.05721e-38	basal	Kifap3
Rnf169	2.77805e-42	0.371257	0.312	0.164	7.20905e-38	basal	Rnf169
Kansl1l	2.86758e-42	0.409905	0.365	0.206	7.44137e-38	basal	Kansl1l
Ralgapa1	5.30066e-42	0.365023	0.486	0.305	1.37552e-37	basal	Ralgapa1
Ahr	6.76238e-42	0.337907	0.367	0.199	1.75484e-37	basal	Ahr
Pkn2	7.05805e-42	0.40763	0.504	0.32	1.83156e-37	basal	Pkn2
Smc1a	8.06345e-42	0.439867	0.449	0.278	2.09247e-37	basal	Smc1a
Ift43	9.0874e-42	0.296712	0.341	0.183	2.35818e-37	basal	Ift43
A4galt	1.12272e-41	0.356808	0.505	0.313	2.91345e-37	basal	A4galt
Adgrg61	1.18628e-41	0.31672	0.394	0.221	3.0784e-37	basal	Adgrg6
Eif3h	1.40012e-41	0.34882	0.672	0.479	3.6333e-37	basal	Eif3h
Pfdn1	1.49983e-41	0.304483	0.382	0.218	3.89206e-37	basal	Pfdn1
Abca1	1.55094e-41	0.26248	0.389	0.215	4.02469e-37	basal	Abca1
Chd2	1.56861e-41	0.400393	0.416	0.246	4.07055e-37	basal	Chd2
Qk	2.039e-41	0.258547	0.528	0.323	5.2912e-37	basal	Qk
Ctdspl2	2.3169e-41	0.342347	0.313	0.165	6.01234e-37	basal	Ctdspl2
Wdr33	2.66111e-41	0.384649	0.481	0.304	6.90557e-37	basal	Wdr33
Rab12	3.35182e-41	0.316431	0.26	0.126	8.69798e-37	basal	Rab12
Ddi2	4.05856e-41	0.39182	0.485	0.302	1.0532e-36	basal	Ddi2
Id2	4.41936e-41	0.320729	0.56	0.359	1.14682e-36	basal	Id2
Strn3	4.70065e-41	0.387589	0.6	0.401	1.21982e-36	basal	Strn3
Rsu1	4.75952e-41	0.324623	0.333	0.178	1.23509e-36	basal	Rsu1
Ogt	8.74343e-41	0.382494	0.574	0.379	2.26892e-36	basal	Ogt
Zfand5	9.04068e-41	0.257832	0.595	0.393	2.34606e-36	basal	Zfand5
Cnot6	1.58563e-40	0.373367	0.354	0.2	4.1147e-36	basal	Cnot6
Fcho2	2.43729e-40	0.362475	0.502	0.319	6.32478e-36	basal	Fcho2
Rapgef6	2.4432e-40	0.320908	0.499	0.314	6.34011e-36	basal	Rapgef6
Nr1d2	2.67156e-40	0.310437	0.282	0.142	6.93271e-36	basal	Nr1d2
Zzz3	2.67435e-40	0.348082	0.357	0.201	6.93993e-36	basal	Zzz3
Phc3	3.96826e-40	0.422226	0.43	0.259	1.02976e-35	basal	Phc3
Ptms	5.97966e-40	0.330639	0.509	0.323	1.55172e-35	basal	Ptms
Xrn1	7.38274e-40	0.348921	0.441	0.267	1.91582e-35	basal	Xrn1
Btbd7	8.00598e-40	0.413123	0.427	0.262	2.07755e-35	basal	Btbd7
Fto	9.59095e-40	0.359189	0.464	0.293	2.48885e-35	basal	Fto
Slc15a2	1.09835e-39	0.429764	0.358	0.202	2.85021e-35	basal	Slc15a2
Rprd1b	1.12075e-39	0.313049	0.321	0.173	2.90836e-35	basal	Rprd1b
Csnk1g1	1.2023e-39	0.365592	0.395	0.231	3.11996e-35	basal	Csnk1g1
Selenow	1.35259e-39	0.310882	0.631	0.435	3.50997e-35	basal	Selenow
Naca1	2.50491e-39	0.310905	0.877	0.767	6.50023e-35	basal	Naca
Htatsf1	2.59969e-39	0.361658	0.325	0.18	6.74619e-35	basal	Htatsf1
Tcerg1	3.93468e-39	0.364845	0.362	0.209	1.02105e-34	basal	Tcerg1
Hdac8	4.00537e-39	0.496568	0.318	0.175	1.03939e-34	basal	Hdac8
Cnbp	4.2223e-39	0.334004	0.667	0.473	1.09569e-34	basal	Cnbp
Tnfaip1	4.40508e-39	0.260182	0.256	0.126	1.14312e-34	basal	Tnfaip1
Phf3	6.524e-39	0.279336	0.392	0.231	1.69298e-34	basal	Phf3
Tra2a	6.59848e-39	0.344833	0.634	0.426	1.7123e-34	basal	Tra2a
Ndufa5	7.68163e-39	0.271923	0.456	0.278	1.99338e-34	basal	Ndufa5
Rictor	1.83355e-38	0.341507	0.375	0.22	4.75805e-34	basal	Rictor
Mipol1	3.04691e-38	0.306018	0.315	0.17	7.90672e-34	basal	Mipol1
Tmem131	5.09558e-38	0.320825	0.294	0.156	1.3223e-33	basal	Tmem131
App	1.09325e-37	0.333449	0.753	0.54	2.83697e-33	basal	App
Bcl2l1	1.47319e-37	0.377896	0.32	0.175	3.82294e-33	basal	Bcl2l1
Med13	1.61749e-37	0.323048	0.485	0.309	4.19737e-33	basal	Med13
Dstn	1.79595e-37	0.383403	0.587	0.4	4.6605e-33	basal	Dstn
Vwa8	1.96622e-37	0.305796	0.347	0.197	5.10235e-33	basal	Vwa8
Tle4	2.13591e-37	0.29597	0.396	0.232	5.54269e-33	basal	Tle4
Arhgap21	2.73829e-37	0.334376	0.356	0.203	7.10587e-33	basal	Arhgap21
Abr	3.41055e-37	0.2787	0.303	0.159	8.85037e-33	basal	Abr
Filip1l	3.41274e-37	0.332162	0.358	0.205	8.85606e-33	basal	Filip1l
Cnot6l	4.11702e-37	0.301554	0.489	0.306	1.06837e-32	basal	Cnot6l
Chd7	4.35417e-37	0.257742	0.28	0.142	1.12991e-32	basal	Chd7
Sri	4.47301e-37	0.33153	0.434	0.27	1.16075e-32	basal	Sri
Etl4	5.36066e-37	0.284936	0.409	0.239	1.39109e-32	basal	Etl4
Anp32a	1.01556e-36	0.311238	0.358	0.207	2.63539e-32	basal	Anp32a
Sltm	1.03455e-36	0.346075	0.507	0.33	2.68467e-32	basal	Sltm
Phf14	1.06885e-36	0.338261	0.392	0.236	2.77366e-32	basal	Phf14
Rbm33	1.07121e-36	0.338926	0.325	0.184	2.77979e-32	basal	Rbm33
Zfp280d	1.6055e-36	0.388124	0.399	0.244	4.16628e-32	basal	Zfp280d
Smim11	2.08067e-36	0.271149	0.35	0.203	5.39935e-32	basal	Smim11
Ino80d	2.1305e-36	0.287325	0.354	0.204	5.52864e-32	basal	Ino80d
Pds5b	2.31491e-36	0.278299	0.315	0.172	6.00719e-32	basal	Pds5b
Eif4enif1	3.08384e-36	0.310407	0.265	0.137	8.00257e-32	basal	Eif4enif1
Paip2	3.54015e-36	0.284452	0.593	0.407	9.1867e-32	basal	Paip2
Nsd1	5.35801e-36	0.305434	0.504	0.326	1.3904e-31	basal	Nsd1
Ncoa2	7.08926e-36	0.362025	0.468	0.296	1.83966e-31	basal	Ncoa2
Atrx	7.51296e-36	0.335616	0.713	0.505	1.94961e-31	basal	Atrx
Map2k4	7.76037e-36	0.38031	0.388	0.235	2.01382e-31	basal	Map2k4
Cox5b	8.72647e-36	0.300697	0.588	0.402	2.26452e-31	basal	Cox5b
Luc7l3	9.77106e-36	0.342921	0.485	0.314	2.53559e-31	basal	Luc7l3
Xrn2	1.44935e-35	0.323257	0.441	0.277	3.76106e-31	basal	Xrn2
Zkscan3	1.76471e-35	0.264612	0.291	0.157	4.57942e-31	basal	Zkscan3
Atp9b	2.07752e-35	0.328986	0.393	0.237	5.39116e-31	basal	Atp9b
Rabgap1	2.15157e-35	0.337111	0.418	0.262	5.58333e-31	basal	Rabgap1
Pdcd5	2.26475e-35	0.254483	0.408	0.249	5.87704e-31	basal	Pdcd5
Pcmtd2	2.58071e-35	0.256597	0.284	0.152	6.69695e-31	basal	Pcmtd2
Arfgef1	2.6842e-35	0.307423	0.565	0.38	6.96549e-31	basal	Arfgef1
Acadm	2.75269e-35	0.298302	0.371	0.219	7.14324e-31	basal	Acadm
Mrtfa	2.82983e-35	0.373006	0.315	0.177	7.34341e-31	basal	Mrtfa
Fam193a	3.19639e-35	0.318188	0.378	0.228	8.29463e-31	basal	Fam193a
Trim25	3.54698e-35	0.364893	0.3	0.165	9.20442e-31	basal	Trim25
Slbp	4.0896e-35	0.388342	0.328	0.188	1.06125e-30	basal	Slbp
Igbp1	6.30396e-35	0.262409	0.342	0.197	1.63588e-30	basal	Igbp1
Ttc14	8.40895e-35	0.39515	0.359	0.217	2.18212e-30	basal	Ttc14
Cblb	8.84726e-35	0.302734	0.311	0.17	2.29586e-30	basal	Cblb
Dnajb4	8.87616e-35	0.305259	0.379	0.225	2.30336e-30	basal	Dnajb4
Matr3	9.57985e-35	0.350496	0.504	0.33	2.48597e-30	basal	Matr3
Kdm6a	9.82286e-35	0.307365	0.442	0.277	2.54903e-30	basal	Kdm6a
Camta1	1.43423e-34	0.295748	0.275	0.146	3.72184e-30	basal	Camta1
Ppig	1.44518e-34	0.30575	0.486	0.317	3.75024e-30	basal	Ppig
Nr4a1	1.47136e-34	0.538081	0.305	0.172	3.81819e-30	basal	Nr4a1
Hnrnpa1	1.78683e-34	0.289447	0.593	0.412	4.63683e-30	basal	Hnrnpa1
Plekha6	2.02617e-34	0.281617	0.354	0.205	5.25792e-30	basal	Plekha6
Ube3c	2.12654e-34	0.304092	0.394	0.238	5.51837e-30	basal	Ube3c
Dennd4c	2.3795e-34	0.325169	0.338	0.197	6.17479e-30	basal	Dennd4c
Cert1	2.58541e-34	0.265937	0.43	0.267	6.70914e-30	basal	Cert1
Nrf1	3.0779e-34	0.308694	0.307	0.171	7.98714e-30	basal	Nrf1
Abi1	3.2236e-34	0.376547	0.553	0.38	8.36525e-30	basal	Abi1
Tax1bp1	3.79667e-34	0.334184	0.667	0.481	9.85236e-30	basal	Tax1bp1
Por	4.41686e-34	0.302473	0.317	0.18	1.14617e-29	basal	Por
Setd5	4.77645e-34	0.330236	0.569	0.384	1.23949e-29	basal	Setd5
Atad2b	6.68775e-34	0.294713	0.374	0.222	1.73547e-29	basal	Atad2b
Rock1	7.40327e-34	0.347059	0.646	0.461	1.92115e-29	basal	Rock1
Hipk3	7.42018e-34	0.336847	0.371	0.224	1.92554e-29	basal	Hipk3
Hnrnpr	1.02712e-33	0.310006	0.485	0.319	2.66537e-29	basal	Hnrnpr
Ralbp1	1.46787e-33	0.258985	0.593	0.408	3.80912e-29	basal	Ralbp1
Cpne3	1.73164e-33	0.331401	0.459	0.301	4.49361e-29	basal	Cpne3
Mkln1	2.05071e-33	0.321862	0.481	0.312	5.32159e-29	basal	Mkln1
Rfx7	4.59837e-33	0.272984	0.404	0.25	1.19328e-28	basal	Rfx7
Zfr	4.66162e-33	0.334221	0.515	0.346	1.20969e-28	basal	Zfr
Purb	4.94258e-33	0.296336	0.427	0.271	1.2826e-28	basal	Purb
Xpo7	5.55601e-33	0.318324	0.367	0.22	1.44179e-28	basal	Xpo7
Cldnd1	5.88102e-33	0.280194	0.277	0.15	1.52612e-28	basal	Cldnd1
Dync1i2	7.89852e-33	0.255746	0.449	0.285	2.04967e-28	basal	Dync1i2
Mpped2	7.99565e-33	0.29131	0.309	0.172	2.07487e-28	basal	Mpped2
Vps13d	8.66713e-33	0.280303	0.341	0.201	2.24912e-28	basal	Vps13d
Esf1	1.00008e-32	0.30647	0.376	0.231	2.59519e-28	basal	Esf1
Adh1	1.17908e-32	0.335099	0.341	0.199	3.05971e-28	basal	Adh1
Sp3	1.34242e-32	0.268478	0.407	0.252	3.48358e-28	basal	Sp3
Rbm5	1.3936e-32	0.273726	0.467	0.305	3.61639e-28	basal	Rbm5
Scaf8	2.03079e-32	0.328035	0.36	0.216	5.26989e-28	basal	Scaf8
Arid4b	2.1195e-32	0.298377	0.578	0.394	5.5001e-28	basal	Arid4b
Kmt2c	2.17247e-32	0.283028	0.575	0.387	5.63756e-28	basal	Kmt2c
Kidins220	2.24013e-32	0.263706	0.358	0.216	5.81313e-28	basal	Kidins220
Uqcr101	2.37765e-32	0.270244	0.583	0.401	6.17e-28	basal	Uqcr10
Rad21	2.75413e-32	0.279612	0.414	0.261	7.14697e-28	basal	Rad21
Usp24	3.05311e-32	0.273499	0.308	0.175	7.92281e-28	basal	Usp24
Hivep2	3.86794e-32	0.260958	0.467	0.3	1.00373e-27	basal	Hivep2
Cyth3	4.03097e-32	0.32624	0.311	0.176	1.04604e-27	basal	Cyth3
Lrrfip1	4.20422e-32	0.273081	0.361	0.213	1.09099e-27	basal	Lrrfip1
Ube2b	4.29184e-32	0.311662	0.67	0.493	1.11373e-27	basal	Ube2b
Mdm2	5.68034e-32	0.285559	0.328	0.192	1.47405e-27	basal	Mdm2
Rnf216	9.13795e-32	0.347763	0.353	0.212	2.3713e-27	basal	Rnf216
Uqcrh1	9.68111e-32	0.288981	0.839	0.683	2.51225e-27	basal	Uqcrh
Gab1	1.05532e-31	0.266666	0.36	0.216	2.73856e-27	basal	Gab1
Pnisr	1.15021e-31	0.266822	0.519	0.344	2.98479e-27	basal	Pnisr
Spop	1.3083e-31	0.32178	0.57	0.399	3.39503e-27	basal	Spop
Clk1	1.51282e-31	0.25302	0.611	0.419	3.92576e-27	basal	Clk1
Mecp2	1.58904e-31	0.314755	0.349	0.209	4.12357e-27	basal	Mecp2
Snx12	1.83829e-31	0.311838	0.282	0.159	4.77038e-27	basal	Snx12
Mtx2	2.43995e-31	0.251746	0.316	0.182	6.33166e-27	basal	Mtx2
Arhgap5	2.50733e-31	0.257523	0.595	0.404	6.50653e-27	basal	Arhgap5
Ypel3	2.63798e-31	0.274031	0.369	0.224	6.84555e-27	basal	Ypel3
Mllt10	3.0097e-31	0.308049	0.542	0.368	7.81017e-27	basal	Mllt10
Chaserr	3.19262e-31	0.3117	0.329	0.195	8.28486e-27	basal	Chaserr
Tbca	3.28379e-31	0.254259	0.736	0.545	8.52143e-27	basal	Tbca
Insr	3.52203e-31	0.250595	0.379	0.232	9.13966e-27	basal	Insr
Usp47	3.74874e-31	0.31768	0.428	0.275	9.72799e-27	basal	Usp47
Pygb	5.05681e-31	0.270219	0.277	0.154	1.31224e-26	basal	Pygb
Mdm4	8.44273e-31	0.266415	0.371	0.229	2.19089e-26	basal	Mdm4
Rab11b	9.33518e-31	0.293418	0.446	0.291	2.42248e-26	basal	Rab11b
Lcor	1.10401e-30	0.304694	0.567	0.395	2.86491e-26	basal	Lcor
Bdp1	1.15275e-30	0.273353	0.353	0.216	2.99139e-26	basal	Bdp1
Tln1	1.2057e-30	0.266944	0.374	0.229	3.1288e-26	basal	Tln1
Marchf3	1.47714e-30	0.426551	0.308	0.179	3.83317e-26	basal	Marchf3
Ep400	1.63232e-30	0.287394	0.486	0.328	4.23587e-26	basal	Ep400
Sec24b	2.76486e-30	0.289139	0.35	0.211	7.1748e-26	basal	Sec24b
Mier1	2.86837e-30	0.315742	0.409	0.264	7.44341e-26	basal	Mier1
Ywhab	3.3496e-30	0.272471	0.509	0.345	8.6922e-26	basal	Ywhab
Ppp2r2a	5.0453e-30	0.30045	0.394	0.25	1.30926e-25	basal	Ppp2r2a
Sptan1	8.53562e-30	0.302552	0.44	0.284	2.21499e-25	basal	Sptan1
Nr2c2	1.13052e-29	0.275394	0.331	0.199	2.93371e-25	basal	Nr2c2
Trp53bp1	1.20987e-29	0.261582	0.263	0.144	3.13962e-25	basal	Trp53bp1
Clk4	1.52084e-29	0.256303	0.333	0.197	3.94657e-25	basal	Clk4
Plekha5	2.00075e-29	0.264846	0.416	0.262	5.19194e-25	basal	Plekha5
Top1	2.24442e-29	0.293964	0.623	0.451	5.82428e-25	basal	Top1
Pacs1	3.3645e-29	0.305432	0.36	0.224	8.73088e-25	basal	Pacs1
Slk	3.95747e-29	0.282348	0.398	0.254	1.02696e-24	basal	Slk
Ankhd1	4.07682e-29	0.295679	0.545	0.372	1.05793e-24	basal	Ankhd1
Bmpr2	4.08838e-29	0.266526	0.46	0.302	1.06093e-24	basal	Bmpr2
Dag1	5.10779e-29	0.277052	0.38	0.241	1.32547e-24	basal	Dag1
Yes1	6.26484e-29	0.291855	0.327	0.196	1.62573e-24	basal	Yes1
Sp1	6.67893e-29	0.306047	0.294	0.172	1.73318e-24	basal	Sp1
Chmp2b	8.02592e-29	0.259948	0.354	0.219	2.08273e-24	basal	Chmp2b
Eif4h	8.45884e-29	0.270104	0.449	0.3	2.19507e-24	basal	Eif4h
Notch1	8.98518e-29	0.264853	0.291	0.168	2.33166e-24	basal	Notch1
Otud4	1.19558e-28	0.269032	0.334	0.204	3.10254e-24	basal	Otud4
Marchf8	1.31652e-28	0.284228	0.294	0.172	3.41638e-24	basal	Marchf8
Cpt1a	1.50253e-28	0.274728	0.251	0.139	3.89906e-24	basal	Cpt1a
Smurf2	3.5228e-28	0.271955	0.439	0.287	9.14167e-24	basal	Smurf2
Ston1	3.69357e-28	0.26943	0.285	0.164	9.58482e-24	basal	Ston1
Atp11c	3.95681e-28	0.298167	0.295	0.172	1.02679e-23	basal	Atp11c
Elf2	4.37315e-28	0.292052	0.373	0.234	1.13483e-23	basal	Elf2
Cep112	5.14731e-28	0.317223	0.273	0.156	1.33573e-23	basal	Cep112
Zc3h13	6.56092e-28	0.273675	0.337	0.207	1.70256e-23	basal	Zc3h13
Id3	6.94447e-28	0.456191	0.577	0.423	1.80209e-23	basal	Id3
Atp8b1	2.00945e-27	0.258451	0.379	0.24	5.21451e-23	basal	Atp8b1
Pum1	2.13113e-27	0.288916	0.544	0.385	5.53028e-23	basal	Pum1
Atxn2	2.78772e-27	0.284496	0.33	0.204	7.23413e-23	basal	Atxn2
Akt3	3.32206e-27	0.289339	0.373	0.233	8.62074e-23	basal	Akt3
Ylpm1	3.93117e-27	0.262683	0.362	0.233	1.02014e-22	basal	Ylpm1
Isoc1	5.07754e-27	0.271772	0.267	0.152	1.31762e-22	basal	Isoc1
Setd2	5.90388e-27	0.282149	0.4	0.262	1.53206e-22	basal	Setd2
Ppp6r3	6.09104e-27	0.30013	0.358	0.227	1.58062e-22	basal	Ppp6r3
Naa15	6.09665e-27	0.277632	0.434	0.289	1.58208e-22	basal	Naa15
Hadha	7.56949e-27	0.272097	0.333	0.208	1.96428e-22	basal	Hadha
Chic2	7.78171e-27	0.323358	0.352	0.223	2.01935e-22	basal	Chic2
Ptpn9	8.39828e-27	0.284516	0.309	0.188	2.17935e-22	basal	Ptpn9
Coq10b	8.50386e-27	0.273873	0.307	0.182	2.20675e-22	basal	Coq10b
Furin	1.01243e-26	0.254632	0.256	0.145	2.62726e-22	basal	Furin
4932438A13Rik	1.05773e-26	0.259441	0.488	0.332	2.7448e-22	basal	4932438A13Rik
Zfp871	1.19635e-26	0.258489	0.276	0.161	3.10453e-22	basal	Zfp871
Dctn4	1.232e-26	0.295835	0.308	0.188	3.19705e-22	basal	Dctn4
Nsmce2	1.33657e-26	0.28859	0.364	0.233	3.46839e-22	basal	Nsmce2
Zranb1	1.48188e-26	0.250362	0.355	0.223	3.84548e-22	basal	Zranb1
Cask	1.94781e-26	0.334089	0.346	0.218	5.05456e-22	basal	Cask
Trpm7	2.10165e-26	0.280856	0.446	0.299	5.45379e-22	basal	Trpm7
Zcchc7	2.5433e-26	0.261532	0.544	0.377	6.59987e-22	basal	Zcchc7
Tmcc1	2.81566e-26	0.275306	0.475	0.321	7.30663e-22	basal	Tmcc1
Cog5	3.20192e-26	0.287503	0.412	0.272	8.30898e-22	basal	Cog5
Lsm14a	3.53992e-26	0.317576	0.353	0.226	9.18609e-22	basal	Lsm14a
Selenoi	3.81408e-26	0.287605	0.262	0.152	9.89755e-22	basal	Selenoi
Rif1	3.99021e-26	0.252436	0.341	0.213	1.03546e-21	basal	Rif1
Rabep1	4.69443e-26	0.291951	0.422	0.286	1.2182e-21	basal	Rabep1
Zfp407	5.71322e-26	0.316894	0.329	0.205	1.48258e-21	basal	Zfp407
Bclaf1	7.83948e-26	0.254888	0.606	0.435	2.03435e-21	basal	Bclaf1
Supt3	1.02647e-25	0.317537	0.25	0.142	2.66369e-21	basal	Supt3
Nek7	1.05051e-25	0.255273	0.446	0.304	2.72607e-21	basal	Nek7
Mknk2	1.33731e-25	0.265621	0.263	0.152	3.47033e-21	basal	Mknk2
Man1a2	1.64708e-25	0.263994	0.415	0.275	4.27418e-21	basal	Man1a2
Hook3	4.71966e-25	0.2586	0.413	0.274	1.22475e-20	basal	Hook3
Cdc40	5.86963e-25	0.267074	0.309	0.191	1.52317e-20	basal	Cdc40
Ppp4r3b	1.14732e-24	0.264282	0.463	0.324	2.97729e-20	basal	Ppp4r3b
Ccar1	1.5431e-24	0.269403	0.413	0.277	4.00435e-20	basal	Ccar1
Ptpn12	1.78689e-24	0.298592	0.28	0.167	4.63698e-20	basal	Ptpn12
Rbm26	2.01707e-24	0.296514	0.42	0.287	5.23429e-20	basal	Rbm26
Laptm4a	2.16313e-24	0.253405	0.809	0.632	5.61331e-20	basal	Laptm4a
Epc2	4.43959e-24	0.292433	0.278	0.168	1.15207e-19	basal	Epc2
Mtmr3	4.79993e-24	0.260729	0.378	0.249	1.24558e-19	basal	Mtmr3
Kdm2a	7.58003e-24	0.313765	0.388	0.259	1.96702e-19	basal	Kdm2a
Wbp11	2.36617e-23	0.256314	0.335	0.215	6.14021e-19	basal	Wbp11
Enox2	2.79286e-23	0.25012	0.293	0.178	7.24746e-19	basal	Enox2
Wdr70	2.97305e-23	0.252036	0.264	0.157	7.71505e-19	basal	Wdr70
Zmym4	6.14531e-23	0.289457	0.343	0.224	1.59471e-18	basal	Zmym4
Cdc5l	7.65365e-23	0.296546	0.371	0.249	1.98612e-18	basal	Cdc5l
Parp4	8.74383e-23	0.283178	0.256	0.151	2.26902e-18	basal	Parp4
Ncoa1	2.15822e-22	0.28662	0.464	0.322	5.60059e-18	basal	Ncoa1
Copg2	4.50336e-22	0.27501	0.256	0.156	1.16862e-17	basal	Copg2
Nfyc	7.11522e-22	0.286473	0.254	0.153	1.8464e-17	basal	Nfyc
Dyrk1a	3.14892e-21	0.26022	0.346	0.23	8.17145e-17	basal	Dyrk1a
Snrnp48	3.93935e-21	0.271199	0.287	0.182	1.02226e-16	basal	Snrnp48
Apc	4.50837e-21	0.280051	0.388	0.27	1.16992e-16	basal	Apc
Ankrd28	1.17178e-20	0.320686	0.33	0.219	3.04078e-16	basal	Ankrd28
Tcf20	1.85122e-20	0.258365	0.303	0.196	4.80392e-16	basal	Tcf20
Cwf19l2	3.09618e-20	0.263935	0.321	0.212	8.03458e-16	basal	Cwf19l2
Rap1gds1	6.35576e-20	0.276008	0.327	0.215	1.64932e-15	basal	Rap1gds1
Dcaf6	1.42215e-19	0.279725	0.312	0.206	3.69047e-15	basal	Dcaf6
Tnpo1	2.1928e-19	0.25839	0.453	0.325	5.6903e-15	basal	Tnpo1
Fhit1	2.60309e-19	0.325587	0.403	0.279	6.75503e-15	basal	Fhit
Akap10	3.00472e-19	0.257517	0.284	0.183	7.79725e-15	basal	Akap10
Sertad2	4.50965e-19	0.262989	0.298	0.194	1.17025e-14	basal	Sertad2
Dync2h1	6.83344e-19	0.273195	0.273	0.176	1.77328e-14	basal	Dync2h1
Elp4	7.4046e-18	0.278031	0.273	0.179	1.92149e-13	basal	Elp4
Fosb	9.72782e-18	0.370596	0.37	0.258	2.52437e-13	basal	Fosb
Vti1a	1.90771e-15	0.2623	0.435	0.324	4.95052e-11	basal	Vti1a
Fos	1.90882e-14	0.306631	0.728	0.615	4.95338e-10	basal	Fos
Lmna	1.06714e-11	0.270829	0.353	0.266	2.76923e-07	basal	Lmna
Mgp	0	4.83104	0.909	0.177	0	interstitial	Mgp
Gsn	0	4.51613	0.985	0.44	0	interstitial	Gsn
Apod	0	4.51112	0.747	0.095	0	interstitial	Apod
Dcn1	0	4.31003	0.971	0.388	0	interstitial	Dcn
Rorb	0	4.09697	0.534	0.064	0	interstitial	Rorb
Serping1	0	3.87666	0.943	0.076	0	interstitial	Serping1
Col3a1	0	3.75099	0.834	0.055	0	interstitial	Col3a1
Col1a2	0	3.7185	0.877	0.052	0	interstitial	Col1a2
Sparc	0	3.64428	0.881	0.107	0	interstitial	Sparc
Lama2	0	3.62075	0.818	0.043	0	interstitial	Lama2
Plac9a	0	3.55609	0.851	0.041	0	interstitial	Plac9a
Kcnd2	0	3.50552	0.477	0.045	0	interstitial	Kcnd2
Efemp1	0	3.47979	0.874	0.083	0	interstitial	Efemp1
Gpc6	0	3.46815	0.732	0.056	0	interstitial	Gpc6
Col1a1	0	3.36282	0.811	0.043	0	interstitial	Col1a1
Igfbp6	0	3.29885	0.827	0.032	0	interstitial	Igfbp6
Sema5a1	0	3.12039	0.723	0.11	0	interstitial	Sema5a
Nbl1	0	3.10717	0.793	0.077	0	interstitial	Nbl1
Sult1e1	0	3.09989	0.373	0.027	0	interstitial	Sult1e1
Slit3	0	3.09103	0.645	0.045	0	interstitial	Slit3
Plpp3	0	3.05122	0.821	0.124	0	interstitial	Plpp3
Matn2	0	3.04996	0.829	0.055	0	interstitial	Matn2
S100a61	0	3.03619	0.96	0.282	0	interstitial	S100a6
Igf1	0	2.99473	0.621	0.035	0	interstitial	Igf1
Penk	0	2.98027	0.751	0.029	0	interstitial	Penk
Lgals1	0	2.978	0.832	0.062	0	interstitial	Lgals1
Ifitm1	0	2.97365	0.678	0.039	0	interstitial	Ifitm1
Bgn	0	2.90475	0.81	0.038	0	interstitial	Bgn
Igfbp7	0	2.86833	0.885	0.097	0	interstitial	Igfbp7
Tshz21	0	2.85738	0.869	0.271	0	interstitial	Tshz2
Inmt1	0	2.84701	0.464	0.078	0	interstitial	Inmt
Igfbp5	0	2.82182	0.512	0.092	0	interstitial	Igfbp5
C3	0	2.81275	0.404	0.026	0	interstitial	C3
Lum	0	2.77596	0.378	0.03	0	interstitial	Lum
Cped1	0	2.76686	0.785	0.038	0	interstitial	Cped1
Cygb	0	2.74403	0.81	0.019	0	interstitial	Cygb
Igfbp4	0	2.73712	0.679	0.046	0	interstitial	Igfbp4
Robo2	0	2.71731	0.51	0.046	0	interstitial	Robo2
Wif1	0	2.71342	0.364	0.025	0	interstitial	Wif1
Gas1	0	2.68978	0.44	0.031	0	interstitial	Gas1
Zeb1	0	2.659	0.786	0.175	0	interstitial	Zeb1
Ogn	0	2.65572	0.466	0.028	0	interstitial	Ogn
Adamtsl1	0	2.63919	0.612	0.024	0	interstitial	Adamtsl1
C1s1	0	2.63501	0.807	0.021	0	interstitial	C1s1
Csmd1	0	2.60906	0.411	0.022	0	interstitial	Csmd1
Vim	0	2.603	0.841	0.094	0	interstitial	Vim
Meis2	0	2.59826	0.727	0.059	0	interstitial	Meis2
Fbln1	0	2.5687	0.643	0.017	0	interstitial	Fbln1
Fstl1	0	2.55392	0.754	0.044	0	interstitial	Fstl1
Cdh111	0	2.51586	0.623	0.019	0	interstitial	Cdh11
Aebp11	0	2.49774	0.715	0.049	0	interstitial	Aebp1
Igfbp3	0	2.48994	0.487	0.042	0	interstitial	Igfbp3
Timp21	0	2.46919	0.825	0.122	0	interstitial	Timp2
Rarres2	0	2.44881	0.749	0.013	0	interstitial	Rarres2
Cfh1	0	2.43756	0.728	0.123	0	interstitial	Cfh
Zbtb201	0	2.43658	0.922	0.596	0	interstitial	Zbtb20
Ahnak1	0	2.43647	0.861	0.176	0	interstitial	Ahnak
Mfap5	0	2.43232	0.626	0.017	0	interstitial	Mfap5
Cald1	0	2.4167	0.784	0.028	0	interstitial	Cald1
Thsd7a	0	2.4019	0.709	0.042	0	interstitial	Thsd7a
Serpinh1	0	2.38588	0.786	0.049	0	interstitial	Serpinh1
Ltbp41	0	2.38004	0.782	0.082	0	interstitial	Ltbp4
Magi2	0	2.36533	0.645	0.033	0	interstitial	Magi2
Nlgn1	0	2.36026	0.497	0.016	0	interstitial	Nlgn1
Sparcl1	0	2.34687	0.485	0.035	0	interstitial	Sparcl1
Pdgfra	0	2.32432	0.757	0.02	0	interstitial	Pdgfra
Mir99ahg	0	2.31951	0.807	0.242	0	interstitial	Mir99ahg
Col6a1	0	2.31214	0.736	0.014	0	interstitial	Col6a1
Itgbl1	0	2.2994	0.416	0.014	0	interstitial	Itgbl1
Heg1	0	2.29445	0.765	0.064	0	interstitial	Heg1
Dpt	0	2.27858	0.402	0.013	0	interstitial	Dpt
Nid1	0	2.25885	0.705	0.027	0	interstitial	Nid1
Dlc1	0	2.20218	0.687	0.046	0	interstitial	Dlc1
Fbn1	0	2.18531	0.601	0.017	0	interstitial	Fbn1
Mmp2	0	2.18433	0.571	0.017	0	interstitial	Mmp2
Emp1	0	2.17633	0.726	0.064	0	interstitial	Emp1
Abi3bp	0	2.16516	0.628	0.019	0	interstitial	Abi3bp
Col5a2	0	2.15849	0.668	0.014	0	interstitial	Col5a2
Gm48898	0	2.14574	0.459	0.009	0	interstitial	Gm48898
Col15a1	0	2.13588	0.561	0.022	0	interstitial	Col15a1
Lrp1	0	2.13531	0.754	0.065	0	interstitial	Lrp1
S100a101	0	2.12841	0.842	0.186	0	interstitial	S100a10
C1qtnf7	0	2.12539	0.595	0.009	0	interstitial	C1qtnf7
Ly6a1	0	2.12452	0.846	0.281	0	interstitial	Ly6a
Bicc11	0	2.11924	0.742	0.063	0	interstitial	Bicc1
Parp8	0	2.1052	0.548	0.136	0	interstitial	Parp8
Olfr10331	0	2.10244	0.753	0.157	0	interstitial	Olfr1033
Fzd1	0	2.08226	0.678	0.067	0	interstitial	Fzd1
Itih5	0	2.06869	0.655	0.059	0	interstitial	Itih5
Wnt2	0	2.04516	0.474	0.011	0	interstitial	Wnt2
Cilp	0	2.03972	0.273	0.012	0	interstitial	Cilp
Ror11	0	2.0351	0.64	0.064	0	interstitial	Ror1
Mfge8	0	2.02021	0.652	0.045	0	interstitial	Mfge8
Sfrp2	0	1.97042	0.402	0.013	0	interstitial	Sfrp2
Fmo21	0	1.96335	0.749	0.168	0	interstitial	Fmo2
Pam1	0	1.95433	0.765	0.175	0	interstitial	Pam
Colec12	0	1.95338	0.661	0.018	0	interstitial	Colec12
Ccdc80	0	1.94699	0.4	0.013	0	interstitial	Ccdc80
Col6a3	0	1.938	0.395	0.019	0	interstitial	Col6a3
Rspo3	0	1.91413	0.461	0.008	0	interstitial	Rspo3
Svep1	0	1.91191	0.52	0.011	0	interstitial	Svep1
Serpinf1	0	1.91119	0.628	0.022	0	interstitial	Serpinf1
Clec3b	0	1.91075	0.332	0.008	0	interstitial	Clec3b
Sptbn1	0	1.89551	0.865	0.371	0	interstitial	Sptbn1
Il1r1	0	1.88234	0.661	0.12	0	interstitial	Il1r1
Tnxb	0	1.88216	0.591	0.012	0	interstitial	Tnxb
Add31	0	1.88157	0.771	0.209	0	interstitial	Add3
Aff2	0	1.8811	0.434	0.019	0	interstitial	Aff2
Pbx11	0	1.87714	0.877	0.394	0	interstitial	Pbx1
Rbms11	0	1.8759	0.804	0.183	0	interstitial	Rbms1
Ddr2	0	1.86972	0.632	0.012	0	interstitial	Ddr2
Ptn	0	1.84748	0.39	0.014	0	interstitial	Ptn
Prrx1	0	1.8469	0.643	0.01	0	interstitial	Prrx1
Ly6c1	0	1.82818	0.598	0.053	0	interstitial	Ly6c1
Col6a2	0	1.82598	0.636	0.011	0	interstitial	Col6a2
Olfml3	0	1.813	0.618	0.036	0	interstitial	Olfml3
Rhoj	0	1.80848	0.663	0.039	0	interstitial	Rhoj
Enpp2	0	1.80302	0.438	0.01	0	interstitial	Enpp2
Prkg1	0	1.79966	0.384	0.036	0	interstitial	Prkg1
F2r	0	1.79923	0.445	0.028	0	interstitial	F2r
Lpar1	0	1.79064	0.633	0.02	0	interstitial	Lpar1
Fam102b	0	1.79059	0.681	0.059	0	interstitial	Fam102b
Arhgap61	0	1.78572	0.677	0.142	0	interstitial	Arhgap6
Auts21	0	1.78531	0.583	0.088	0	interstitial	Auts2
Cxcl121	0	1.78187	0.515	0.068	0	interstitial	Cxcl12
Tcf41	0	1.78123	0.765	0.336	0	interstitial	Tcf4
Celf2	0	1.77929	0.865	0.464	0	interstitial	Celf2
Rbp11	0	1.7669	0.711	0.081	0	interstitial	Rbp1
Prss231	0	1.76524	0.451	0.089	0	interstitial	Prss23
Akap12	0	1.76342	0.535	0.018	0	interstitial	Akap12
Pcdh91	0	1.74936	0.338	0.054	0	interstitial	Pcdh9
Tcf21	0	1.73575	0.587	0.008	0	interstitial	Tcf21
Ebf1	0	1.73108	0.466	0.051	0	interstitial	Ebf1
Timp31	0	1.72412	0.756	0.207	0	interstitial	Timp3
Pid11	0	1.72356	0.818	0.378	0	interstitial	Pid1
Ecm1	0	1.72202	0.645	0.039	0	interstitial	Ecm1
Bnc2	0	1.71026	0.6	0.036	0	interstitial	Bnc2
Pmp221	0	1.70886	0.612	0.049	0	interstitial	Pmp22
Cd34	0	1.70855	0.576	0.019	0	interstitial	Cd34
[truncated: 8,455 more rows]

## Sheet: degs_between_epicelltypesub
	p_val	avg_log2FC	pct.1	pct.2	p_val_adj	cluster	gene
Hbb-bs	0	4.19511641227147	0.508	0.2	0	ADP	Hbb-bs
9530053A07Rik	0	4.15120305750794	0.995	0.752	0	ADP	9530053A07Rik
Tgm4	0	4.04973047496343	0.997	0.662	0	ADP	Tgm4
Hba-a1	0	3.68511455859952	0.313	0.116	0	ADP	Hba-a1
Ren1	0	3.66311932257576	0.705	0.101	0	ADP	Ren1
Gm37223	0	3.64716507571306	0.849	0.129	0	ADP	Gm37223
Hba-a2	0	3.48680836932176	0.262	0.092	0	ADP	Hba-a2
Pate9	0	3.40661335994607	0.963	0.371	0	ADP	Pate9
C1rb	0	3.28936713587014	0.842	0.113	0	ADP	C1rb
Tcaf3	0	3.02807081944728	0.791	0.359	0	ADP	Tcaf3
Mmp7	0	3.01872444652937	0.86	0.19	0	ADP	Mmp7
Prdx6	0	2.84861919945279	0.974	0.751	0	ADP	Prdx6
Ms4a5	0	2.84016436432917	0.704	0.084	0	ADP	Ms4a5
Rnase1	0	2.76804590138262	0.854	0.2	0	ADP	Rnase1
Fut9	0	2.72336628797266	0.73	0.167	0	ADP	Fut9
Fgl1	0	2.66362231325153	0.734	0.08	0	ADP	Fgl1
Glb1l3	0	2.55653815287798	0.706	0.067	0	ADP	Glb1l3
Akr1b3	0	2.53216814367063	0.838	0.341	0	ADP	Akr1b3
Pbsn	0	2.48113904420348	0.997	0.904	0	ADP	Pbsn
Gsdma	0	2.19828364363774	0.648	0.057	0	ADP	Gsdma
9530003J23Rik	0	2.19111816420149	0.6	0.226	0	ADP	9530003J23Rik
Klf12	0	2.16417404182686	0.558	0.112	0	ADP	Klf12
C1s2	0	2.14773308340704	0.602	0.053	0	ADP	C1s2
Pgm2l1	0	2.07582370372523	0.654	0.186	0	ADP	Pgm2l1
Man1a	0	2.04585535269734	0.906	0.699	0	ADP	Man1a
Mt1	0	1.98006911774602	0.986	0.954	0	ADP	Mt1
Agr2	0	1.8045862608257	0.866	0.474	0	ADP	Agr2
Limch1	0	1.80084746644193	0.633	0.334	0	ADP	Limch1
Atp6v1c2	0	1.78798437186227	0.7	0.238	0	ADP	Atp6v1c2
Pnliprp1	0	1.75569391078348	0.425	0.041	0	ADP	Pnliprp1
Fkbp11	0	1.68817612968549	0.564	0.175	0	ADP	Fkbp11
Cd24a	0	1.68445370970034	0.799	0.515	0	ADP	Cd24a
Tst	0	1.63161612031203	0.502	0.085	0	ADP	Tst
Egf	0	1.5870744979192	0.717	0.358	0	ADP	Egf
Dnajc10	0	1.57618241530333	0.898	0.646	0	ADP	Dnajc10
Tmed3	0	1.56096935887197	0.721	0.439	0	ADP	Tmed3
Pdia6	0	1.5309274602471	0.86	0.658	0	ADP	Pdia6
Tmem45a	0	1.48072816123606	0.513	0.138	0	ADP	Tmem45a
Ssr4	0	1.46625577333032	0.808	0.588	0	ADP	Ssr4
Chn2	0	1.43103125894329	0.496	0.14	0	ADP	Chn2
Car2	0	1.41745651840135	0.584	0.177	0	ADP	Car2
Alcam	0	1.4172939102261	0.662	0.419	0	ADP	Alcam
Manf	0	1.39548895555556	0.753	0.541	0	ADP	Manf
Rcn1	0	1.3927635398783	0.697	0.424	0	ADP	Rcn1
Prkca	0	1.39188476062882	0.592	0.425	0	ADP	Prkca
Hsp90b1	0	1.38369601351978	0.878	0.837	0	ADP	Hsp90b1
Fut8	0	1.37894914923867	0.605	0.36	0	ADP	Fut8
Stxbp6	0	1.34586257731023	0.517	0.233	0	ADP	Stxbp6
Creld2	0	1.31049279641484	0.507	0.261	0	ADP	Creld2
Sec61b	0	1.30924191455407	0.869	0.729	0	ADP	Sec61b
Sdf2l1	0	1.30529241777496	0.549	0.266	0	ADP	Sdf2l1
Gramd3	0	1.30089844689034	0.46	0.184	0	ADP	Gramd3
Ufl1	0	1.30070119282321	0.586	0.336	0	ADP	Ufl1
Calr	0	1.30054064306173	0.763	0.658	0	ADP	Calr
Slc22a1	0	1.28547035312084	0.47	0.086	0	ADP	Slc22a1
Rn18s	0	1.28087246675794	0.997	0.997	0	ADP	Rn18s
Slc16a7	0	1.27799709370022	0.547	0.277	0	ADP	Slc16a7
Atp12a	0	1.27199174653896	0.435	0.048	0	ADP	Atp12a
Stat5a	0	1.27021557180785	0.558	0.246	0	ADP	Stat5a
Rpl10	0	1.26521564123324	0.963	0.931	0	ADP	Rpl10
Ift20	0	1.24688469868978	0.681	0.472	0	ADP	Ift20
Nkx3-1	0	1.24385029364661	0.64	0.409	0	ADP	Nkx3-1
Gpt2	0	1.2406156341186	0.493	0.141	0	ADP	Gpt2
Asns	0	1.23607198983656	0.458	0.146	0	ADP	Asns
Tcaf2	0	1.23536367518765	0.443	0.157	0	ADP	Tcaf2
Prlr	0	1.22740123646713	0.486	0.231	0	ADP	Prlr
Pdia4	0	1.22195045273221	0.532	0.299	0	ADP	Pdia4
Gxylt2	0	1.19476789568649	0.365	0.032	0	ADP	Gxylt2
Tmprss2	0	1.18988387909186	0.512	0.222	0	ADP	Tmprss2
Eef1a1	0	1.18884554116767	0.906	0.832	0	ADP	Eef1a1
Cmss1	0	1.18670999864674	0.825	0.747	0	ADP	Cmss1
Dnajc3	0	1.18226857779892	0.767	0.598	0	ADP	Dnajc3
Plac8	0	1.18055310509586	0.624	0.238	0	ADP	Plac8
Srp14	0	1.17891080681823	0.654	0.461	0	ADP	Srp14
Ehf	0	1.17180187122133	0.771	0.609	0	ADP	Ehf
Gata2	0	1.16497620656355	0.494	0.131	0	ADP	Gata2
Lmo7	0	1.16258619267661	0.635	0.492	0	ADP	Lmo7
Cldn8	0	1.16074864047713	0.544	0.263	0	ADP	Cldn8
Abhd12	0	1.12598335964981	0.609	0.413	0	ADP	Abhd12
Atf6	0	1.10443056129494	0.554	0.39	0	ADP	Atf6
Naaladl2	0	1.10064545345779	0.542	0.394	0	ADP	Naaladl2
Adipor2	0	1.0996456369517	0.507	0.246	0	ADP	Adipor2
Ppm1e	0	1.09147433565165	0.319	0.057	0	ADP	Ppm1e
Krtcap2	0	1.08778852369455	0.662	0.515	0	ADP	Krtcap2
Itpk1	0	1.08296415478381	0.449	0.168	0	ADP	Itpk1
Lap3	0	1.08148473623064	0.487	0.226	0	ADP	Lap3
Fkbp2	0	1.07823662025254	0.567	0.35	0	ADP	Fkbp2
Satb1	0	1.06379393029326	0.496	0.192	0	ADP	Satb1
Man1c1	0	1.06031458666168	0.472	0.228	0	ADP	Man1c1
Gars	0	1.05978436574627	0.48	0.208	0	ADP	Gars
Mt2	0	1.05696942211625	0.959	0.898	0	ADP	Mt2
Gng5	0	1.05542693503015	0.764	0.667	0	ADP	Gng5
Bex3	0	1.05256953259601	0.511	0.289	0	ADP	Bex3
Rnf180	0	1.04979286384775	0.432	0.196	0	ADP	Rnf180
Nxpe3	0	1.04978279411924	0.397	0.05	0	ADP	Nxpe3
Adarb2	0	1.03221594892532	0.534	0.312	0	ADP	Adarb2
Uqcrq	0	1.02075428293515	0.637	0.489	0	ADP	Uqcrq
Tceal9	0	1.00740937661472	0.783	0.681	0	ADP	Tceal9
Hspa5	0	1.00370349943856	0.887	0.863	0	ADP	Hspa5
mt-Nd1	0	1.0014916909486	0.989	0.986	0	ADP	mt-Nd1
Wars	0	0.996647540154073	0.493	0.212	0	ADP	Wars
Depdc5	0	0.996267242350987	0.448	0.277	0	ADP	Depdc5
Sel1l3	0	0.995072629818195	0.532	0.343	0	ADP	Sel1l3
Tmed10	0	0.974711775207951	0.699	0.583	0	ADP	Tmed10
Srp9	0	0.971915204508784	0.717	0.574	0	ADP	Srp9
mt-Co1	0	0.970540977426978	0.933	0.907	0	ADP	mt-Co1
Krt19	0	0.968383696816393	0.52	0.295	0	ADP	Krt19
Tox	0	0.928309969355414	0.397	0.218	0	ADP	Tox
Degs2	0	0.928154592471253	0.356	0.06	0	ADP	Degs2
Rabac1	0	0.92183218959238	0.659	0.564	0	ADP	Rabac1
mt-Rnr2	0	0.919933384330052	0.997	0.997	0	ADP	mt-Rnr2
Anxa4	0	0.918803300730098	0.724	0.603	0	ADP	Anxa4
Creg1	0	0.91739711250611	0.486	0.271	0	ADP	Creg1
Pcp4l1	0	0.91386167386373	0.281	0.015	0	ADP	Pcp4l1
Zfp697	0	0.912229904521154	0.384	0.152	0	ADP	Zfp697
Ddost	0	0.910063975665973	0.548	0.364	0	ADP	Ddost
mt-Cytb	0	0.906581134607252	0.991	0.989	0	ADP	mt-Cytb
Tm9sf3	0	0.90496640548304	0.713	0.651	0	ADP	Tm9sf3
Comt	0	0.896257511573144	0.524	0.332	0	ADP	Comt
Bcl2l14	0	0.883168523160264	0.268	0.067	0	ADP	Bcl2l14
Fcgbp	0	0.873029232012998	0.293	0.026	0	ADP	Fcgbp
Sars	0	0.872304521584051	0.462	0.244	0	ADP	Sars
Ace	0	0.867064226431759	0.398	0.127	0	ADP	Ace
Tspan1	0	0.865071396142878	0.679	0.435	0	ADP	Tspan1
Selenos	0	0.864866011805718	0.642	0.491	0	ADP	Selenos
Guk1	0	0.86357571590249	0.431	0.223	0	ADP	Guk1
Ppib	0	0.856921110681048	0.677	0.599	0	ADP	Ppib
Phyh	0	0.85272322705802	0.487	0.283	0	ADP	Phyh
Mcfd2	0	0.852148876750635	0.501	0.313	0	ADP	Mcfd2
Man2a1	0	0.847754274223102	0.702	0.651	0	ADP	Man2a1
Cope	0	0.84135313601458	0.456	0.268	0	ADP	Cope
Mcoln2	0	0.838667714060982	0.273	0.019	0	ADP	Mcoln2
Gata3	0	0.836085151697471	0.629	0.52	0	ADP	Gata3
Sord	0	0.834119223394941	0.451	0.211	0	ADP	Sord
Fth1	0	0.832389251387001	0.902	0.847	0	ADP	Fth1
Pvt1	0	0.830421297797558	0.366	0.174	0	ADP	Pvt1
Herpud1	0	0.83000182920422	0.592	0.436	0	ADP	Herpud1
mt-Rnr1	0	0.82978801990101	0.961	0.963	0	ADP	mt-Rnr1
Lypd8l	0	0.826312421229135	0.25	0.011	0	ADP	Lypd8l
Sec61a1	0	0.823709926834463	0.512	0.325	0	ADP	Sec61a1
Sel1l	0	0.823368440276691	0.508	0.366	0	ADP	Sel1l
Krt18	0	0.817881615888084	0.69	0.574	0	ADP	Krt18
Ldha	0	0.81270244568485	0.582	0.45	0	ADP	Ldha
Pdia3	0	0.812103552809655	0.689	0.655	0	ADP	Pdia3
Upk1b	0	0.811760643389167	0.413	0.177	0	ADP	Upk1b
P4hb	0	0.810671228736596	0.732	0.62	0	ADP	P4hb
Erp29	0	0.808780223454814	0.48	0.301	0	ADP	Erp29
Slc39a8	0	0.806219211385766	0.403	0.146	0	ADP	Slc39a8
Cyb5b	0	0.805767474768248	0.58	0.433	0	ADP	Cyb5b
Atp8a1	0	0.805296035130371	0.423	0.241	0	ADP	Atp8a1
Cst3	0	0.805242669715848	0.643	0.521	0	ADP	Cst3
Basp1	0	0.804155083578838	0.358	0.081	0	ADP	Basp1
Eef2	0	0.803176897656735	0.796	0.771	0	ADP	Eef2
Cox8a	0	0.798914574681056	0.764	0.719	0	ADP	Cox8a
Prom1	0	0.798419275318376	0.382	0.093	0	ADP	Prom1
Dpp4	0	0.795784614130984	0.387	0.131	0	ADP	Dpp4
mt-Nd5	0	0.788492390834965	0.93	0.914	0	ADP	mt-Nd5
Lysmd1	0	0.78779479469567	0.284	0.036	0	ADP	Lysmd1
Eif1	0	0.784085349073831	0.851	0.816	0	ADP	Eif1
Dad1	0	0.782395911390904	0.634	0.539	0	ADP	Dad1
Mtus1	0	0.78164050516267	0.489	0.346	0	ADP	Mtus1
Pabpc1	0	0.780856007413806	0.861	0.836	0	ADP	Pabpc1
Cystm1	0	0.776746147350263	0.741	0.515	0	ADP	Cystm1
2310001H17Rik	0	0.76871023361618	0.373	0.158	0	ADP	2310001H17Rik
Tspan13	0	0.767687204413226	0.63	0.405	0	ADP	Tspan13
Erp44	0	0.763925447227588	0.576	0.426	0	ADP	Erp44
Ctsc	0	0.760959657915641	0.387	0.15	0	ADP	Ctsc
Serp1	0	0.760785640445569	0.736	0.619	0	ADP	Serp1
Tmed2	0	0.75227348640031	0.715	0.658	0	ADP	Tmed2
Slc38a1	0	0.750113090437029	0.426	0.219	0	ADP	Slc38a1
Rap1a	0	0.749982514334488	0.584	0.471	0	ADP	Rap1a
Derl3	0	0.74925720006155	0.316	0.107	0	ADP	Derl3
Sgk1	0	0.745348316757561	0.637	0.537	0	ADP	Sgk1
Ubb	0	0.744298802879247	0.85	0.822	0	ADP	Ubb
Tmem97	0	0.744231443837405	0.295	0.066	0	ADP	Tmem97
Pla2g12a	0	0.743333301927627	0.373	0.162	0	ADP	Pla2g12a
Rpn2	0	0.742183033117925	0.567	0.427	0	ADP	Rpn2
Washc2	0	0.727699508296814	0.418	0.243	0	ADP	Washc2
Edem2	0	0.727305773117186	0.459	0.256	0	ADP	Edem2
Prodh	0	0.726678799432005	0.313	0.058	0	ADP	Prodh
Vopp1	0	0.720791794195115	0.36	0.161	0	ADP	Vopp1
Rrbp1	0	0.718679450271246	0.681	0.644	0	ADP	Rrbp1
Sec24d	0	0.718434231868247	0.477	0.325	0	ADP	Sec24d
Ypel2	0	0.718006190136264	0.375	0.175	0	ADP	Ypel2
Ppa1	0	0.714253081112997	0.489	0.321	0	ADP	Ppa1
Arhgap28	0	0.714211736462198	0.376	0.182	0	ADP	Arhgap28
Tmbim4	0	0.709788960391611	0.526	0.382	0	ADP	Tmbim4
Rpl6	0	0.707622588165154	0.872	0.838	0	ADP	Rpl6
Pon2	0	0.706856856567148	0.38	0.189	0	ADP	Pon2
Rps27a	0	0.703163374652358	0.92	0.884	0	ADP	Rps27a
Spcs2	0	0.696934230896669	0.638	0.545	0	ADP	Spcs2
Rplp0	0	0.696769348088418	0.897	0.866	0	ADP	Rplp0
H13	0	0.694640392097748	0.496	0.341	0	ADP	H13
Phgdh	0	0.693679963438629	0.343	0.181	0	ADP	Phgdh
Rps11	0	0.69264628472488	0.924	0.88	0	ADP	Rps11
Ezr	0	0.686219639382378	0.743	0.723	0	ADP	Ezr
Slc38a10	0	0.684200862449518	0.357	0.165	0	ADP	Slc38a10
Rpn1	0	0.683109423013572	0.569	0.435	0	ADP	Rpn1
Mycl	0	0.679286780672001	0.29	0.09	0	ADP	Mycl
Ppp3ca	0	0.678632601765875	0.762	0.736	0	ADP	Ppp3ca
Hdlbp	0	0.6783156562124	0.72	0.67	0	ADP	Hdlbp
Tmem248	0	0.677808852148901	0.431	0.256	0	ADP	Tmem248
Slc9a7	0	0.676234174746106	0.309	0.122	0	ADP	Slc9a7
Nkd1	0	0.673812978429017	0.25	0.031	0	ADP	Nkd1
Ptgs1	0	0.673631594576549	0.349	0.098	0	ADP	Ptgs1
Hyou1	0	0.672618972274181	0.367	0.178	0	ADP	Hyou1
Selenof	0	0.666633477239433	0.693	0.654	0	ADP	Selenof
Rpl4	0	0.666621596856098	0.883	0.838	0	ADP	Rpl4
Ormdl3	0	0.663822632648376	0.374	0.198	0	ADP	Ormdl3
Ceacam1	0	0.660594933163275	0.655	0.46	0	ADP	Ceacam1
Ppt1	0	0.654494711277031	0.415	0.227	0	ADP	Ppt1
B2m	0	0.651192593595055	0.947	0.945	0	ADP	B2m
Qars	0	0.651076268248788	0.364	0.2	0	ADP	Qars
mt-Nd4	0	0.647246012150555	0.989	0.988	0	ADP	mt-Nd4
Dgcr6	0	0.637765097672133	0.311	0.121	0	ADP	Dgcr6
Spint2	0	0.63607314467699	0.782	0.751	0	ADP	Spint2
Plekhs1	0	0.626841163967117	0.323	0.104	0	ADP	Plekhs1
Mccc2	0	0.625740114273545	0.397	0.222	0	ADP	Mccc2
Chid1	0	0.624548513604172	0.329	0.131	0	ADP	Chid1
Slc30a2	0	0.622979972157071	0.255	0.04	0	ADP	Slc30a2
Sec11c	0	0.618662214284178	0.656	0.476	0	ADP	Sec11c
Neu1	0	0.617783676774418	0.277	0.081	0	ADP	Neu1
Tspan12	0	0.616354413096613	0.365	0.182	0	ADP	Tspan12
Rpl32	0	0.611157003539376	0.951	0.932	0	ADP	Rpl32
Foxp2	0	0.60043987550571	0.269	0.107	0	ADP	Foxp2
4931406C07Rik	0	0.598972836943412	0.328	0.166	0	ADP	4931406C07Rik
Arfgef3	0	0.595470537225486	0.451	0.269	0	ADP	Arfgef3
Ctns	0	0.590283837626565	0.328	0.149	0	ADP	Ctns
Tmem160	0	0.590280993231045	0.344	0.184	0	ADP	Tmem160
Rpl11	0	0.588897170708726	0.881	0.863	0	ADP	Rpl11
Rnf149	0	0.581394460479344	0.311	0.122	0	ADP	Rnf149
Plaat3	0	0.576394463986153	0.325	0.154	0	ADP	Plaat3
Gfus	0	0.573688996179151	0.298	0.145	0	ADP	Gfus
Psat1	0	0.571645927732849	0.269	0.096	0	ADP	Psat1
Azgp1	0	0.566768251548473	0.542	0.326	0	ADP	Azgp1
Gpld1	0	0.555757688035688	0.295	0.125	0	ADP	Gpld1
Pck2	0	0.55083115823894	0.279	0.12	0	ADP	Pck2
Spire1	0	0.547651122061005	0.285	0.097	0	ADP	Spire1
Hsp90ab1	0	0.539698631744325	0.901	0.916	0	ADP	Hsp90ab1
Clic5	0	0.5384507074609	0.257	0.05	0	ADP	Clic5
Cracdl	0	0.537856630777507	0.271	0.089	0	ADP	Cracdl
Ptger3	0	0.532164168304704	0.279	0.092	0	ADP	Ptger3
Serpine2	0	0.531891857586688	0.441	0.219	0	ADP	Serpine2
Rpl18a	0	0.527458567776835	0.933	0.905	0	ADP	Rpl18a
Csrp2	0	0.527135938317576	0.255	0.088	0	ADP	Csrp2
Slc26a3	0	0.527101008653943	0.255	0.036	0	ADP	Slc26a3
Pgm3	0	0.519000751474203	0.282	0.123	0	ADP	Pgm3
Mal	0	0.517105678120861	0.257	0.063	0	ADP	Mal
Bckdha	0	0.513928607195883	0.271	0.113	0	ADP	Bckdha
Khdrbs3	0	0.491278449173266	0.254	0.057	0	ADP	Khdrbs3
Fau	0	0.48299147655135	0.882	0.877	0	ADP	Fau
Spink8	0	0.481888800902016	0.436	0.231	0	ADP	Spink8
Fam210b	0	0.467439193744614	0.264	0.118	0	ADP	Fam210b
Slc7a8	0	0.461962529678912	0.28	0.121	0	ADP	Slc7a8
Rpl5	0	0.411384229734075	0.89	0.883	0	ADP	Rpl5
Endod1	0	0.401860447404319	0.26	0.109	0	ADP	Endod1
Tpt1	0	0.374968355491037	0.99	0.989	0	ADP	Tpt1
Acsl3	7.10632155637227e-308	0.801928121504063	0.459	0.309	2.09345126729171e-303	ADP	Acsl3
Glmp	9.01196479261299e-308	0.540549293767859	0.308	0.153	2.65483470825586e-303	ADP	Glmp
Snx24	6.34151409545532e-307	0.534878676570007	0.321	0.161	1.86814663738018e-302	ADP	Snx24
A830008E24Rik	2.85887768554553e-305	0.487399016507422	0.277	0.126	8.42196777384859e-301	ADP	A830008E24Rik
Ica1	2.56278773550921e-304	0.705234407896421	0.436	0.28	7.54971639003659e-300	ADP	Ica1
Il15	2.8452531019538e-302	0.568458915197366	0.311	0.158	8.38183111304569e-298	ADP	Il15
Ifngr1	3.87000624504392e-302	0.482424499473889	0.314	0.156	1.14006513972749e-297	ADP	Ifngr1
Slc33a1	1.17509093826372e-301	0.602873270513388	0.399	0.242	3.46170039503108e-297	ADP	Slc33a1
Rps25	8.05746736738259e-300	0.472529455996713	0.894	0.88	2.37364931175724e-295	ADP	Rps25
Rnf5	6.78309492953919e-297	0.490317138046543	0.27	0.124	1.99823193529295e-292	ADP	Rnf5
Edem1	3.31798296453093e-296	0.666603980060019	0.502	0.353	9.77444601521166e-292	ADP	Edem1
Tc2n	1.96327624572433e-294	0.585155039672877	0.363	0.205	5.78361549227931e-290	ADP	Tc2n
Lars2	3.95358405214562e-294	0.867061556879845	0.626	0.531	1.16468632592158e-289	ADP	Lars2
Fuca1	2.11198847947487e-292	0.625147950220301	0.449	0.288	6.22170686168502e-288	ADP	Fuca1
Cox7c	1.6066308136196e-291	0.617569132131772	0.749	0.735	4.73297371384199e-287	ADP	Cox7c
Cks1b	5.00287255284932e-290	0.576797541050597	0.35	0.192	1.47379622534388e-285	ADP	Cks1b
Tmbim6	1.27733542169909e-289	0.577714665082337	0.697	0.683	3.76290241878335e-285	ADP	Tmbim6
Magt1	4.88855393155876e-288	0.671408320163686	0.541	0.416	1.4401191026979e-283	ADP	Magt1
Ufc1	2.22337347245849e-287	0.701697956350702	0.426	0.277	6.54983591251547e-283	ADP	Ufc1
Pmm2	3.15375447453508e-287	0.559155557298994	0.368	0.215	9.29064530653289e-283	ADP	Pmm2
Tmed9	3.73265416878654e-287	0.723787695898481	0.516	0.394	1.09960259158283e-282	ADP	Tmed9
Shroom3	8.54532181609272e-287	0.970574853736714	0.584	0.52	2.51736635380275e-282	ADP	Shroom3
Ssr2	1.06618740611805e-280	0.747159670272953	0.444	0.305	3.14088147968317e-276	ADP	Ssr2
Rab39b	4.07402508051171e-280	0.495553775897839	0.294	0.148	1.20016704846794e-275	ADP	Rab39b
Plcb4	1.05495060313016e-279	0.718156590375061	0.438	0.295	3.10777898176113e-275	ADP	Plcb4
Elapor1	4.06370450440343e-278	0.457999826866812	0.583	0.378	1.19712670995221e-273	ADP	Elapor1
Sil1	1.10945161082267e-277	0.617329816485179	0.42	0.267	3.2683335003225e-273	ADP	Sil1
Sec61g	5.53373214457417e-277	0.73931902256949	0.58	0.477	1.63018215247011e-272	ADP	Sec61g
Serf2	1.06003038352002e-275	0.694014757013519	0.626	0.545	3.12274350681163e-271	ADP	Serf2
Rps18	1.03704619027926e-274	0.446791273972483	0.92	0.913	3.05503437194366e-270	ADP	Rps18
Mgat2	1.08127562010282e-273	0.677286050264552	0.481	0.348	3.18532984926089e-269	ADP	Mgat2
Prdx3	4.84366618378343e-273	0.60164932157182	0.38	0.23	1.42689562108076e-268	ADP	Prdx3
Rpl29	4.91011708602826e-271	0.513456786955537	0.797	0.779	1.44647139237306e-266	ADP	Rpl29
Samd12	3.30312300492616e-270	0.695606678309566	0.435	0.282	9.73067006021197e-266	ADP	Samd12
Mdh1	1.54499320110047e-269	0.704809113166883	0.564	0.461	4.55139547112186e-265	ADP	Mdh1
Selenok	7.45282997204958e-267	0.64656451192779	0.64	0.588	2.19552918146609e-262	ADP	Selenok
Tpd52	1.00922777870582e-261	0.564062037220704	0.659	0.576	2.97308411328948e-257	ADP	Tpd52
D630045J12Rik	4.09791771730207e-261	0.433726033348567	0.273	0.132	1.20720558034002e-256	ADP	D630045J12Rik
Rbbp7	3.82790967179554e-259	0.683718651569101	0.618	0.558	1.12766391021425e-254	ADP	Rbbp7
Atp5b	3.45793421827483e-256	0.654202353070019	0.649	0.596	1.01867284136158e-251	ADP	Atp5b
Sod1	7.67424589757913e-256	0.648275414782582	0.605	0.534	2.26075609896783e-251	ADP	Sod1
Trabd	1.69396495628042e-254	0.469206272278099	0.301	0.16	4.99025136470649e-250	ADP	Trabd
Micos10	3.56482175919648e-254	0.641850624107885	0.648	0.588	1.05016084204169e-249	ADP	Micos10
mt-Nd2	2.45729961535406e-253	0.420948770641689	0.927	0.939	7.23895893687152e-249	ADP	mt-Nd2
Os9	3.25308079119105e-253	0.674147249574474	0.478	0.353	9.58325070276972e-249	ADP	Os9
Cox7a2l	1.55548400292455e-252	0.71379413723279	0.643	0.592	4.58230032421542e-248	ADP	Cox7a2l
Ftl1	2.04630662217421e-252	0.704376795759219	0.443	0.301	6.028214678263e-248	ADP	Ftl1
Rack1	1.00574141160763e-250	0.496571973686862	0.811	0.801	2.96281362445491e-246	ADP	Rack1
Rps5	2.87570804718639e-250	0.344403983572608	0.914	0.884	8.47154833620638e-246	ADP	Rps5
Rnf181	1.26848002149901e-249	0.502169382802494	0.314	0.174	3.73681529533393e-245	ADP	Rnf181
Gm10076	1.46864367442028e-249	0.590903044809636	0.745	0.747	4.32647740047471e-245	ADP	Gm10076
Atp6v1b2	4.60890327678932e-248	0.429669785388365	0.275	0.139	1.35773681630936e-243	ADP	Atp6v1b2
Dnajb9	1.2061770588255e-243	0.68897844929838	0.56	0.465	3.55327699759405e-239	ADP	Dnajb9
Yipf4	1.43156015134464e-242	0.633317701698674	0.484	0.362	4.21723304984616e-238	ADP	Yipf4
Lrmda	5.669467554183e-242	0.525203464503909	0.298	0.155	1.67016844678677e-237	ADP	Lrmda
Mydgf	7.57788628936323e-242	0.526612186692728	0.341	0.199	2.23236952198351e-237	ADP	Mydgf
Nars	1.43413680885741e-239	0.678030469696652	0.485	0.37	4.22482362521303e-235	ADP	Nars
Tmem59	3.7464758910715e-239	0.615113658836636	0.645	0.61	1.10367433275075e-234	ADP	Tmem59
Rpl17	8.82689531910416e-239	0.359691152212342	0.93	0.917	2.60031509205489e-234	ADP	Rpl17
H2aj	6.01275190890494e-238	0.640034550741905	0.498	0.371	1.77129658484431e-233	ADP	H2aj
Adipor1	4.43879860530412e-237	0.636285130833283	0.581	0.507	1.30762568113654e-232	ADP	Adipor1
Fh1	8.85954487027976e-237	0.48743357316623	0.264	0.135	2.60993332333571e-232	ADP	Fh1
Vcp	2.10162045715359e-235	0.637966116895095	0.557	0.468	6.19116370472877e-231	ADP	Vcp
Ibtk	7.63447748144305e-235	0.635432927006525	0.44	0.311	2.24904072125831e-230	ADP	Ibtk
Smagp	8.90928048881822e-234	0.422148201961182	0.26	0.131	2.62458493920096e-229	ADP	Smagp
Bet1	9.20811290084114e-233	0.548823339857791	0.335	0.198	2.71261797945879e-228	ADP	Bet1
Rbm47	1.01131007544844e-231	0.625862917794202	0.572	0.494	2.97921835126355e-227	ADP	Rbm47
Btf3	2.7849595090502e-230	0.684348266519349	0.623	0.565	8.20421221771098e-226	ADP	Btf3
Zfas1	1.0437755849123e-226	0.700285806879422	0.51	0.4	3.07485849559313e-222	ADP	Zfas1
Farsb	1.39560091251045e-226	0.516979491872792	0.34	0.203	4.11130072816452e-222	ADP	Farsb
Usp16	1.98993943846206e-226	0.702374724246998	0.512	0.413	5.86216259176537e-222	ADP	Usp16
Timm8b	1.58024922729157e-225	0.669187243973009	0.463	0.34	4.65525619867825e-221	ADP	Timm8b
Suox	5.19561847367241e-222	0.425396208379183	0.288	0.154	1.53057724615916e-217	ADP	Suox
Hspa8	6.81047845716622e-220	0.524108928523447	0.728	0.724	2.0062988486966e-215	ADP	Hspa8
Kdelr1	9.28416961478114e-219	0.608337306550626	0.428	0.305	2.73502352681838e-214	ADP	Kdelr1
Mien1	1.3596548561823e-217	0.614953174572325	0.447	0.314	4.00540724082743e-213	ADP	Mien1
Slc25a36	1.49811301103758e-217	0.641578048480808	0.453	0.339	4.4132911192156e-213	ADP	Slc25a36
Idh1	3.04891115598848e-217	0.466352733027635	0.317	0.181	8.98178737442648e-213	ADP	Idh1
Lars	3.42878304750107e-217	0.587459465568228	0.425	0.298	1.01008519796334e-212	ADP	Lars
Rps9	1.03378785678851e-215	0.493111978477113	0.863	0.858	3.04543564731326e-211	ADP	Rps9
Lman1	2.20083614004474e-214	0.625217237975596	0.55	0.466	6.48344318495781e-210	ADP	Lman1
H2az1	2.48018908492943e-214	0.505383980171951	0.65	0.6	7.30638902529361e-210	ADP	H2az1
Fkbp4	9.13288092439321e-212	0.630973739021372	0.474	0.359	2.690455391517e-207	ADP	Fkbp4
Pgk1	1.65373608723532e-211	0.57972545926734	0.435	0.307	4.87174113938654e-207	ADP	Pgk1
Slco4c1	2.01108628430612e-211	0.343151898750955	0.275	0.145	5.92445908493741e-207	ADP	Slco4c1
Sod2	6.13553943496297e-211	0.601133457653782	0.445	0.318	1.80746856214574e-206	ADP	Sod2
Abca5	1.71727446125775e-210	0.616410290497949	0.467	0.353	5.05891883541921e-206	ADP	Abca5
Epcam	8.38397180086836e-207	0.484678980149993	0.665	0.61	2.46983425281781e-202	ADP	Epcam
Cldn3	1.12955965078532e-205	0.498475618961407	0.446	0.3	3.32756977524848e-201	ADP	Cldn3
Esr1	4.03694370654784e-205	0.567286786745588	0.415	0.284	1.18924324651193e-200	ADP	Esr1
Syvn1	1.16735855657927e-204	0.424413088467262	0.288	0.163	3.43892157182688e-200	ADP	Syvn1
Ucp2	1.21386230877779e-204	0.498919339851639	0.356	0.225	3.5759169754285e-200	ADP	Ucp2
Fam114a2	6.02007819044854e-204	0.537467755425755	0.378	0.252	1.77345483412424e-199	ADP	Fam114a2
Tbx3os1	4.65183341857431e-203	0.441227598022138	0.267	0.143	1.37038360677781e-198	ADP	Tbx3os1
Rpl3	1.11974638450719e-202	0.420975712029648	0.857	0.851	3.29866087411973e-198	ADP	Rpl3
Adam9	1.50242149627502e-202	0.430763174317998	0.326	0.195	4.42598348587657e-198	ADP	Adam9
Gabarap	3.03462607082033e-200	0.665413959407221	0.58	0.516	8.93970494202961e-196	ADP	Gabarap
Nhp2	3.92984421192179e-200	0.499422968334444	0.292	0.167	1.15769280639004e-195	ADP	Nhp2
Lman2	3.15694032383468e-199	0.530386408288987	0.398	0.273	9.30003049998459e-195	ADP	Lman2
Sms	2.14550165333774e-198	0.481874969052462	0.298	0.173	6.32043332056766e-194	ADP	Sms
Saraf	7.54173123161741e-198	0.566275814732735	0.574	0.496	2.22171860352217e-193	ADP	Saraf
Rab25	1.39752725493171e-197	0.555168698151743	0.35	0.225	4.11697554030333e-193	ADP	Rab25
Rpl36	2.84622965559902e-197	0.382569870544408	0.843	0.848	8.38470794242916e-193	ADP	Rpl36
Ndufv3	7.66443823077518e-196	0.594627609137714	0.443	0.323	2.25786685840406e-191	ADP	Ndufv3
Uqcc3	8.75268455837127e-195	0.499788676538769	0.328	0.203	2.57845334405059e-190	ADP	Uqcc3
Sidt1	1.43161743369322e-194	0.418733629049824	0.265	0.145	4.21740179791686e-190	ADP	Sidt1
Cnpy2	1.382184784838e-191	0.642334109382341	0.494	0.397	4.07177815765426e-187	ADP	Cnpy2
Hmgn2	1.71838892823513e-190	0.492013878742849	0.349	0.221	5.06220194368787e-186	ADP	Hmgn2
Polr2g	1.83618409835153e-190	0.478548978582116	0.27	0.152	5.40921473533376e-186	ADP	Polr2g
Rufy3	3.42856637820158e-190	0.413663354486583	0.286	0.164	1.0100213693544e-185	ADP	Rufy3
Fam199x	9.74239574301639e-189	0.401748310737492	0.283	0.162	2.8700123619352e-184	ADP	Fam199x
Swi5	1.30514998843736e-188	0.678588441597991	0.517	0.427	3.84484135093763e-184	ADP	Swi5
Rps2	3.08395913327973e-187	0.411867520324626	0.875	0.87	9.08503521072875e-183	ADP	Rps2
Fndc3a	2.25566689618624e-186	0.617151096043216	0.571	0.52	6.64496910947504e-182	ADP	Fndc3a
Gfpt1	7.51663817187287e-186	0.488078320134835	0.591	0.49	2.21432643905203e-181	ADP	Gfpt1
Spcs3	2.28239962802445e-184	0.518230687573621	0.445	0.327	6.72372106419722e-180	ADP	Spcs3
Slc7a5	4.50922955484415e-184	0.401799783453955	0.32	0.192	1.32837393456154e-179	ADP	Slc7a5
Clptm1l	3.17376680463878e-183	0.535457463252172	0.469	0.356	9.34959962978539e-179	ADP	Clptm1l
Rps20	9.48968961325186e-183	0.273848183907112	0.935	0.93	2.79556766316787e-178	ADP	Rps20
Stard10	1.34430686170503e-182	0.434831909219326	0.314	0.192	3.96019358389686e-178	ADP	Stard10
Aldh7a1	1.79386036344838e-181	0.453303726500181	0.325	0.204	5.28453324468259e-177	ADP	Aldh7a1
Pde4d	2.59201889391557e-181	0.846425015029826	0.568	0.533	7.63582845958587e-177	ADP	Pde4d
Mtarc2	2.60837258819265e-181	0.583792070903159	0.542	0.464	7.68400480755674e-177	ADP	Mtarc2
Abcc3	4.68777528237445e-180	0.325152678605134	0.257	0.139	1.38097172043469e-175	ADP	Abcc3
Emc6	6.46074091164504e-180	0.520991369900866	0.324	0.205	1.90326966516151e-175	ADP	Emc6
Rpl7a	1.42775545832663e-179	0.506801328220274	0.782	0.782	4.20602480468443e-175	ADP	Rpl7a
Akr1a1	4.34423729890081e-179	0.589740508139737	0.555	0.481	1.27976886588319e-174	ADP	Akr1a1
Bcat2	4.6805807384396e-179	0.366082645593955	0.263	0.149	1.37885227973692e-174	ADP	Bcat2
Yeats4	9.80160988064626e-179	0.405452994064769	0.279	0.161	2.88745625473958e-174	ADP	Yeats4
Canx	1.16179714490907e-178	0.469149265223383	0.718	0.74	3.42253820918763e-174	ADP	Canx
Tmem123	6.3231422099853e-178	0.609540002709248	0.571	0.519	1.86273446363957e-173	ADP	Tmem123
Rpl19	3.51654631443593e-177	0.480121979655449	0.786	0.77	1.03593937876968e-172	ADP	Rpl19
mt-Atp8	8.95871217408315e-177	0.440943666056423	0.725	0.712	2.63914701936315e-172	ADP	mt-Atp8
Uba5	4.61376636978037e-176	0.537494587218267	0.409	0.291	1.3591694348736e-171	ADP	Uba5
Nucb1	3.26411402735354e-175	0.55513062871808	0.453	0.347	9.61575351318078e-171	ADP	Nucb1
Gphn	5.77987971170168e-174	0.535057393192675	0.706	0.707	1.7026947642702e-169	ADP	Gphn
Sdf2	1.13182021076631e-170	0.527330331364933	0.399	0.287	3.33422915889649e-166	ADP	Sdf2
Lamtor2	2.22349670428053e-170	0.630345509888201	0.448	0.346	6.55019894114e-166	ADP	Lamtor2
Rps23	5.55939777002077e-169	0.330248030548177	0.913	0.899	1.63774298907042e-164	ADP	Rps23
Cdk8	5.24889664211064e-168	0.634774367420342	0.658	0.622	1.54627246179937e-163	ADP	Cdk8
Retreg1	1.82450470167931e-166	0.440578803539293	0.355	0.238	5.37480840067707e-162	ADP	Retreg1
Mrps34	1.79809811562841e-165	0.439226795592606	0.255	0.148	5.29701723882972e-161	ADP	Mrps34
Atp6v1g1	1.95852894653683e-165	0.538475918872412	0.402	0.289	5.76963042360284e-161	ADP	Atp6v1g1
Timm13	3.41821960742367e-165	0.516925509162169	0.352	0.238	1.00697331415094e-160	ADP	Timm13
Chchd10	2.33985109562854e-163	0.393467523211406	0.277	0.165	6.89296734261213e-159	ADP	Chchd10
Zdhhc3	3.4380766892935e-162	0.580326081308042	0.311	0.199	1.01282301189897e-157	ADP	Zdhhc3
Cobll1	4.01024728873491e-162	0.605720897894135	0.597	0.577	1.18137874878842e-157	ADP	Cobll1
Eml6	1.76656257841371e-161	0.429340817862789	0.27	0.159	5.20411669974895e-157	ADP	Eml6
Ckap4	9.70095833473242e-158	0.393480899041181	0.324	0.211	2.85780531582882e-153	ADP	Ckap4
Adam10	1.05073158549336e-156	0.525791736776362	0.462	0.363	3.0953501777049e-152	ADP	Adam10
Esrrg	1.10290688096181e-156	0.45033823840378	0.452	0.319	3.24905338062538e-152	ADP	Esrrg
Erlec1	1.20614147179219e-156	0.494096357953072	0.451	0.342	3.55317216175261e-152	ADP	Erlec1
Hsph1	4.26971715766926e-156	0.603937349394795	0.348	0.239	1.25781597747779e-151	ADP	Hsph1
Ptges	5.21275043408498e-156	0.403418436235158	0.315	0.197	1.53562415037709e-151	ADP	Ptges
Rpl28	9.08669930909699e-155	0.348902908896946	0.841	0.835	2.67685074946688e-150	ADP	Rpl28
Plin3	1.73005251532619e-153	0.492569054492473	0.383	0.27	5.09656170489941e-149	ADP	Plin3
Col4a6	5.42508422585967e-153	0.498829383511448	0.381	0.251	1.598175562096e-148	ADP	Col4a6
Stub1	6.08678912414376e-153	0.433112982425076	0.308	0.196	1.79310720808151e-148	ADP	Stub1
Arf1	1.33777218446355e-152	0.468271648064314	0.644	0.638	3.94094307821117e-148	ADP	Arf1
Psmd8	6.60771891940648e-152	0.512428473569339	0.378	0.271	1.94656791646796e-147	ADP	Psmd8
Srp72	3.24347564706468e-151	0.544029472382856	0.52	0.444	9.55495490868783e-147	ADP	Srp72
Ostc	1.02939117626246e-150	0.534686701157923	0.487	0.394	3.03248346615158e-146	ADP	Ostc
Nbas	3.69479274437957e-150	0.487203963317421	0.337	0.23	1.08844899456678e-145	ADP	Nbas
Psmb5	5.39432018118433e-150	0.449682853542176	0.251	0.148	1.58911278217509e-145	ADP	Psmb5
Rpl12	8.47207706555952e-150	0.356628526120765	0.87	0.862	2.49578918274318e-145	ADP	Rpl12
Defb1	2.17010102261986e-148	0.41720570870444	0.717	0.674	6.39290060253584e-144	ADP	Defb1
Sdhd	5.379553096384e-148	0.334731819366653	0.252	0.147	1.58476254666376e-143	ADP	Sdhd
Nipal2	9.60855386348764e-148	0.561552958010975	0.417	0.315	2.83058388264482e-143	ADP	Nipal2
Psmb1	5.00564848418123e-147	0.618788459372918	0.552	0.494	1.47461398695495e-142	ADP	Psmb1
Atp5g1	1.84385732880175e-145	0.60654251135944	0.478	0.396	5.43181930491707e-141	ADP	Atp5g1
Tor1b	1.95440831701134e-145	0.367022473477467	0.265	0.162	5.7574914610837e-141	ADP	Tor1b
Pccb	2.35902568726257e-145	0.358378491185446	0.282	0.176	6.94945377210682e-141	ADP	Pccb
Ost4	1.62116229031327e-144	0.59383659753593	0.522	0.462	4.77578199103385e-140	ADP	Ost4
Eif2s2	3.33071988841348e-144	0.530843324789198	0.599	0.566	9.81196771927727e-140	ADP	Eif2s2
Napa	6.3537795629146e-142	0.450557637832809	0.331	0.224	1.87175992143901e-137	ADP	Napa
Rps14	9.63678160136095e-142	0.297789094213083	0.957	0.953	2.83889949194492e-137	ADP	Rps14
Slc35b1	1.98238785406685e-141	0.460119039379706	0.374	0.27	5.83991637929554e-137	ADP	Slc35b1
Nans	3.03937708816178e-141	0.421265565424224	0.307	0.201	8.95370096401579e-137	ADP	Nans
Snhg6	7.01552253103885e-140	0.388340311407338	0.251	0.15	2.06670278241873e-135	ADP	Snhg6
Rps12	7.32677994783726e-140	0.256495414449275	0.947	0.944	2.15839610483338e-135	ADP	Rps12
Gnas	8.96304171379993e-140	0.35853343386715	0.737	0.77	2.64042245846832e-135	ADP	Gnas
Taldo1	1.37769081619947e-139	0.541787564566903	0.497	0.406	4.05853937544201e-135	ADP	Taldo1
Rpl23a	1.54900753196575e-139	0.274874070025954	0.922	0.914	4.5632212884179e-135	ADP	Rpl23a
Stx3	2.92588672609072e-139	0.405988249474127	0.335	0.229	8.61936970639067e-135	ADP	Stx3
Nhsl1	6.35642992589659e-139	0.370948448108532	0.275	0.171	1.87254069186988e-134	ADP	Nhsl1
Rpl10a	6.7447474814575e-139	0.356922857569529	0.796	0.783	1.98693516056257e-134	ADP	Rpl10a
Frk	9.52901479926027e-139	0.51302533691215	0.408	0.306	2.80715246971408e-134	ADP	Frk
Mrpl57	1.51553237887801e-138	0.474440622512962	0.346	0.242	4.46460683493674e-134	ADP	Mrpl57
Uqcrh	1.51899280955069e-138	0.437014394328205	0.718	0.722	4.47480091765536e-134	ADP	Uqcrh
Pfdn5	1.80136797640315e-138	0.513882999078737	0.672	0.664	5.30664992168605e-134	ADP	Pfdn5
Mrps12	8.96556477610731e-138	0.413423981064306	0.277	0.176	2.64116572739345e-133	ADP	Mrps12
Cdk2ap2	2.23206057616212e-135	0.486725373562923	0.371	0.269	6.57542725131598e-131	ADP	Cdk2ap2
Lsm6	1.11558209094049e-134	0.485523869178545	0.385	0.282	3.2863932817016e-130	ADP	Lsm6
Tmem147	1.11663946613702e-133	0.495783530640178	0.384	0.285	3.28950820329305e-129	ADP	Tmem147
Cmpk1	1.17504613209314e-133	0.421531816462901	0.476	0.367	3.46156840053318e-129	ADP	Cmpk1
Fam222b	2.26237700475541e-133	0.307116810704255	0.268	0.166	6.66473641830896e-129	ADP	Fam222b
Eif3g	3.011113612918e-133	0.559552959755247	0.431	0.342	8.87043959229513e-129	ADP	Eif3g
Gns	7.48795514246528e-133	0.36281169834403	0.299	0.196	2.20587670541885e-128	ADP	Gns
Cct7	2.54065061528557e-132	0.48842817874699	0.366	0.265	7.48450264756977e-128	ADP	Cct7
Eif5a	1.10770556396414e-131	0.596338556051799	0.489	0.415	3.26318982088195e-127	ADP	Eif5a
Rpl41	6.61349266831225e-131	0.25105907968226	0.944	0.967	1.9482688051581e-126	ADP	Rpl41
Psenen	1.22897877121962e-128	0.415733710334922	0.303	0.205	3.62044856213587e-124	ADP	Psenen
Tpd52l1	5.12769833091781e-128	0.418057697681821	0.386	0.281	1.51056865130508e-123	ADP	Tpd52l1
Sec23b	5.50005533573276e-128	0.440257356924364	0.412	0.314	1.62026130135351e-123	ADP	Sec23b
Rpl15	2.75236679312988e-127	0.593809684925191	0.603	0.562	8.10819733588132e-123	ADP	Rpl15
Dctn3	2.6308118438586e-126	0.449582972839251	0.304	0.205	7.75010861082304e-122	ADP	Dctn3
Phb2	2.73844688773593e-126	0.517917899091322	0.391	0.295	8.06719068658128e-122	ADP	Phb2
Rab11a	9.03872758689933e-126	0.518857148479547	0.488	0.411	2.66271875982467e-121	ADP	Rab11a
Rab1a	3.95196498717483e-125	0.478669592555531	0.604	0.576	1.16420936557183e-120	ADP	Rab1a
Cxxc5	5.20719076406208e-125	0.331688608836923	0.257	0.162	1.53398632718505e-120	ADP	Cxxc5
Rps13	3.69132047867803e-124	0.285665093371782	0.888	0.89	1.08742609981376e-119	ADP	Rps13
Tmsb4x	4.34397728253653e-124	0.260854182553915	0.94	0.944	1.27969226766244e-119	ADP	Tmsb4x
Myo5c	6.94093456646657e-124	0.308178552816914	0.392	0.265	2.04472991393539e-119	ADP	Myo5c
Macrod1	1.05359426034772e-123	0.339694341597865	0.25	0.156	3.10378333155836e-119	ADP	Macrod1
Rps26	2.44535623039931e-123	0.412176129363532	0.796	0.821	7.20377491913332e-119	ADP	Rps26
Cyb5a	3.62872330194488e-123	0.503118195701365	0.547	0.48	1.06898559751994e-118	ADP	Cyb5a
Gmds	6.64681744436949e-122	0.52555564874665	0.528	0.47	1.95808595093681e-117	ADP	Gmds
Pias2	2.74120614353655e-121	0.428857005449714	0.353	0.254	8.07531917824433e-117	ADP	Pias2
Usp48	4.1745719573837e-121	0.401278897130233	0.353	0.255	1.22978715292566e-116	ADP	Usp48
Tle1	4.88895258162693e-121	0.455710525672885	0.48	0.395	1.44023654102148e-116	ADP	Tle1
Dnajc2	1.37515444854059e-120	0.356367957790317	0.286	0.187	4.05106748995571e-116	ADP	Dnajc2
Tmem167	9.13970129469929e-120	0.513883993708043	0.505	0.429	2.69246460440546e-115	ADP	Tmem167
Hspa13	3.21320445626076e-119	0.360605016283169	0.288	0.191	9.46577900769858e-115	ADP	Hspa13
Blnk	4.60353828223363e-119	0.516599215883104	0.444	0.361	1.3561563425632e-114	ADP	Blnk
Chp1	3.46029087734641e-118	0.471644475536295	0.536	0.485	1.01936708955748e-113	ADP	Chp1
Gpx4	6.39796083512393e-117	0.452221338676729	0.297	0.202	1.88477528241916e-112	ADP	Gpx4
Uggt1	9.47565319952073e-117	0.447708688239175	0.424	0.339	2.79143267604681e-112	ADP	Uggt1
0610040J01Rik	4.86271148159976e-116	0.385684537303287	0.33	0.232	1.43250617536447e-111	ADP	0610040J01Rik
Dnajb11	1.97759529121516e-115	0.417497485100846	0.339	0.244	5.82579796839075e-111	ADP	Dnajb11
Atp6v0e	4.29731809800517e-115	0.471437279645254	0.503	0.439	1.26594693849134e-110	ADP	Atp6v0e
Wdr83os	8.96058279924816e-115	0.475386920431442	0.334	0.241	2.63969808683051e-110	ADP	Wdr83os
Osbpl6	1.18522429111593e-114	0.414465127481288	0.383	0.279	3.49155223919843e-110	ADP	Osbpl6
Ufsp2	3.2229037170085e-114	0.37820655546515	0.3	0.206	9.49435205993533e-110	ADP	Ufsp2
Mrpl43	1.17792515881172e-113	0.374741267517065	0.26	0.168	3.47004972534344e-109	ADP	Mrpl43
Unc13b	2.82511628711735e-113	0.46535947043047	0.421	0.333	8.32251007021899e-109	ADP	Unc13b
Aurkaip1	6.65944042898478e-113	0.415654903800081	0.302	0.208	1.96180455597463e-108	ADP	Aurkaip1
Zfhx3	8.48298072049567e-113	0.567036340129183	0.573	0.586	2.49900129045082e-108	ADP	Zfhx3
Psmd3	9.71810320878987e-113	0.316627429007418	0.252	0.159	2.86285602427741e-108	ADP	Psmd3
Pcca	3.62760796967172e-112	0.389041178120746	0.314	0.219	1.06865703178559e-107	ADP	Pcca
Tmem208	7.19176297751477e-112	0.342176346419391	0.264	0.173	2.11862145554608e-107	ADP	Tmem208
Spata13	1.00336587538596e-111	0.324630346540748	0.307	0.209	2.95581553229949e-107	ADP	Spata13
Rpl27	1.67582900569113e-111	0.338565002956228	0.814	0.829	4.9368246678655e-107	ADP	Rpl27
Tpi1	4.73278575783793e-111	0.487517699037848	0.389	0.298	1.39423135640148e-106	ADP	Tpi1
Uso1	8.39378501202371e-111	0.439655543855051	0.531	0.462	2.47272512669206e-106	ADP	Uso1
Wee1	1.26683945509197e-110	0.350335466491278	0.293	0.195	3.73198235075545e-106	ADP	Wee1
Tfg	2.39448408196144e-110	0.449829692630161	0.427	0.341	7.05391065705022e-106	ADP	Tfg
Ddb1	1.19363221721392e-109	0.396786625687703	0.358	0.263	3.51632114869049e-105	ADP	Ddb1
Arglu1	2.40359149172272e-109	0.579317704531567	0.456	0.398	7.08074017546595e-105	ADP	Arglu1
Rasef	5.82037491908343e-109	0.46784256969961	0.381	0.293	1.71462424741279e-104	ADP	Rasef
Shtn1	9.61964995484348e-109	0.352942302391737	0.309	0.216	2.83385268019734e-104	ADP	Shtn1
Pgls	1.00986029327579e-108	0.407285746930721	0.294	0.201	2.97494743796116e-104	ADP	Pgls
Ppfibp2	1.09681675836386e-108	0.42083803425913	0.35	0.255	3.23111248846409e-104	ADP	Ppfibp2
Scfd1	4.07635785330681e-108	0.465243781443028	0.432	0.352	1.20085426000565e-103	ADP	Scfd1
Alkbh5	6.88334835887174e-108	0.457850304545141	0.459	0.383	2.02776559304003e-103	ADP	Alkbh5
Cltc	1.03095226966757e-107	0.393403777501331	0.666	0.679	3.03708229121369e-103	ADP	Cltc
Ocln	1.28666768452433e-107	0.451285548980635	0.357	0.268	3.79039433184023e-103	ADP	Ocln
Npc2	1.42055296664239e-107	0.451041156318025	0.555	0.498	4.18480698443181e-103	ADP	Npc2
Txnl1	3.84559429258376e-106	0.477836220080472	0.451	0.379	1.13287362265225e-101	ADP	Txnl1
Tmem39a	4.02288246791673e-106	0.334754128826076	0.284	0.193	1.18510094622359e-101	ADP	Tmem39a
Prkcsh	4.1785104629959e-106	0.310649215370367	0.262	0.171	1.23094739729396e-101	ADP	Prkcsh
Iqgap2	5.24547261846078e-106	0.46957199148059	0.531	0.481	1.54526377867236e-101	ADP	Iqgap2
Tmem234	7.35535893763827e-106	0.495498241673449	0.512	0.456	2.16681518943886e-101	ADP	Tmem234
Iscu	1.04526916721856e-105	0.424430473465607	0.309	0.219	3.07925843970915e-101	ADP	Iscu
Mia2	1.50992954333737e-105	0.462812445690274	0.541	0.503	4.44810144171754e-101	ADP	Mia2
Ilrun	3.49710088593647e-105	0.385763067230911	0.372	0.281	1.03021094998802e-100	ADP	Ilrun
Stt3a	8.89434141553462e-105	0.446124280419113	0.463	0.395	2.62018403760234e-100	ADP	Stt3a
Atp5g3	1.14877297367099e-104	0.466198266719944	0.639	0.634	3.38417030313736e-100	ADP	Atp5g3
Atp5h	1.23008991965042e-104	0.499202756305466	0.586	0.562	3.62372189429817e-100	ADP	Atp5h
Tars	3.78842488703046e-104	0.401788133374482	0.293	0.205	1.1160320874703e-99	ADP	Tars
Aamp	3.25574456020107e-103	0.382872800338312	0.332	0.241	9.59109789989633e-99	ADP	Aamp
Rpl34	1.04955021630112e-102	0.25053076287956	0.915	0.912	3.09186998220147e-98	ADP	Rpl34
Trappc6a	1.38185200599676e-102	0.404844524965417	0.298	0.208	4.07079782446584e-98	ADP	Trappc6a
Ndufa4	2.36012099293987e-102	0.417093753842313	0.674	0.689	6.95268043310156e-98	ADP	Ndufa4
Park7	2.39209810617444e-102	0.553173551569263	0.455	0.385	7.04688181097928e-98	ADP	Park7
Mmgt2	1.61926276717318e-101	0.292030304580763	0.265	0.177	4.77018618581548e-97	ADP	Mmgt2
Eif2ak3	2.84867077807567e-101	0.366043196560915	0.288	0.2	8.39189924513312e-97	ADP	Eif2ak3
Mia3	4.19942230972769e-101	0.493687113364884	0.522	0.486	1.23710781822268e-96	ADP	Mia3
Mertk	5.339805248637e-100	0.405295053477141	0.366	0.277	1.57305322819597e-95	ADP	Mertk
Appl2	1.48433903315874e-99	0.31826822968924	0.272	0.184	4.37271435778235e-95	ADP	Appl2
Srpr	7.55002386581496e-99	0.439952996862786	0.55	0.509	2.22416153063043e-94	ADP	Srpr
Tm2d1	1.03067023597307e-98	0.388410160400296	0.313	0.223	3.03625144815306e-94	ADP	Tm2d1
Hook1	5.17546438797113e-98	0.379029245716666	0.368	0.28	1.52464005405242e-93	ADP	Hook1
Arpc5l	5.47603497813614e-98	0.341832840264067	0.254	0.169	1.61318514420913e-93	ADP	Arpc5l
Psmc3	6.65578739842237e-98	0.421866706505877	0.364	0.278	1.96072840970125e-93	ADP	Psmc3
Lrrc59	1.03228593951524e-96	0.337569338817066	0.284	0.198	3.04101114921793e-92	ADP	Lrrc59
Kif5b	1.2734258693693e-96	0.454250904959875	0.618	0.623	3.75138526857501e-92	ADP	Kif5b
Mir6236	1.64439586645865e-96	0.464804383435426	0.277	0.193	4.84422578300054e-92	ADP	Mir6236
Tuba4a	2.27459621854479e-96	0.390570165266183	0.3	0.212	6.7007330002111e-92	ADP	Tuba4a
Mrpl54	4.97872309033549e-96	0.364171262121397	0.275	0.189	1.46668203518193e-91	ADP	Mrpl54
Atp5c1	6.74963473303746e-96	0.520623420530929	0.518	0.473	1.98837489600551e-91	ADP	Atp5c1
Arpc3	2.60954483056374e-95	0.489710434018986	0.384	0.305	7.68745811635772e-91	ADP	Arpc3
Hspe1	9.37166464699777e-95	0.468103406533941	0.582	0.558	2.76079868835907e-90	ADP	Hspe1
Aprt	9.65794950863963e-95	0.356994602238151	0.256	0.17	2.84513534575015e-90	ADP	Aprt
Naxd	1.12350400976634e-94	0.394588168093141	0.34	0.254	3.30973046237065e-90	ADP	Naxd
Cds2	2.43957642170453e-94	0.302997818461551	0.264	0.18	7.18674818069938e-90	ADP	Cds2
mt-Nd3	8.70155212097098e-94	0.404173755700199	0.755	0.753	2.56339023931684e-89	ADP	mt-Nd3
Tmem179b	4.85642141242367e-93	0.40828580821975	0.319	0.232	1.43065318388589e-88	ADP	Tmem179b
Vps41	5.71357809134219e-93	0.344743125272662	0.3	0.215	1.6831629699285e-88	ADP	Vps41
Ndufa1	9.91678218958062e-93	0.434952004590249	0.594	0.569	2.92138486522856e-88	ADP	Ndufa1
Rpl14	4.26375846061476e-92	0.270587145434559	0.91	0.912	1.2560606049125e-87	ADP	Rpl14
Dap	6.51991463547131e-91	0.411247746568517	0.429	0.347	1.92070165246349e-86	ADP	Dap
Sqstm1	1.64057713950151e-90	0.441707956293456	0.465	0.399	4.8329761952575e-86	ADP	Sqstm1
Copa	2.9884715887212e-89	0.410275756161423	0.584	0.573	8.80373845321378e-85	ADP	Copa
Atp13a3	4.13816778426062e-89	0.454215924284527	0.461	0.4	1.21906284756534e-84	ADP	Atp13a3
Preb	7.74953273475881e-88	0.326731500213939	0.259	0.179	2.2829348483326e-83	ADP	Preb
Prdx2	1.29874260013609e-87	0.487918037221691	0.456	0.393	3.82596582574091e-83	ADP	Prdx2
Sdhb	1.44441599376845e-87	0.394274998740945	0.306	0.225	4.25510507604249e-83	ADP	Sdhb
Rnmt	9.5762739396888e-87	0.284390146446383	0.251	0.17	2.82107453989292e-82	ADP	Rnmt
Eif4a2	2.33831830935655e-86	0.374294152657539	0.653	0.651	6.88845190753346e-82	ADP	Eif4a2
Cox7b	7.68051521392725e-86	0.476617199178637	0.599	0.584	2.26260297687083e-81	ADP	Cox7b
2310039H08Rik	1.13059383431012e-85	0.370441485735903	0.275	0.194	3.33061637649419e-81	ADP	2310039H08Rik
Sdhc	5.20850923234538e-85	0.419329527858888	0.363	0.285	1.53437473475662e-80	ADP	Sdhc
Edf1	7.36214658070126e-85	0.510805014649642	0.426	0.361	2.16881476120878e-80	ADP	Edf1
Srp54a	9.47357810048318e-85	0.296045138580258	0.284	0.203	2.79082137262134e-80	ADP	Srp54a
Ormdl2	1.63104615762908e-83	0.340471064578437	0.289	0.21	4.80489887575951e-79	ADP	Ormdl2
Msrb1	3.32103136732147e-83	0.369137976191146	0.33	0.246	9.78342630499232e-79	ADP	Msrb1
2410006H16Rik	6.55672433560588e-83	0.483283338047524	0.525	0.489	1.93154542202614e-78	ADP	2410006H16Rik
Sema4a	1.18829882986451e-82	0.333448629044253	0.365	0.285	3.50060952289786e-78	ADP	Sema4a
Txndc5	3.49642861325635e-82	0.309685593647485	0.313	0.23	1.03001290517919e-77	ADP	Txndc5
Csde1	3.61770544951087e-82	0.353388639558988	0.643	0.666	1.06573984837141e-77	ADP	Csde1
St14	9.42962211331565e-82	0.313159772315082	0.306	0.222	2.77787237836166e-77	ADP	St14
Copb2	1.15194363240895e-81	0.404285378437299	0.512	0.46	3.39351074671354e-77	ADP	Copb2
Mrpl51	3.23793941378623e-81	0.400440522134574	0.314	0.236	9.53864571907285e-77	ADP	Mrpl51
Mthfd2	3.72400821365183e-81	0.379593955228449	0.3	0.219	1.09705557965969e-76	ADP	Mthfd2
Sdf4	5.12210019829697e-81	0.405842881219201	0.439	0.374	1.50891949741631e-76	ADP	Sdf4
Atox1	5.62671116082125e-81	0.46010815285416	0.541	0.509	1.65757284086633e-76	ADP	Atox1
P2rx4	6.57984575413348e-81	0.280065845795828	0.256	0.178	1.93835676071018e-76	ADP	P2rx4
Ssu72	1.95291070183165e-80	0.410410953458368	0.402	0.33	5.75307963652587e-76	ADP	Ssu72
Cacnb2	3.33544661925773e-80	0.254576718487204	0.322	0.229	9.82589219567133e-76	ADP	Cacnb2
Rnf128	8.5680715678931e-80	0.468853774983952	0.521	0.492	2.52406820318563e-75	ADP	Rnf128
Fmn1	9.17186851548355e-80	0.425481391207111	0.358	0.285	2.7019407459763e-75	ADP	Fmn1
Gna11	9.94047898403512e-80	0.261036711240681	0.263	0.184	2.92836570390691e-75	ADP	Gna11
Spcs1	1.05262914004568e-79	0.474733191773954	0.538	0.504	3.10094018366058e-75	ADP	Spcs1
Tm2d2	2.4477378396574e-79	0.35928126737575	0.29	0.212	7.21079090184673e-75	ADP	Tm2d2
Yipf5	6.94045237282672e-79	0.420129244731697	0.438	0.373	2.04458786451102e-74	ADP	Yipf5
Prr13	3.06248892811767e-78	0.399288978136769	0.343	0.267	9.02178613334185e-74	ADP	Prr13
Nop10	4.53388348319139e-78	0.454688939114828	0.659	0.656	1.33563673531335e-73	ADP	Nop10
Pebp1	4.5755447579948e-78	0.47900551911587	0.518	0.479	1.34790973025769e-73	ADP	Pebp1
Aldoa	1.34915556635375e-77	0.436421388224623	0.435	0.368	3.97447738292152e-73	ADP	Aldoa
Prrc1	7.86329719177704e-77	0.364912399575872	0.387	0.312	2.3164487197256e-72	ADP	Prrc1
Mob1b	1.74522859143996e-76	0.332465729401282	0.347	0.269	5.14126890752297e-72	ADP	Mob1b
Pabpc4	6.95006804472476e-76	0.38461052448614	0.397	0.328	2.04742054529547e-71	ADP	Pabpc4
Chmp2a	1.86960361931976e-75	0.446811558937231	0.392	0.323	5.50766530215408e-71	ADP	Chmp2a
Sgms2	5.27409796696147e-75	0.26411948326513	0.378	0.293	1.55369652008718e-70	ADP	Sgms2
Trim24	8.54642631925453e-75	0.399147808130925	0.363	0.292	2.51769172938919e-70	ADP	Trim24
Nudt4	1.85382602110869e-74	0.360709031253323	0.375	0.303	5.46118607558409e-70	ADP	Nudt4
Ppp1ca	3.13792316392367e-74	0.424821332320869	0.385	0.316	9.24400784860274e-70	ADP	Ppp1ca
Atp2c1	8.21256374565378e-74	0.370016291282776	0.422	0.359	2.41933915383215e-69	ADP	Atp2c1
Cct3	1.03076081898767e-73	0.365049460251524	0.338	0.263	3.03651829665576e-69	ADP	Cct3
AU040320	1.18393368858856e-73	0.305663286595311	0.325	0.247	3.48775025321304e-69	ADP	AU040320
Kif21a	1.74965375133962e-73	0.395618597947398	0.386	0.315	5.15430498607138e-69	ADP	Kif21a
Micos13	3.86941714000477e-73	0.463222508724439	0.445	0.392	1.139891595274e-68	ADP	Micos13
Psmb4	3.92110469491447e-73	0.470359049817411	0.447	0.393	1.15511823207485e-68	ADP	Psmb4
Snx10	1.91636239446531e-72	0.287333073034103	0.299	0.221	5.64541197785535e-68	ADP	Snx10
Srp68	2.98401986837174e-72	0.33866340863248	0.324	0.248	8.7906241302363e-68	ADP	Srp68
Naca	7.81531128296581e-72	0.292281039639184	0.772	0.794	2.3023125508489e-67	ADP	Naca
Psmb3	2.5195666722188e-71	0.455564973198991	0.434	0.377	7.42239145968937e-67	ADP	Psmb3
Ndufs7	3.85340959617182e-71	0.383506641883949	0.317	0.245	1.13517593293626e-66	ADP	Ndufs7
Atp6v0c	6.7745491486775e-71	0.409367991116914	0.47	0.419	1.9957144337089e-66	ADP	Atp6v0c
Plet1	3.33044873911273e-70	0.336097416734965	0.449	0.369	9.81116894055218e-66	ADP	Plet1
Psmb6	8.96309318044361e-70	0.462848546729421	0.385	0.321	2.64043762002688e-65	ADP	Psmb6
Birc6	9.55896775055354e-70	0.478844585284388	0.579	0.616	2.81597630963557e-65	ADP	Birc6
Carmil1	2.00934123620611e-69	0.497495528898428	0.446	0.411	5.91931834773959e-65	ADP	Carmil1
Psmd7	9.32964922916983e-69	0.396411097037792	0.423	0.359	2.74842136642114e-64	ADP	Psmd7
Eif3b	1.86684205872089e-68	0.302395947592818	0.288	0.215	5.49953002078587e-64	ADP	Eif3b
Fuca2	2.54171054367095e-68	0.293504021183926	0.263	0.191	7.48762509060025e-64	ADP	Fuca2
Ttc1	2.73632952105011e-68	0.276329267258271	0.252	0.182	8.06095313606152e-64	ADP	Ttc1
Rer1	5.29824714270752e-68	0.40581423322216	0.432	0.375	1.56081062577021e-63	ADP	Rer1
Prelid1	1.24248588406662e-67	0.338286748620932	0.297	0.225	3.66023916587186e-63	ADP	Prelid1
Pex3	2.56771431397995e-67	0.294588753663423	0.267	0.196	7.56422959755353e-63	ADP	Pex3
Slc3a2	5.26995245493687e-67	0.38061228130568	0.439	0.377	1.55247529369985e-62	ADP	Slc3a2
Mrpl36	5.4401614008334e-67	0.319553888284136	0.275	0.204	1.60261714707151e-62	ADP	Mrpl36
Tmem256	1.18981655783973e-66	0.391463490525171	0.364	0.295	3.50508059774005e-62	ADP	Tmem256
Sh3bgrl2	4.29799595161916e-66	0.258017533815571	0.27	0.198	1.26614662738749e-61	ADP	Sh3bgrl2
Med28	6.77849124519792e-66	0.391268563055265	0.35	0.284	1.99687573592286e-61	ADP	Med28
Rpl35	7.62693268376306e-66	0.291743433579672	0.756	0.769	2.24681809930976e-61	ADP	Rpl35
Tubb4b	7.63510477416561e-66	0.410990643619018	0.427	0.369	2.24922551542145e-61	ADP	Tubb4b
Rabl6	9.49349189907458e-66	0.279305641190878	0.288	0.216	2.79668777854838e-61	ADP	Rabl6
Tesk2	9.51496814665599e-66	0.314763282022405	0.297	0.225	2.80301446632339e-61	ADP	Tesk2
Elob	9.93269226720549e-66	0.428345465016706	0.574	0.565	2.92607181499607e-61	ADP	Elob
Odr4	1.91395452304849e-65	0.368460889364211	0.43	0.364	5.63831862944854e-61	ADP	Odr4
Osbpl2	2.70670720481848e-65	0.261467745241154	0.287	0.215	7.97368875467476e-61	ADP	Osbpl2
Tbcb	3.00695077637642e-65	0.312668809914742	0.256	0.187	8.8581762921273e-61	ADP	Tbcb
Garem1	3.71489706921119e-65	0.293791420529734	0.251	0.182	1.09437152761893e-60	ADP	Garem1
Srp19	4.99447301298536e-65	0.389282820955405	0.343	0.275	1.47132180489536e-60	ADP	Srp19
Ncstn	6.38941932845185e-65	0.282198389820938	0.316	0.243	1.88225903996863e-60	ADP	Ncstn
Zc3h7a	6.99728168909428e-65	0.374177788935489	0.642	0.654	2.06132921279028e-60	ADP	Zc3h7a
Mettl26	7.25743450325552e-65	0.300669530665503	0.265	0.195	2.13796763031404e-60	ADP	Mettl26
Psma7	2.97978377622315e-64	0.454108120659941	0.528	0.502	8.77814502637577e-60	ADP	Psma7
Bckdk	1.39039603328183e-63	0.281971016713109	0.251	0.183	4.09596767444494e-59	ADP	Bckdk
Ubl5	1.43827428937984e-63	0.398546846423469	0.634	0.646	4.23701222908407e-59	ADP	Ubl5
Ern1	2.02652828737731e-63	0.431139967302658	0.469	0.422	5.96994968178482e-59	ADP	Ern1
Nr3c2	2.96421376407074e-63	0.326689876291525	0.353	0.281	8.732277327576e-59	ADP	Nr3c2
Ltn1	6.04595888496786e-63	0.295251735730439	0.313	0.244	1.78107902792268e-58	ADP	Ltn1
Mpp7	6.18536990861779e-63	0.413869339738613	0.426	0.377	1.82214812137971e-58	ADP	Mpp7
Rfk	6.94573580095564e-63	0.257483192091127	0.257	0.187	2.04614430960352e-58	ADP	Rfk
Itm2c	9.85044884552653e-63	0.409706435378016	0.453	0.401	2.90184372540366e-58	ADP	Itm2c
Copg1	1.0052020724328e-62	0.311179751546527	0.303	0.233	2.96122478517977e-58	ADP	Copg1
Gapdh	1.07262854086573e-62	0.446144100276734	0.375	0.313	3.15985641853635e-58	ADP	Gapdh
Hivep3	1.16950996338294e-62	0.258515661383085	0.258	0.187	3.44525940112979e-58	ADP	Hivep3
Psma4	1.66042487334098e-62	0.410285875950192	0.369	0.308	4.89144563437518e-58	ADP	Psma4
Ifi30	2.32057527222839e-62	0.3041105780333	0.264	0.194	6.83618269445761e-58	ADP	Ifi30
Gpx1	3.245699605498e-62	0.454406228893385	0.555	0.534	9.56150646783657e-58	ADP	Gpx1
Gbf1	6.12931455457722e-62	0.463405666441183	0.468	0.437	1.8056347746329e-57	ADP	Gbf1
Tgfb2	1.30066133763376e-61	0.252417788412213	0.28	0.209	3.83161823453531e-57	ADP	Tgfb2
Rnase4	1.37277121492643e-61	0.300405006896084	0.333	0.25	4.04404672205177e-57	ADP	Rnase4
Tmem258	1.63184047860387e-61	0.42055790437325	0.51	0.478	4.80723886591913e-57	ADP	Tmem258
Eif4ebp2	1.99748014778092e-61	0.366245708820752	0.499	0.47	5.88437676734782e-57	ADP	Eif4ebp2
Sec11a	4.07320766462327e-61	0.364833413813695	0.403	0.346	1.19992624592137e-56	ADP	Sec11a
Zcchc17	9.80182181823972e-61	0.295267575156917	0.289	0.22	2.88751868943524e-56	ADP	Zcchc17
Phlpp1	1.11203124595195e-60	0.466935212023498	0.444	0.408	3.27593284744985e-56	ADP	Phlpp1
Kdelr2	1.12814194582021e-60	0.362074389397898	0.455	0.402	3.32339335819175e-56	ADP	Kdelr2
Mrpl14	1.72513895870305e-60	0.358092782564136	0.29	0.223	5.08208685844331e-56	ADP	Mrpl14
Dhx40	4.9278444842089e-60	0.343649762888754	0.375	0.312	1.4516937066031e-55	ADP	Dhx40
Tmed4	1.0281233548899e-59	0.325697263846851	0.322	0.254	3.02874859117017e-55	ADP	Tmed4
Vamp8	1.25551682089248e-59	0.462155319430473	0.457	0.416	3.69862700266715e-55	ADP	Vamp8
Lcp1	3.67815108767735e-59	0.281620929780824	0.305	0.235	1.08354652891887e-54	ADP	Lcp1
Psmc2	3.73908519376432e-59	0.314445514236429	0.282	0.216	1.10149710723103e-54	ADP	Psmc2
Plaa	5.34192445644712e-59	0.253170563607184	0.286	0.216	1.57367752562476e-54	ADP	Plaa
Map2k2	6.2094448733386e-59	0.281945250602698	0.284	0.215	1.82924036523682e-54	ADP	Map2k2
Pde4dip	8.78581489227047e-59	0.285390803857119	0.315	0.246	2.58821320911396e-54	ADP	Pde4dip
Bpnt1	1.75149235626297e-58	0.253170720071269	0.263	0.196	5.15972133231508e-54	ADP	Bpnt1
Atp5d	1.99423384614985e-58	0.426348569167059	0.461	0.418	5.87481348737283e-54	ADP	Atp5d
Mboat1	4.19899918108891e-58	0.28868073246426	0.312	0.243	1.23698316875698e-53	ADP	Mboat1
Ghitm	4.63726560735027e-58	0.41483521718427	0.497	0.472	1.36609207526932e-53	ADP	Ghitm
Slc50a1	7.07362597219635e-58	0.310091559138581	0.269	0.204	2.08381947514932e-53	ADP	Slc50a1
Tbx3	9.50846015192074e-58	0.407939424961816	0.439	0.395	2.80109727615433e-53	ADP	Tbx3
Mrps14	1.18485090587115e-57	0.466022233805024	0.438	0.392	3.49045228360582e-53	ADP	Mrps14
Emc4	1.43071698919042e-57	0.302884147446846	0.263	0.2	4.21474917845607e-53	ADP	Emc4
Deptor	2.46785995762456e-57	0.30746881006493	0.384	0.319	7.27006864916618e-53	ADP	Deptor
Eef1b2	6.26559018513655e-57	0.262576797689331	0.782	0.808	1.84578021263938e-52	ADP	Eef1b2
Armcx3	1.03742518583675e-56	0.267318527254376	0.27	0.204	3.05615085495649e-52	ADP	Armcx3
Spast	1.13821950781907e-56	0.252601107900949	0.271	0.204	3.35308084808419e-52	ADP	Spast
Eif3i	1.37577651289581e-56	0.425453597200758	0.501	0.469	4.05290002933976e-52	ADP	Eif3i
BC031181	2.02951600262337e-56	0.333267754169501	0.326	0.262	5.97875119212817e-52	ADP	BC031181
Scand1	2.36666977026176e-56	0.355017128075372	0.36	0.296	6.97197247621411e-52	ADP	Scand1
Cops4	3.72358847950973e-56	0.327838351949413	0.3	0.235	1.09693193017877e-51	ADP	Cops4
Vapa	2.26557140905898e-55	0.385827845814502	0.525	0.504	6.67414681394685e-51	ADP	Vapa
Mrpl30	2.91459839838544e-55	0.423888505072663	0.378	0.322	8.58611542180368e-51	ADP	Mrpl30
Atp5j	3.37247257198647e-55	0.453386906878681	0.54	0.53	9.93496694981495e-51	ADP	Atp5j
Psme2	1.14310213467361e-54	0.349504676043154	0.298	0.234	3.367464578535e-50	ADP	Psme2
Aldh2	1.27880359353207e-54	0.398358450110483	0.473	0.428	3.76722750618611e-50	ADP	Aldh2
Uqcr11	1.8547947601401e-54	0.418454970912575	0.519	0.5	5.46403988389671e-50	ADP	Uqcr11
Ndufa8	2.12967911872013e-54	0.396587567787819	0.377	0.322	6.27382171583764e-50	ADP	Ndufa8
Arhgef10l	6.17748740096122e-54	0.26915773069893	0.294	0.227	1.81982601344916e-49	ADP	Arhgef10l
Gab2	1.03859109093856e-53	0.337725872373067	0.317	0.253	3.05958549479591e-49	ADP	Gab2
Pkp4	1.23894284965628e-53	0.387882854372254	0.475	0.445	3.64980174080245e-49	ADP	Pkp4
Sos2	1.29602259433329e-53	0.330178069060532	0.339	0.276	3.81795296064643e-49	ADP	Sos2
Npdc1	2.14352653459132e-53	0.318773442186716	0.348	0.282	6.31461481825258e-49	ADP	Npdc1
Wdr61	4.20956112302615e-53	0.376411167126645	0.376	0.316	1.24009461123227e-48	ADP	Wdr61
Rpsa	6.99596080968418e-53	0.253852248894427	0.76	0.775	2.06094009492486e-48	ADP	Rpsa
Nus1	1.28882059376106e-52	0.316274402860263	0.343	0.284	3.79673658716071e-48	ADP	Nus1
Rps27l	5.72824597898182e-52	0.278709654733694	0.762	0.796	1.68748398294825e-47	ADP	Rps27l
Tes	1.22019870758862e-51	0.299941744851436	0.4	0.339	3.5945833726853e-47	ADP	Tes
Cuta	1.80717198380523e-51	0.268602584781971	0.251	0.189	5.32374794709184e-47	ADP	Cuta
Arpc1a	1.27316638572799e-50	0.336051198782197	0.373	0.315	3.75062085571608e-46	ADP	Arpc1a
Ndufs6	7.74873778141409e-50	0.394543364517137	0.441	0.402	2.28270066302678e-45	ADP	Ndufs6
Ireb2	1.34229897980367e-49	0.273124132693544	0.306	0.244	3.95427856460363e-45	ADP	Ireb2
Cox6a1	4.37780877460823e-49	0.403431517627049	0.515	0.497	1.28965868691184e-44	ADP	Cox6a1
Smim26	4.97739828424637e-49	0.296623130577185	0.267	0.207	1.46629176055614e-44	ADP	Smim26
E130308A19Rik	1.96346864491027e-48	0.289551344181411	0.346	0.284	5.78418228104117e-44	ADP	E130308A19Rik
Mrpl24	2.90214274088102e-48	0.294731746235259	0.297	0.235	8.5494223003614e-44	ADP	Mrpl24
Cyc1	3.49692482494551e-48	0.282332643878657	0.264	0.204	1.0301590841807e-43	ADP	Cyc1
1110038B12Rik	5.61885615386836e-48	0.286267477859505	0.252	0.192	1.65525883436808e-43	ADP	1110038B12Rik
Uty	5.92694331313054e-48	0.460220268802508	0.426	0.397	1.74601823061512e-43	ADP	Uty
Mettl7a1	1.31157229756385e-47	0.257507186122986	0.27	0.212	3.86376083139335e-43	ADP	Mettl7a1
Arfgap3	1.73480937631629e-47	0.343265457088069	0.451	0.406	5.11057494169015e-43	ADP	Arfgap3
Ubxn4	1.19328455286732e-46	0.340538823796695	0.558	0.562	3.51529696429185e-42	ADP	Ubxn4
Llph	1.04356272523294e-45	0.310207819282582	0.309	0.252	3.07423143226371e-41	ADP	Llph
Pfdn2	3.29927960687077e-45	0.34443816455055	0.343	0.289	9.71934779388059e-41	ADP	Pfdn2
Sec13	4.24553629323616e-45	0.309163512085518	0.307	0.248	1.25069253662444e-40	ADP	Sec13
Mlec	4.36383277683555e-45	0.250083788088339	0.344	0.283	1.28554149772798e-40	ADP	Mlec
Cox7a2	4.43518162709922e-45	0.364378111305772	0.629	0.646	1.30656015552716e-40	ADP	Cox7a2
Ppp4c	5.08602631335353e-45	0.273204036429445	0.307	0.247	1.49829249165082e-40	ADP	Ppp4c
Eif2s3x	7.8678589538006e-45	0.293794912453002	0.333	0.279	2.31779256920012e-40	ADP	Eif2s3x
Ehmt1	1.04716470804575e-44	0.419272512259032	0.468	0.461	3.08484251343198e-40	ADP	Ehmt1
Surf4	1.90918552789716e-44	0.299968372451484	0.449	0.403	5.62426964663225e-40	ADP	Surf4
Tecr	2.85044622501953e-44	0.317505484135325	0.343	0.289	8.39712953428503e-40	ADP	Tecr
Stk25	2.85950706224747e-44	0.260214490043623	0.297	0.239	8.42382185467483e-40	ADP	Stk25
Osbp	6.51623465378809e-44	0.256801258178307	0.311	0.254	1.91961756665943e-39	ADP	Osbp
Msi2	8.88734556740876e-44	0.405632347620594	0.595	0.649	2.61812313070295e-39	ADP	Msi2
Mrps28	9.5141233073456e-44	0.272095905372744	0.321	0.262	2.80276558511094e-39	ADP	Mrps28
Ndufa2	1.0854145462846e-43	0.384471242348242	0.546	0.548	3.1975227118998e-39	ADP	Ndufa2
Ralgapb	5.47061646032787e-43	0.330234310984671	0.338	0.286	1.61158890304799e-38	ADP	Ralgapb
Xbp1	1.10341239842895e-42	0.260791546948313	0.403	0.345	3.25054258453185e-38	ADP	Xbp1
Ago4	2.61402867566217e-42	0.286540338054633	0.285	0.231	7.70066707563318e-38	ADP	Ago4
Cops9	3.13497916066056e-42	0.380672621441193	0.487	0.467	9.23533510938995e-38	ADP	Cops9
Golga4	6.06034840012863e-42	0.364087814983445	0.495	0.488	1.78531803519389e-37	ADP	Golga4
Polr2l	6.39004482275783e-42	0.298886625276917	0.282	0.228	1.88244330433623e-37	ADP	Polr2l
Ppia	1.21176122143662e-41	0.281626253355344	0.721	0.751	3.56972738223015e-37	ADP	Ppia
Ufm1	1.22326861845449e-41	0.327159008896983	0.397	0.347	3.60362702310507e-37	ADP	Ufm1
Ide	2.75714341801129e-41	0.293176493496164	0.39	0.34	8.12226879511946e-37	ADP	Ide
Acox1	3.36961924713759e-41	0.267902144118349	0.39	0.34	9.92656134014262e-37	ADP	Acox1
Eif4a1	1.22459266019285e-40	0.363244872449275	0.559	0.555	3.60752751766212e-36	ADP	Eif4a1
Eif3f	1.43571815074984e-40	0.365061246230573	0.584	0.585	4.22948210029395e-36	ADP	Eif3f
Ap3s1	1.84915187804228e-40	0.294756691161576	0.371	0.313	5.44741651752474e-36	ADP	Ap3s1
Gstm2	2.39772374476514e-40	0.257208747762869	0.379	0.325	7.06345437970362e-36	ADP	Gstm2
Sipa1l1	2.51587179310809e-40	0.299788952076577	0.361	0.305	7.41150671531711e-36	ADP	Sipa1l1
Rab5if	3.6404523878561e-40	0.367666388709212	0.405	0.366	1.07244086893853e-35	ADP	Rab5if
Fkbp1a	3.71861440898733e-40	0.280043952180445	0.374	0.318	1.09546661874358e-35	ADP	Fkbp1a
Mettl9	5.58703410149428e-40	0.321850619947264	0.37	0.322	1.6458843759592e-35	ADP	Mettl9
Cldn7	1.28530552415031e-39	0.275965616688057	0.379	0.329	3.7863815435944e-35	ADP	Cldn7
Sec22b	2.10062863982609e-39	0.277385754641262	0.335	0.281	6.18824191006367e-35	ADP	Sec22b
Scamp1	2.15909150093325e-39	0.267342486140393	0.396	0.345	6.36046765259926e-35	ADP	Scamp1
Polr1d	2.29257570309279e-39	0.374312714930207	0.519	0.504	6.75369876374105e-35	ADP	Polr1d
Gorasp2	2.40838949950293e-39	0.299915158728499	0.389	0.344	7.09487462658567e-35	ADP	Gorasp2
Suclg1	2.50612397254757e-39	0.261492832278613	0.262	0.209	7.3827906107279e-35	ADP	Suclg1
Fam214a	2.50941959905047e-39	0.267519739249548	0.334	0.282	7.39249919684279e-35	ADP	Fam214a
Arcn1	2.76682264877602e-39	0.316105229770301	0.448	0.414	8.15078284102927e-35	ADP	Arcn1
Mcts1	3.14979479865172e-39	0.288095602861228	0.28	0.226	9.27898049734811e-35	ADP	Mcts1
Mrps24	3.37333652273782e-39	0.361138337785576	0.342	0.294	9.93751206233333e-35	ADP	Mrps24
Hbs1l	5.75661707063215e-39	0.286954802495505	0.318	0.267	1.69584182283753e-34	ADP	Hbs1l
Dynll2	6.00369309353615e-39	0.265838890583788	0.331	0.277	1.76862794842481e-34	ADP	Dynll2
Ramac	7.38916264402127e-39	0.28633758078969	0.319	0.267	2.17677342330223e-34	ADP	Ramac
Slc25a5	1.69077990664814e-38	0.394405670732366	0.542	0.536	4.98086852699475e-34	ADP	Slc25a5
Rnh1	3.53569233326551e-38	0.303338258556166	0.265	0.214	1.04157960445669e-33	ADP	Rnh1
Use1	4.03255075689831e-38	0.38164113553891	0.395	0.35	1.18794912747467e-33	ADP	Use1
Uqcrfs1	4.04436324675717e-38	0.356094789374061	0.415	0.373	1.19142896886219e-33	ADP	Uqcrfs1
Gpi1	8.07933062457607e-38	0.279299100752602	0.332	0.28	2.38009000869386e-33	ADP	Gpi1
Denr	1.45771077522343e-37	0.310400956383175	0.296	0.245	4.29427017273069e-33	ADP	Denr
Clint1	1.68519260115794e-37	0.276113804409675	0.612	0.644	4.96440888375119e-33	ADP	Clint1
Rps6	1.75288011345425e-37	0.395699739192098	0.505	0.48	5.16380952622488e-33	ADP	Rps6
Sh3yl1	1.86519246734346e-37	0.282087157216094	0.286	0.235	5.49467048954709e-33	ADP	Sh3yl1
Tent5c	2.12332791768794e-37	0.268175707590023	0.384	0.33	6.25511171271689e-33	ADP	Tent5c
Tmem9b	5.73849885601456e-37	0.283447508177698	0.279	0.228	1.69050437799333e-32	ADP	Tmem9b
Atp6v0d1	1.03778017619295e-36	0.263765872683667	0.307	0.255	3.0571966210468e-32	ADP	Atp6v0d1
Ndufb11	2.83468546292635e-36	0.407360701962372	0.471	0.454	8.35069990523473e-32	ADP	Ndufb11
Smdt1	4.81076408552945e-36	0.356377092113262	0.441	0.41	1.41720299195612e-31	ADP	Smdt1
Ergic2	5.1559151724351e-36	0.300455655115786	0.416	0.376	1.51888105064766e-31	ADP	Ergic2
Gabarapl2	1.02792927175408e-35	0.346908591330534	0.377	0.336	3.02817684166034e-31	ADP	Gabarapl2
Eif4g3	1.2313324570021e-35	0.327982585036996	0.427	0.397	3.62738228508247e-31	ADP	Eif4g3
D8Ertd738e	1.41915686830526e-35	0.301591735252177	0.33	0.282	4.18069421834047e-31	ADP	D8Ertd738e
Tmem134	9.40577579509323e-35	0.303247361933287	0.288	0.239	2.77084749147652e-30	ADP	Tmem134
Pdha1	1.26506282448409e-34	0.305830730833374	0.371	0.328	3.72674857464769e-30	ADP	Pdha1
Brk1	2.42280028098551e-34	0.337136634227811	0.37	0.331	7.13732734775521e-30	ADP	Brk1
Sec31a	5.85435031708106e-34	0.29248234199713	0.484	0.458	1.72463305990891e-29	ADP	Sec31a
Cdc123	9.01119004967335e-34	0.271535870946315	0.295	0.245	2.65460647673327e-29	ADP	Cdc123
Oaz1	1.60528398376974e-33	0.384723594457623	0.593	0.614	4.72900608778728e-29	ADP	Oaz1
Slc1a5	4.4366325929445e-33	0.296467571198204	0.53	0.515	1.30698759555552e-28	ADP	Slc1a5
Ndufa6	5.10935744859278e-33	0.356964809465909	0.587	0.606	1.50516561078095e-28	ADP	Ndufa6
Vti1b	7.89189693803015e-33	0.284540319898754	0.317	0.27	2.3248739189743e-28	ADP	Vti1b
Timm23	1.65321715356037e-32	0.274820717006684	0.297	0.25	4.8702124126735e-28	ADP	Timm23
Lcorl	5.25358754450429e-32	0.284261430496362	0.367	0.322	1.54765435473552e-27	ADP	Lcorl
Imp3	5.27856080723163e-32	0.342455203561775	0.371	0.331	1.55501122820237e-27	ADP	Imp3
Dcxr	7.02374075152229e-32	0.291588512669549	0.316	0.267	2.06912378799095e-27	ADP	Dcxr
Dnaja2	1.43750670854327e-31	0.321058538603407	0.494	0.481	4.23475101269763e-27	ADP	Dnaja2
Dph3	3.72042809624708e-31	0.262699844124252	0.287	0.239	1.09600091287343e-26	ADP	Dph3
Rbis	5.58622642371455e-31	0.378213441736099	0.47	0.447	1.64564644216207e-26	ADP	Rbis
Ndufb7	1.75365567630508e-30	0.279118943830913	0.332	0.289	5.16609425682714e-26	ADP	Ndufb7
Sar1a	1.91571870886087e-30	0.2824248850374	0.346	0.303	5.64351574443324e-26	ADP	Sar1a
Mrpl18	2.05717715395213e-30	0.272861127379905	0.266	0.221	6.06023817782757e-26	ADP	Mrpl18
Atp5md	3.27377949682017e-29	0.390618201222673	0.608	0.625	9.64422701968255e-25	ADP	Atp5md
Ndufb10	8.55786641666358e-29	0.335265575361673	0.36	0.321	2.52106186768492e-24	ADP	Ndufb10
Sesn3	1.20758582017257e-28	0.269460897802709	0.417	0.383	3.55742706764636e-24	ADP	Sesn3
Pcbp1	2.28437465815156e-28	0.269443873995255	0.62	0.659	6.72953930544869e-24	ADP	Pcbp1
Polr2j	2.55880184425429e-28	0.282625219026229	0.267	0.224	7.53797435298871e-24	ADP	Polr2j
Tgoln1	3.62005016574519e-28	0.285695026619431	0.547	0.546	1.06643057832688e-23	ADP	Tgoln1
Larp4b	5.41702397946731e-28	0.315507563848779	0.466	0.458	1.59580109411128e-23	ADP	Larp4b
Emg1	6.60868907017453e-28	0.267943604670689	0.328	0.284	1.94685371318271e-23	ADP	Emg1
Ergic3	6.95087743283938e-28	0.256068724296419	0.317	0.275	2.04765898294015e-23	ADP	Ergic3
Rhoa	1.12317318728494e-27	0.303844092125684	0.521	0.521	3.30875589242271e-23	ADP	Rhoa
Csnk2b	2.17696943431765e-27	0.282948987271728	0.344	0.305	6.41313425655636e-23	ADP	Csnk2b
Prkn	3.66784625394346e-27	0.316747818258431	0.364	0.328	1.0805108279492e-22	ADP	Prkn
Mrps21	1.0535730972799e-26	0.294602180256031	0.334	0.293	3.10372098727686e-22	ADP	Mrps21
Reep3	1.30786136475052e-26	0.291157268447792	0.441	0.421	3.85282879441855e-22	ADP	Reep3
Ndufb9	7.54297996333922e-26	0.385468518231717	0.385	0.36	2.2220864674001e-21	ADP	Ndufb9
Cop1	7.70856648643056e-26	0.289290682132423	0.39	0.361	2.27086660123758e-21	ADP	Cop1
Ndufc2	9.12146810744905e-26	0.350411139278169	0.47	0.458	2.68709328977341e-21	ADP	Ndufc2
Vdac1	1.39406523466226e-25	0.285526508004835	0.448	0.428	4.10677677479156e-21	ADP	Vdac1
Slc25a3	5.34716833709992e-25	0.289353624092114	0.608	0.631	1.57522232042627e-20	ADP	Slc25a3
Pfn1	5.47787697654359e-25	0.355144725977699	0.534	0.543	1.61372777851998e-20	ADP	Pfn1
Kif13b	5.75831699916719e-25	0.289657032373769	0.356	0.324	1.69634260478466e-20	ADP	Kif13b
Ubxn1	6.15884356992026e-25	0.288839294358452	0.346	0.308	1.81433372726281e-20	ADP	Ubxn1
Nbr1	9.01213863320104e-25	0.259404775667821	0.364	0.329	2.65488591995469e-20	ADP	Nbr1
Pomp	1.41981168841994e-24	0.366446763057926	0.443	0.424	4.18262325291631e-20	ADP	Pomp
ENSMUSG00002076173	2.00810718837537e-24	0.616891267464586	0.661	0.684	5.915682966235e-20	ADP	ENSMUSG00002076173
Arpc5	6.01350738175098e-24	0.296840984553904	0.454	0.44	1.77151913959002e-19	ADP	Arpc5
Eprs	1.54584873541794e-23	0.304172911534126	0.492	0.49	4.55391578966772e-19	ADP	Eprs
Uqcrc2	1.91370749755101e-23	0.307902029146655	0.413	0.387	5.63759091703551e-19	ADP	Uqcrc2
Atp6v1f	2.05556371496587e-23	0.321604664034359	0.383	0.356	6.05548514791797e-19	ADP	Atp6v1f
Zfp706	3.18812552523568e-23	0.31673693189314	0.425	0.404	9.39189898479178e-19	ADP	Zfp706
Tma7	4.6449891938682e-23	0.318849611538997	0.487	0.483	1.36836736662163e-18	ADP	Tma7
Mrpl42	8.15088154749154e-23	0.307133966327148	0.308	0.273	2.40116819507553e-18	ADP	Mrpl42
Snx3	1.79292001740324e-22	0.287536280220212	0.387	0.357	5.28176307926819e-18	ADP	Snx3
Cbx1	4.2046595555066e-22	0.27184750688429	0.408	0.379	1.23865065845669e-17	ADP	Cbx1
Ndufb5	7.58440415909296e-22	0.345214569333249	0.445	0.432	2.23428962122719e-17	ADP	Ndufb5
Ndufa12	7.80523811106334e-22	0.275674979285479	0.353	0.322	2.29934509513815e-17	ADP	Ndufa12
Atp5l	1.78554916765507e-21	0.322244173798096	0.32	0.286	5.26004929299508e-17	ADP	Atp5l
Psma6	6.08891832493708e-21	0.304848912322217	0.403	0.381	1.79373444934321e-16	ADP	Psma6
Ttc6	6.99389656477998e-21	0.287485944163879	0.362	0.335	2.06033198901853e-16	ADP	Ttc6
Tmem64	1.70016430631919e-20	0.259864750513144	0.388	0.362	5.00851402998571e-16	ADP	Tmem64
Cycs	5.23436584114576e-20	0.261971010573757	0.282	0.247	1.54199183314313e-15	ADP	Cycs
Rac1	6.21583341811366e-20	0.260336427166992	0.573	0.61	1.8311223666421e-15	ADP	Rac1
Derl1	1.21108113532831e-19	0.25142101032552	0.38	0.351	3.56772391656366e-15	ADP	Derl1
Nedd8	5.36121901967935e-19	0.306873283195128	0.418	0.399	1.57936151100734e-14	ADP	Nedd8
Ccser1	6.17630792979254e-19	0.335727619381671	0.415	0.406	1.81947855303758e-14	ADP	Ccser1
Dynlt3	8.64315110046086e-19	0.258693835783103	0.379	0.352	2.54618588268477e-14	ADP	Dynlt3
Tomm5	2.49457978398516e-18	0.255246553281922	0.281	0.248	7.34878258564188e-14	ADP	Tomm5
Golgb1	3.02038132336766e-18	0.273482883169889	0.49	0.494	8.89774134050879e-14	ADP	Golgb1
Ddx3y	1.15849295945294e-17	0.303894417113439	0.469	0.469	3.41280440925242e-13	ADP	Ddx3y
Gdi2	1.48974921546366e-17	0.284716485348983	0.49	0.492	4.38865221383439e-13	ADP	Gdi2
Jarid2	2.69603375634341e-17	0.27926446036433	0.429	0.411	7.94224584281206e-13	ADP	Jarid2
Ddx46	3.66377928574989e-17	0.252172735740478	0.351	0.323	1.07931273978906e-12	ADP	Ddx46
Mdh2	5.25948470369651e-17	0.28097754424339	0.395	0.373	1.54939159886196e-12	ADP	Mdh2
Hsp90aa1	6.072628816927e-17	0.293109631030034	0.67	0.73	1.78893572317852e-12	ADP	Hsp90aa1
Cox14	1.42946121118725e-16	0.306948992727408	0.389	0.369	4.21104978203652e-12	ADP	Cox14
Ndufa7	2.71199117726501e-16	0.305915390917234	0.569	0.599	7.989254809105e-12	ADP	Ndufa7
Mlf2	2.85951378026478e-16	0.251587030439391	0.323	0.295	8.42384164528201e-12	ADP	Mlf2
Trmt112	4.97183907982356e-16	0.255423586811256	0.277	0.247	1.46465407452522e-11	ADP	Trmt112
Txndc17	5.31515912645661e-16	0.304702356641343	0.463	0.462	1.56579272706285e-11	ADP	Txndc17
Aak1	1.0239012923116e-15	0.287395804018749	0.392	0.38	3.01631081702075e-11	ADP	Aak1
Eif3j1	1.14269539851512e-15	0.25579863483231	0.36	0.339	3.36626637448568e-11	ADP	Eif3j1
Sypl	5.62817755086511e-15	0.27709041897294	0.505	0.525	1.65800482470935e-10	ADP	Sypl
Mpc1	8.7607160805009e-15	0.295456061784604	0.436	0.423	2.58081935015476e-10	ADP	Mpc1
Rbx1	1.13663453581706e-14	0.296877770412221	0.508	0.517	3.34841167906349e-10	ADP	Rbx1
Chka	1.83785786187296e-14	0.439682880138728	0.614	0.68	5.41414547529156e-10	ADP	Chka
Epb41	2.77678747729217e-14	0.250852256949885	0.515	0.531	8.18013822935499e-10	ADP	Epb41
Psmb7	1.53030633505866e-13	0.25081452091162	0.299	0.274	4.50812943244931e-09	ADP	Psmb7
Maml3	5.17055150749042e-13	0.406999294995132	0.527	0.596	1.5231927685916e-08	ADP	Maml3
Snd1	9.94938874647058e-13	0.327513255038809	0.501	0.533	2.93099043082277e-08	ADP	Snd1
Txn1	1.5075147635077e-12	0.268221999932985	0.604	0.637	4.44098774181734e-08	ADP	Txn1
Eif3e	2.7138030860968e-12	0.263524092772395	0.498	0.502	7.99459251133257e-08	ADP	Eif3e
Psma2	2.90633769968882e-11	0.291974503905182	0.481	0.487	8.5617802295133e-07	ADP	Psma2
Atp5pb	2.33175954445697e-10	0.282535176576832	0.512	0.527	6.86913044201579e-06	ADP	Atp5pb
Clasp1	3.14696720138059e-10	0.261581267500269	0.363	0.354	9.27065067854708e-06	ADP	Clasp1
Tceal8	1.63888112617465e-09	0.262230295594368	0.376	0.364	4.82797990959791e-05	ADP	Tceal8
Ascc3	3.34064634237894e-09	0.315929944964672	0.475	0.507	9.84121006001411e-05	ADP	Ascc3
Hspa1a	1.40796967831905e-08	0.325122130410498	0.332	0.324	0.000414773787536009	ADP	Hspa1a
Mon2	1.9556237359335e-08	0.264977971787828	0.42	0.423	0.000576107196368649	ADP	Mon2
Srek1	6.64972113016736e-08	0.267944392345416	0.419	0.43	0.001958941347736	ADP	Srek1
Hsbp1	1.78558915414923e-06	0.25720891863764	0.397	0.396	0.0526016708920821	ADP	Hsbp1
Cox5a	6.16081787662276e-06	0.276221686197853	0.492	0.513	0.18149153382743	ADP	Cox5a
Sbp	0	3.88233966328921	0.996	0.328	0	VP	Sbp
Spink1	0	3.47952262508263	0.999	0.332	0	VP	Spink1
Cdcp3	0	3.40408672375002	0.988	0.286	0	VP	Cdcp3
Hdac9	0	3.20379900494695	0.845	0.167	0	VP	Hdac9
Spink5	0	2.93565777059193	0.751	0.225	0	VP	Spink5
Slc12a2	0	2.67002607180957	0.974	0.356	0	VP	Slc12a2
Pigr	0	2.20656385006447	0.83	0.207	0	VP	Pigr
Abo	0	2.03991022116771	0.861	0.111	0	VP	Abo
Nupr1	0	1.98927650872405	0.746	0.092	0	VP	Nupr1
9530002B09Rik	0	1.91859320535467	1	0.837	0	VP	9530002B09Rik
Piezo2	0	1.85845500786417	0.829	0.358	0	VP	Piezo2
BB123696	0	1.85620470244712	0.696	0.092	0	VP	BB123696
Bmpr1b	0	1.84414356331805	0.873	0.43	0	VP	Bmpr1b
Papss2	0	1.75818845755713	0.87	0.347	0	VP	Papss2
Nucb2	0	1.62956304948975	0.899	0.286	0	VP	Nucb2
Mat2a	0	1.55346207398382	0.876	0.528	0	VP	Mat2a
Dlg2	0	1.54947382418111	0.652	0.086	0	VP	Dlg2
Pgap2	0	1.51016236879017	0.917	0.522	0	VP	Pgap2
Ptprt	0	1.4476532099254	0.691	0.112	0	VP	Ptprt
Cbr2	0	1.35609805136588	0.822	0.306	0	VP	Cbr2
Dcaf12l1	0	1.33214750665996	0.551	0.069	0	VP	Dcaf12l1
Col6a3	0	1.30881417613641	0.527	0.081	0	VP	Col6a3
Erbb4	0	1.28481361000801	0.73	0.273	0	VP	Erbb4
Pdgfd	0	1.27548488329653	0.681	0.191	0	VP	Pdgfd
Kcnk3	0	1.21343096909885	0.393	0.028	0	VP	Kcnk3
Mlph	0	1.14798908964148	0.756	0.273	0	VP	Mlph
Rgs2	0	1.14689770848686	0.717	0.309	0	VP	Rgs2
Slc26a4	0	1.14070966381376	0.588	0.037	0	VP	Slc26a4
Asrgl1	0	1.12600777415993	0.653	0.089	0	VP	Asrgl1
Slc5a8	0	1.10658223211489	0.584	0.032	0	VP	Slc5a8
Gne	0	1.08406496206448	0.623	0.129	0	VP	Gne
Dach2	0	1.07024409116131	0.528	0.108	0	VP	Dach2
Timp4	0	1.06698111157383	0.616	0.058	0	VP	Timp4
Pik3c2g	0	1.05184232297708	0.544	0.048	0	VP	Pik3c2g
Oit1	0	1.03021433342763	0.727	0.148	0	VP	Oit1
Prom2	0	1.01318477830718	0.66	0.133	0	VP	Prom2
Crabp1	0	1.00224273013761	0.548	0.029	0	VP	Crabp1
Slc9a2	0	0.997570924369541	0.661	0.168	0	VP	Slc9a2
Rnf130	0	0.995515155306715	0.705	0.243	0	VP	Rnf130
Elapor11	0	0.985541725363352	0.837	0.375	0	VP	Elapor1
Scd2	0	0.957435049639024	0.863	0.595	0	VP	Scd2
Tram1	0	0.941966651688243	0.879	0.535	0	VP	Tram1
Cldn10	0	0.937772040295527	0.651	0.091	0	VP	Cldn10
Amd1	0	0.929530852820238	0.839	0.483	0	VP	Amd1
Gjb2	0	0.909158434362242	0.56	0.078	0	VP	Gjb2
Hopx	0	0.906344015948402	0.562	0.107	0	VP	Hopx
Adi1	0	0.886567386967158	0.64	0.17	0	VP	Adi1
Fam25c	0	0.880369641708937	0.51	0.032	0	VP	Fam25c
Csta1	0	0.877654747348704	0.436	0.02	0	VP	Csta1
Cdk19	0	0.877157317627571	0.754	0.405	0	VP	Cdk19
B4galt6	0	0.86085536118993	0.584	0.093	0	VP	B4galt6
Mme	0	0.854598925518753	0.832	0.346	0	VP	Mme
Cmas	0	0.846331775531694	0.642	0.183	0	VP	Cmas
Chrm3	0	0.834507377780665	0.554	0.1	0	VP	Chrm3
Fbxo32	0	0.827272613490059	0.625	0.266	0	VP	Fbxo32
Rmnd5a	0	0.815854012322654	0.71	0.321	0	VP	Rmnd5a
Sgpp1	0	0.813107378946	0.73	0.327	0	VP	Sgpp1
Gdpd1	0	0.803435574572206	0.624	0.15	0	VP	Gdpd1
Upk1a	0	0.800643759883313	0.522	0.08	0	VP	Upk1a
Fam189a1	0	0.791141234944662	0.514	0.082	0	VP	Fam189a1
Ceacam11	0	0.785027960016812	0.849	0.467	0	VP	Ceacam1
Acaa2	0	0.78317568321283	0.642	0.213	0	VP	Acaa2
Myo5c1	0	0.775909260117342	0.689	0.237	0	VP	Myo5c
Lrrc26	0	0.764967464671495	0.498	0.038	0	VP	Lrrc26
Esrrg1	0	0.749962699220267	0.697	0.302	0	VP	Esrrg
Azgp11	0	0.741380464459602	0.78	0.329	0	VP	Azgp1
Adk	0	0.741258622297408	0.752	0.411	0	VP	Adk
Edn1	0	0.734460490612843	0.386	0.058	0	VP	Edn1
Scd1	0	0.732606602113206	0.703	0.311	0	VP	Scd1
Ank	0	0.724965987343773	0.514	0.149	0	VP	Ank
Naip6	0	0.724753032071129	0.4	0.028	0	VP	Naip6
Cab39l	0	0.707839302736414	0.674	0.277	0	VP	Cab39l
Smco4	0	0.707394662590798	0.589	0.164	0	VP	Smco4
Slc4a4	0	0.706460593384014	0.389	0.057	0	VP	Slc4a4
Slc2a12	0	0.698530631843125	0.453	0.04	0	VP	Slc2a12
Sytl5	0	0.691076161447708	0.414	0.045	0	VP	Sytl5
Usp54	0	0.680011514408557	0.519	0.22	0	VP	Usp54
Exph5	0	0.678523362290602	0.421	0.088	0	VP	Exph5
Irf2	0	0.66691714081395	0.685	0.315	0	VP	Irf2
Cd164	0	0.664388950925665	0.819	0.539	0	VP	Cd164
Sppl2a	0	0.663087587513417	0.651	0.292	0	VP	Sppl2a
Itpripl2	0	0.643145129149192	0.411	0.059	0	VP	Itpripl2
Cystm11	0	0.640943500066656	0.888	0.538	0	VP	Cystm1
Lratd1	0	0.624934748810643	0.446	0.074	0	VP	Lratd1
Trpv6	0	0.62204930759255	0.392	0.024	0	VP	Trpv6
H1f2	0	0.619066292404043	0.629	0.279	0	VP	H1f2
Pknox2	0	0.612732883116562	0.497	0.148	0	VP	Pknox2
Liph	0	0.603129449328184	0.465	0.091	0	VP	Liph
Sec11c1	0	0.599004694524627	0.847	0.48	0	VP	Sec11c
Hoxb13	0	0.596471503354477	0.753	0.396	0	VP	Hoxb13
Copz2	0	0.591087148145884	0.62	0.212	0	VP	Copz2
Cyp2b10	0	0.578405946929324	0.317	0.017	0	VP	Cyp2b10
Odc1	0	0.559615330732581	0.655	0.295	0	VP	Odc1
Rnf103	0	0.551889272992367	0.596	0.257	0	VP	Rnf103
Rab11fip1	0	0.550931194302456	0.584	0.217	0	VP	Rab11fip1
Rab3d	0	0.546672576909855	0.649	0.26	0	VP	Rab3d
Mpped2	0	0.544261662827935	0.631	0.29	0	VP	Mpped2
Tspan11	0	0.538639237030167	0.867	0.454	0	VP	Tspan1
Tspan131	0	0.537680201203606	0.819	0.42	0	VP	Tspan13
Ranbp17	0	0.537616889597506	0.388	0.073	0	VP	Ranbp17
Gfpt11	0	0.537361788183492	0.811	0.471	0	VP	Gfpt1
Cmtm8	0	0.536846117763505	0.502	0.117	0	VP	Cmtm8
Eif4ebp1	0	0.532851292315875	0.593	0.201	0	VP	Eif4ebp1
Arg2	0	0.529910425739607	0.59	0.216	0	VP	Arg2
C2cd4a	0	0.523153593546664	0.314	0.011	0	VP	C2cd4a
Pls1	0	0.517757475355412	0.39	0.031	0	VP	Pls1
Arfgef31	0	0.516928236432291	0.663	0.27	0	VP	Arfgef3
D030018L15Rik	0	0.509802544914803	0.288	0.022	0	VP	D030018L15Rik
Slc35f5	0	0.498658974413091	0.586	0.238	0	VP	Slc35f5
Apof	0	0.496937225399144	0.469	0.175	0	VP	Apof
Wfdc3	0	0.491306888995312	0.408	0.102	0	VP	Wfdc3
Mctp1	0	0.485881621631938	0.321	0.039	0	VP	Mctp1
Hacd2	0	0.484548256002352	0.755	0.439	0	VP	Hacd2
Gm50323	0	0.483727313546229	0.338	0.039	0	VP	Gm50323
Sntb1	0	0.482899855586254	0.623	0.304	0	VP	Sntb1
Bhlha15	0	0.480551882903266	0.463	0.123	0	VP	Bhlha15
Gjb1	0	0.480222285383009	0.401	0.061	0	VP	Gjb1
Cadps2	0	0.470968112915146	0.703	0.403	0	VP	Cadps2
Gm38409	0	0.459269637804958	0.309	0.02	0	VP	Gm38409
Tmem183a	0	0.456981296715029	0.621	0.266	0	VP	Tmem183a
Hk2	0	0.456943244732515	0.509	0.169	0	VP	Hk2
Rgs7bp	0	0.449743120881952	0.296	0.022	0	VP	Rgs7bp
Casz1	0	0.44933387394654	0.67	0.366	0	VP	Casz1
Gm42765	0	0.443349086447239	0.298	0.008	0	VP	Gm42765
Mansc1	0	0.441598796216798	0.52	0.165	0	VP	Mansc1
Pgrmc2	0	0.441222516387395	0.519	0.178	0	VP	Pgrmc2
Ankfn1	0	0.437137170964519	0.256	0.015	0	VP	Ankfn1
Aldh3a2	0	0.435762309298416	0.557	0.23	0	VP	Aldh3a2
Agtr1a	0	0.435075828421344	0.513	0.233	0	VP	Agtr1a
Tmem117	0	0.43410224855697	0.349	0.036	0	VP	Tmem117
Fkbp5	0	0.430140022380649	0.683	0.342	0	VP	Fkbp5
Cobl	0	0.426128341764353	0.407	0.09	0	VP	Cobl
Pxylp1	0	0.421680307018256	0.46	0.128	0	VP	Pxylp1
Acrbp	0	0.419368168516639	0.389	0.132	0	VP	Acrbp
Mllt3	0	0.417472420632498	0.62	0.284	0	VP	Mllt3
Plet11	0	0.416664401004101	0.677	0.343	0	VP	Plet1
Ttc7b	0	0.41617096303624	0.455	0.126	0	VP	Ttc7b
Fam3b	0	0.415977579660813	0.33	0.035	0	VP	Fam3b
Tex15	0	0.41444425444292	0.382	0.083	0	VP	Tex15
Atp2c2	0	0.412990859599909	0.307	0.021	0	VP	Atp2c2
Creb3l4	0	0.410163138884666	0.298	0.031	0	VP	Creb3l4
Plod2	0	0.409869320153558	0.361	0.065	0	VP	Plod2
Arhgap29	0	0.409669674215607	0.532	0.207	0	VP	Arhgap29
Lurap1l	0	0.405376605645821	0.479	0.181	0	VP	Lurap1l
Tox3	0	0.398588292190051	0.566	0.283	0	VP	Tox3
Nfil3	0	0.397836766958374	0.453	0.142	0	VP	Nfil3
Akap17b	0	0.395764251297687	0.391	0.1	0	VP	Akap17b
Snx13	0	0.393604209677791	0.603	0.296	0	VP	Snx13
Hibadh	0	0.393134375463079	0.664	0.333	0	VP	Hibadh
Cntnap2	0	0.390147679557139	0.375	0.063	0	VP	Cntnap2
Uso11	0	0.388248088611598	0.746	0.437	0	VP	Uso1
Paqr8	0	0.385594812591837	0.28	0.027	0	VP	Paqr8
Gchfr	0	0.383280438479021	0.313	0.033	0	VP	Gchfr
Grhl1	0	0.380008372237731	0.514	0.202	0	VP	Grhl1
Eid1	0	0.379584755825722	0.637	0.317	0	VP	Eid1
4930563H07Rik	0	0.376469133364495	0.448	0.091	0	VP	4930563H07Rik
Tspan5	0	0.374379413866361	0.471	0.168	0	VP	Tspan5
Gm12876	0	0.371706777351958	0.331	0.062	0	VP	Gm12876
Svip	0	0.371235838879703	0.394	0.086	0	VP	Svip
Gpr155	0	0.368004320370477	0.424	0.129	0	VP	Gpr155
Galnt3	0	0.367324503598493	0.389	0.095	0	VP	Galnt3
Trp53bp2	0	0.365473555888068	0.563	0.271	0	VP	Trp53bp2
Rnf186	0	0.352404771974011	0.254	0.014	0	VP	Rnf186
Fam174b	0	0.352365747335142	0.447	0.131	0	VP	Fam174b
Sbpl	0	0.346863569058183	0.273	0.009	0	VP	Sbpl
Synj2	0	0.343018888944495	0.433	0.153	0	VP	Synj2
Rasd1	0	0.341715868634533	0.471	0.196	0	VP	Rasd1
Yipf6	0	0.339676278473469	0.58	0.257	0	VP	Yipf6
Fign	0	0.338887079273467	0.36	0.088	0	VP	Fign
Homer2	0	0.330483120735804	0.312	0.061	0	VP	Homer2
Gstk1	0	0.330432695855558	0.307	0.051	0	VP	Gstk1
Pgap1	0	0.32978258908434	0.328	0.07	0	VP	Pgap1
Wnk2	0	0.327623515887575	0.336	0.069	0	VP	Wnk2
Rexo2	0	0.327295268520062	0.621	0.31	0	VP	Rexo2
Fndc5	0	0.321913538949856	0.254	0.015	0	VP	Fndc5
Sc5d	0	0.320586967509645	0.397	0.116	0	VP	Sc5d
Cmpk11	0	0.31892551768033	0.685	0.351	0	VP	Cmpk1
Clmn	0	0.318371246746742	0.276	0.041	0	VP	Clmn
Baiap2l1	0	0.317199412682847	0.376	0.114	0	VP	Baiap2l1
Tfcp2l1	0	0.306627957756365	0.426	0.132	0	VP	Tfcp2l1
Dcxr1	0	0.30152812722177	0.553	0.233	0	VP	Dcxr
Efna1	0	0.298708562105713	0.387	0.156	0	VP	Efna1
Pim3	0	0.296413178142027	0.452	0.178	0	VP	Pim3
Mbnl3	0	0.295920095781996	0.31	0.069	0	VP	Mbnl3
Tlcd4	0	0.29591785495842	0.374	0.116	0	VP	Tlcd4
Cutal	0	0.292183232985574	0.307	0.057	0	VP	Cutal
Smim31	0	0.285352311230914	0.287	0.074	0	VP	Smim31
Surf6	0	0.281934326038864	0.332	0.078	0	VP	Surf6
Ergic1	0	0.279657474045597	0.602	0.294	0	VP	Ergic1
Slc25a30	0	0.279657096528589	0.502	0.234	0	VP	Slc25a30
Jtb	0	0.279285114498612	0.555	0.257	0	VP	Jtb
Pygb	0	0.277632567095459	0.488	0.224	0	VP	Pygb
Il1r1	0	0.275502295998668	0.401	0.125	0	VP	Il1r1
Dixdc1	0	0.275218592077036	0.328	0.078	0	VP	Dixdc1
Itpripl1	0	0.275026486535492	0.28	0.041	0	VP	Itpripl1
Npdc11	0	0.274822488300048	0.569	0.255	0	VP	Npdc1
Il17re	0	0.274786691209069	0.439	0.171	0	VP	Il17re
Rab15	0	0.2725134768508	0.504	0.226	0	VP	Rab15
Arhgef28	0	0.26840328726202	0.354	0.111	0	VP	Arhgef28
Cyb561	0	0.264291221627582	0.496	0.207	0	VP	Cyb561
Sar1b	0	0.2640871625518	0.628	0.318	0	VP	Sar1b
Kmt5a	0	0.264075799260309	0.541	0.264	0	VP	Kmt5a
Dram2	0	0.261491708906458	0.535	0.237	0	VP	Dram2
Acss1	0	0.260074678765649	0.459	0.184	0	VP	Acss1
9130008F23Rik	0	0.259872201423618	0.283	0.06	0	VP	9130008F23Rik
Mal2	0	0.258688027488952	0.389	0.125	0	VP	Mal2
Pdlim2	0	0.253601660748207	0.427	0.172	0	VP	Pdlim2
Epb411	4.75416550623438e-302	0.536675585457274	0.754	0.482	1.40052961648159e-297	VP	Epb41
Tpd521	1.29431803857174e-301	0.386581540741765	0.82	0.564	3.81293150982848e-297	VP	Tpd52
Tent5c1	1.10680750433571e-298	0.254169443891812	0.593	0.303	3.26054422702256e-294	VP	Tent5c
Ifit1	9.56483350878615e-296	0.342705702145188	0.25	0.083	2.81770430335331e-291	VP	Ifit1
Cdc14a	2.09675545469794e-287	0.255789185492138	0.405	0.176	6.17683189399467e-283	VP	Cdc14a
Rcn2	2.13580688288571e-286	0.388360678122305	0.804	0.554	6.29187349629302e-282	VP	Rcn2
Kif1b	1.91545359681324e-283	0.39518656464579	0.69	0.411	5.64273475085213e-279	VP	Kif1b
Ccbe1	2.27077460388523e-279	0.255942447363026	0.6	0.3	6.68947490558549e-275	VP	Ccbe1
Shisa5	1.63532786564676e-270	0.281607715643981	0.454	0.219	4.81751235940879e-266	VP	Shisa5
Sorbs2	1.10373863481628e-265	0.331160855201402	0.68	0.391	3.25150364430528e-261	VP	Sorbs2
Celf2	1.96677770224898e-264	0.365417527731611	0.744	0.456	5.79393043305527e-260	VP	Celf2
Btg2	2.04609575578828e-255	0.426075206681154	0.836	0.578	6.0275934869767e-251	VP	Btg2
Tgoln11	1.34500229598418e-253	0.358126684004496	0.767	0.504	3.96224226373978e-249	VP	Tgoln1
Edem3	2.41122380054878e-241	0.324210727476773	0.572	0.318	7.10322419403666e-237	VP	Edem3
P4hb1	3.82262180330961e-234	0.343073665830282	0.855	0.621	1.12610615703698e-229	VP	P4hb
Cited2	5.14768960347509e-230	0.388065348622607	0.72	0.463	1.51645788028773e-225	VP	Cited2
Dach1	2.70869479098745e-228	0.745959590029387	0.768	0.557	7.97954398476993e-224	VP	Dach1
Ddi2	2.6146206898393e-224	0.306103778171311	0.662	0.403	7.70241109019759e-220	VP	Ddi2
Srpr1	6.83536670196098e-223	0.281253866404262	0.757	0.479	2.01363067673068e-218	VP	Srpr
Iqgap21	5.40203171193964e-219	0.282888211485122	0.739	0.453	1.5913845220203e-214	VP	Iqgap2
Golgb11	2.42626100071644e-212	0.294441015620788	0.721	0.449	7.14752228201057e-208	VP	Golgb1
Fry	1.4343140800061e-210	0.303233639461366	0.61	0.353	4.22534584828996e-206	VP	Fry
Vmp1	6.39022634353566e-208	0.252113763782527	0.686	0.43	1.88249677854217e-203	VP	Vmp1
Chd9	1.18300458315226e-198	0.392198414099529	0.995	0.944	3.48501320150825e-194	VP	Chd9
Ahcyl2	3.83066932067985e-197	0.385553501772169	0.625	0.388	1.12847687517908e-192	VP	Ahcyl2
Ell2	5.25451805478235e-191	0.319329986358285	0.69	0.443	1.54792847375833e-186	VP	Ell2
Trim2	7.59356269683303e-188	0.296443898608775	0.733	0.491	2.23698763486004e-183	VP	Trim2
Akap9	1.07424892797423e-175	0.32714728176515	0.73	0.513	3.16462991691929e-171	VP	Akap9
Dnajc1	1.57974082903499e-168	0.282559618194433	0.732	0.498	4.65375850825419e-164	VP	Dnajc1
Vcl	1.6527802759984e-166	0.463236106933486	0.674	0.457	4.8689254150637e-162	VP	Vcl
Zbtb10	6.38529631563883e-163	0.288215796979274	0.546	0.329	1.88104444162404e-158	VP	Zbtb10
Nrip1	2.50848307009884e-161	0.354816663479742	0.816	0.598	7.38974027620418e-157	VP	Nrip1
Clcn3	1.07642627161546e-147	0.327580233255579	0.696	0.478	3.17104415355199e-143	VP	Clcn3
Exoc4	5.21792839716169e-147	0.284171382635541	0.722	0.507	1.53714952651986e-142	VP	Exoc4
Tax1bp1	1.6133155133802e-140	0.267169285786868	0.811	0.61	4.75266617086674e-136	VP	Tax1bp1
Rps27l1	5.52122423435013e-127	0.251827363943026	0.881	0.766	1.6264974471972e-122	VP	Rps27l
Msmb	0	4.3356877450876	0.779	0.243	0	LP	Msmb
Svs4	0	3.5125126741433	0.875	0.375	0	LP	Svs4
Spinkl	0	3.46461349621415	0.823	0.338	0	LP	Spinkl
Svs6	0	3.34746267491988	0.821	0.337	0	LP	Svs6
Defb50	0	3.34689115085239	0.984	0.846	0	LP	Defb50
Svs5	0	3.18427721756266	0.966	0.627	0	LP	Svs5
Sva	0	2.81142081955445	0.676	0.211	0	LP	Sva
Pate4	0	2.79161474376892	0.949	0.542	0	LP	Pate4
Svs2	0	2.76564395748137	0.978	0.683	0	LP	Svs2
Svs3a	0	2.75792441680939	0.688	0.224	0	LP	Svs3a
Svs3b	0	2.67316344704641	0.67	0.21	0	LP	Svs3b
Ceacam10	0	2.60236989351502	0.622	0.191	0	LP	Ceacam10
Svs1	0	2.52099330508787	0.653	0.241	0	LP	Svs1
Crisp1	0	2.42482928656054	0.803	0.312	0	LP	Crisp1
Akr1b7	0	2.35414031340428	0.772	0.317	0	LP	Akr1b7
Cd52	0	2.03070628984966	0.673	0.271	0	LP	Cd52
Wfdc31	0	1.98421203649567	0.385	0.106	0	LP	Wfdc3
Gsn	0	1.96685885967251	0.814	0.608	0	LP	Gsn
Col3a1	0	1.68494110991417	0.449	0.178	0	LP	Col3a1
Ptgs2	0	1.65720896402037	0.4	0.106	0	LP	Ptgs2
Cdo1	0	1.42418206745958	0.42	0.156	0	LP	Cdo1
Acta2	0	1.40753661159407	0.297	0.067	0	LP	Acta2
Col1a2	0	1.30081425499119	0.317	0.12	0	LP	Col1a2
Crip1	0	1.25269885444185	0.413	0.21	0	LP	Crip1
Wfdc15b	0	1.22537533529115	0.277	0.07	0	LP	Wfdc15b
Col1a1	0	1.16076905342142	0.266	0.084	0	LP	Col1a1
Nucb21	0	1.13674443232577	0.593	0.344	0	LP	Nucb2
Defb42	0	1.1208167953563	0.288	0.1	0	LP	Defb42
B2m1	0	1.04787097844713	0.99	0.937	0	LP	B2m
Bmpr1b1	0	0.915659885744717	0.694	0.464	0	LP	Bmpr1b
Chd91	0	0.72282019330605	0.976	0.948	0	LP	Chd9
Spink11	0	0.709521008257481	0.843	0.361	0	LP	Spink1
Slc12a21	0	0.620560506504047	0.757	0.397	0	LP	Slc12a2
Cdcp31	0	0.442709037927503	0.793	0.322	0	LP	Cdcp3
Sbp1	0	0.304139476527713	0.837	0.358	0	LP	Sbp
Pbsn1	0	0.293509391640328	0.998	0.925	0	LP	Pbsn
Spink81	1.02638899961395e-281	0.999535035901168	0.455	0.273	3.02363935396274e-277	LP	Spink8
Mme1	4.99297728919207e-254	1.26668557389024	0.539	0.402	1.47088117962309e-249	LP	Mme
Mgp	1.08132170641846e-236	1.16336594443921	0.314	0.16	3.18546561493815e-232	LP	Mgp
BB1236961	3.9155817330271e-165	0.526507759059348	0.312	0.165	1.15349122273245e-160	LP	BB123696
Clu	6.77974474805753e-133	1.28536693277845	0.32	0.208	1.99724500533027e-128	LP	Clu
H2-K1	4.95951147863806e-130	0.594656922888424	0.758	0.774	1.46102248649198e-125	LP	H2-K1
Abo1	7.03023376537151e-127	0.507327031387478	0.35	0.208	2.07103656494079e-122	LP	Abo
Defb11	9.55473916599055e-108	1.03985405905468	0.724	0.683	2.81473061090916e-103	LP	Defb1
mt-Nd21	8.74344484167133e-102	0.374864617507679	0.919	0.937	2.57573141590796e-97	LP	mt-Nd2
Sparc	8.75916842337928e-88	0.820087720050646	0.375	0.295	2.5803634258433e-83	LP	Sparc
Gm43305	1.01235021351603e-68	0.601068041459654	0.35	0.275	2.98228249399688e-64	LP	Gm43305
Plpp3	1.56856167653783e-68	0.834057620715102	0.29	0.222	4.62082584291279e-64	LP	Plpp3
Plac81	1.38967128294187e-61	0.470933974014469	0.436	0.359	4.09383263241845e-57	LP	Plac8
Rgs21	2.30373409465419e-56	0.557811048566752	0.417	0.366	6.78657026944179e-52	LP	Rgs2
Dusp1	1.39976123363316e-52	0.386580349685314	0.585	0.564	4.12355661815992e-48	LP	Dusp1
Tspan8	3.32585565297444e-49	0.666582166961433	0.265	0.208	9.7976381680974e-45	LP	Tspan8
Serpine21	3.3902695047513e-45	0.641631480599375	0.336	0.289	9.98739493404685e-41	LP	Serpine2
Spint21	2.43196280389344e-38	0.270043732959351	0.702	0.773	7.1643192239897e-34	LP	Spint2
Nupr11	8.69935386913888e-38	0.277238063380565	0.25	0.186	2.56274265630962e-33	LP	Nupr1
Pgap21	5.11736160905768e-34	0.345761183628633	0.573	0.587	1.5075235564123e-29	LP	Pgap2
Sgk11	1.1816359295534e-31	0.423566767528264	0.558	0.574	3.48098128487136e-27	LP	Sgk1
mt-Atp81	1.37455882858407e-23	0.427125185410369	0.647	0.73	4.0493128531258e-19	LP	mt-Atp8
Sh3bgrl3	2.32266053608652e-21	0.278669614829327	0.306	0.438	6.84232567325729e-17	LP	Sh3bgrl3
Timp2	3.82762300281408e-19	0.260248433141192	0.225	0.317	1.127579460399e-14	LP	Timp2
Scd11	4.77338753375908e-18	0.56597879848048	0.364	0.375	1.40619223357009e-13	LP	Scd1
Scd21	2.37744786112783e-17	0.296545757075278	0.587	0.648	7.00372365409649e-13	LP	Scd2
Ctsb	6.81504450292187e-12	0.380543882551117	0.297	0.409	2.00764396011575e-07	LP	Ctsb
Pdgfd1	1.91126011962294e-11	0.354521288887543	0.285	0.266	5.63038118639723e-07	LP	Pdgfd
Celf21	6.09930274476951e-10	0.364768381853735	0.474	0.507	1.79679359558165e-05	LP	Celf2
Cd47	1.79697927798672e-07	0.356186431837446	0.245	0.318	0.00529372125502107	LP	Cd47
H2-D1	2.26703052475232e-07	0.282133776201942	0.42	0.556	0.00667844522286787	LP	H2-D1
Erp441	2.3636984385206e-07	0.268378207916764	0.366	0.499	0.00696321923003783	LP	Erp44
Oit11	7.33912735500445e-07	0.290788604974144	0.253	0.238	0.0216203352751076	LP	Oit1
Ncoa4	2.2975184867959e-06	0.345295134788946	0.448	0.609	0.0676825971025205	LP	Ncoa4
Pgrmc1	2.66844014500359e-06	0.289893147990083	0.343	0.453	0.0786095782316608	LP	Pgrmc1
Maged1	5.32618494625634e-05	0.257081325018143	0.417	0.56	1	LP	Maged1
Fkbp51	0.000132189900350258	0.296531591566735	0.322	0.411	1	LP	Fkbp5
Acsl1	0.000481669000743176	0.34184063662084	0.246	0.308	1	LP	Acsl1
Hpgd	0.000695769469570975	0.396132482832666	0.374	0.423	1	LP	Hpgd
Pam	0.00267811442188761	0.326392831460043	0.3	0.373	1	LP	Pam
mt-Nd31	0.00319968683799741	0.255247969869899	0.641	0.775	1	LP	mt-Nd3
Wfdc2	0	2.92769943416347	0.62	0.039	0	luminal progenitor	Wfdc2
Clu1	0	2.82088661985256	0.785	0.213	0	luminal progenitor	Clu
Cyp2f2	0	2.65652882903223	0.782	0.104	0	luminal progenitor	Cyp2f2
Anxa1	0	2.46822003231198	0.849	0.249	0	luminal progenitor	Anxa1
Tspan81	0	2.27990258004803	0.86	0.202	0	luminal progenitor	Tspan8
Psca	0	2.06378770351656	0.415	0.007	0	luminal progenitor	Psca
Gsdmc2	0	1.96307273776877	0.368	0.005	0	luminal progenitor	Gsdmc2
Krt4	0	1.90878219554641	0.57	0.018	0	luminal progenitor	Krt4
Lgals3	0	1.85268697098795	0.518	0.059	0	luminal progenitor	Lgals3
Anxa3	0	1.84758634643452	0.763	0.198	0	luminal progenitor	Anxa3
Nxpe2	0	1.78962808111444	0.347	0.036	0	luminal progenitor	Nxpe2
Klf5	0	1.7854954296034	0.819	0.22	0	luminal progenitor	Klf5
Gsta4	0	1.74843029415651	0.563	0.057	0	luminal progenitor	Gsta4
Gsdmc3	0	1.72597327269337	0.342	0.004	0	luminal progenitor	Gsdmc3
Foxq1	0	1.72418905577763	0.492	0.099	0	luminal progenitor	Foxq1
Tacstd2	0	1.66069574712479	0.659	0.087	0	luminal progenitor	Tacstd2
Edn11	0	1.60938470238314	0.498	0.102	0	luminal progenitor	Edn1
Ppp1r1b	0	1.57872907713358	0.511	0.014	0	luminal progenitor	Ppp1r1b
Grip1	0	1.5764567897435	0.61	0.135	0	luminal progenitor	Grip1
Acsm3	0	1.5409137564617	0.482	0.012	0	luminal progenitor	Acsm3
Igfbp7	0	1.40923945530487	0.594	0.121	0	luminal progenitor	Igfbp7
Cxcl17	0	1.39533347630342	0.366	0.015	0	luminal progenitor	Cxcl17
Cobl1	0	1.36717005755069	0.648	0.128	0	luminal progenitor	Cobl
Prr16	0	1.3497883461602	0.437	0.059	0	luminal progenitor	Prr16
Gprc5a	0	1.33129857977762	0.467	0.025	0	luminal progenitor	Gprc5a
Aspa	0	1.31263878978935	0.41	0.006	0	luminal progenitor	Aspa
Cxcl15	0	1.25537835589362	0.297	0.016	0	luminal progenitor	Cxcl15
Gpr83	0	1.25012516223777	0.438	0.04	0	luminal progenitor	Gpr83
Wnk21	0	1.21784128643036	0.54	0.102	0	luminal progenitor	Wnk2
Barx2	0	1.18615846164397	0.373	0.006	0	luminal progenitor	Barx2
Kcnq1	0	1.1741432528284	0.435	0.062	0	luminal progenitor	Kcnq1
Krt7	0	1.15211169545179	0.44	0.063	0	luminal progenitor	Krt7
Bace2	0	1.0885968493489	0.506	0.073	0	luminal progenitor	Bace2
Mgat4a	0	0.998643292064665	0.409	0.06	0	luminal progenitor	Mgat4a
Sptlc3	0	0.966921787747932	0.417	0.062	0	luminal progenitor	Sptlc3
Naip5	0	0.941111017390577	0.279	0.012	0	luminal progenitor	Naip5
Bex1	0	0.938746760305268	0.416	0.044	0	luminal progenitor	Bex1
AA986860	0	0.929668463488247	0.44	0.075	0	luminal progenitor	AA986860
Atp10b	0	0.918750326624443	0.37	0.026	0	luminal progenitor	Atp10b
Adcy8	0	0.904977985756071	0.26	0.003	0	luminal progenitor	Adcy8
Runx2	0	0.86003836760988	0.343	0.032	0	luminal progenitor	Runx2
Spns2	0	0.74455239142822	0.299	0.021	0	luminal progenitor	Spns2
Vtcn1	0	0.693025020940653	0.333	0.044	0	luminal progenitor	Vtcn1
Scnn1a	0	0.690554605745829	0.311	0.037	0	luminal progenitor	Scnn1a
Smim6	0	0.688039541061868	0.26	0.013	0	luminal progenitor	Smim6
Mmp16	0	0.647263005100313	0.264	0.021	0	luminal progenitor	Mmp16
Fgfr3	0	0.623799784105545	0.258	0.024	0	luminal progenitor	Fgfr3
2200002D01Rik	0	0.61448187760397	0.265	0.019	0	luminal progenitor	2200002D01Rik
Lrrc31	0	0.61336251032112	0.271	0.03	0	luminal progenitor	Lrrc31
Kcnn4	0	0.560117757966792	0.252	0.024	0	luminal progenitor	Kcnn4
Slc4a7	8.91048834790957e-305	1.41741024491693	0.653	0.188	2.62494076241068e-300	luminal progenitor	Slc4a7
Gm52981	1.25453039346552e-293	0.73849270051881	0.329	0.047	3.69572108611007e-289	luminal progenitor	Gm52981
Lmo4	2.04502975793768e-289	1.46250864283215	0.789	0.304	6.02445316390862e-285	luminal progenitor	Lmo4
Oit12	1.2181319761591e-288	1.35046373543509	0.737	0.228	3.5884949885671e-284	luminal progenitor	Oit1
Mgat5	1.67389047993056e-285	1.24309061667605	0.583	0.152	4.93111396482744e-281	luminal progenitor	Mgat5
Sestd1	7.36335457940835e-283	0.75862069992102	0.299	0.04	2.16917062554791e-278	luminal progenitor	Sestd1
Slc12a22	4.90723267371685e-276	1.69668495896927	0.923	0.444	1.44562167335025e-271	luminal progenitor	Slc12a2
Lrrc261	1.89424785417303e-268	0.814789736594452	0.477	0.103	5.58026475360833e-264	luminal progenitor	Lrrc26
Atp1b1	5.2914524075498e-268	1.48788829523008	0.948	0.701	1.55880896474009e-263	luminal progenitor	Atp1b1
Gna14	1.72273648241419e-261	0.589603242841473	0.268	0.035	5.07500940354395e-257	luminal progenitor	Gna14
Phlda1	2.95348564054307e-260	1.67934415797483	0.873	0.438	8.70067334847584e-256	luminal progenitor	Phlda1
2610035D17Rik	4.38369692490703e-256	1.38589885698464	0.55	0.147	1.29139327710836e-251	luminal progenitor	2610035D17Rik
Tfcp2l11	1.6135662393958e-253	1.00900420523759	0.597	0.169	4.7534047846361e-249	luminal progenitor	Tfcp2l1
Slc39a81	5.0471068008609e-250	1.34048530184808	0.683	0.225	1.48682719246561e-245	luminal progenitor	Slc39a8
Ano1	7.1863837081778e-245	1.3467581102365	0.811	0.363	2.1170367765921e-240	luminal progenitor	Ano1
Mecom	9.71362750771581e-245	1.94070470309887	0.639	0.214	2.861537527498e-240	luminal progenitor	Mecom
Nbea	9.13957630827172e-243	1.78333400355699	0.821	0.405	2.69242778465377e-238	luminal progenitor	Nbea
Dhrs3	9.52107008554153e-242	1.13016533321291	0.635	0.202	2.80481203649968e-237	luminal progenitor	Dhrs3
S100a11	2.09001281452019e-240	1.7772784241904	0.811	0.364	6.15696875029504e-236	luminal progenitor	S100a11
Myh14	1.30045341720384e-232	0.573979479799855	0.293	0.047	3.8310057217408e-228	luminal progenitor	Myh14
Runx1	3.90267350655904e-231	1.29112579745394	0.725	0.273	1.14968858829723e-226	luminal progenitor	Runx1
Wwc1	1.11054451348627e-229	1.44988516876604	0.79	0.356	3.27155308227919e-225	luminal progenitor	Wwc1
Cldn101	1.98154428874015e-227	1.13451304879125	0.581	0.171	5.8374313201996e-223	luminal progenitor	Cldn10
Upk1a1	4.76666408568108e-227	1.17577800496814	0.521	0.142	1.40421157300079e-222	luminal progenitor	Upk1a
Ermp1	6.60909525205723e-227	1.04707214844292	0.535	0.152	1.94697337030354e-222	luminal progenitor	Ermp1
Zdhhc14	1.80580078630601e-208	1.00966275815859	0.558	0.172	5.31970853637887e-204	luminal progenitor	Zdhhc14
Cbr21	2.41849812031725e-208	1.6609647987392	0.807	0.379	7.12465361264258e-204	luminal progenitor	Cbr2
Sh3pxd2a	1.06575238660828e-207	0.531261657264589	0.306	0.054	3.13959995570932e-203	luminal progenitor	Sh3pxd2a
Cdk6	4.31547435671293e-204	1.10423705678731	0.638	0.222	1.27129559074406e-199	luminal progenitor	Cdk6
Clmn1	1.75856862174153e-199	0.6014082412719	0.347	0.072	5.18056730278838e-195	luminal progenitor	Clmn
Ppp1r9a	2.3496288479326e-199	0.852109296005907	0.501	0.143	6.92177162312465e-195	luminal progenitor	Ppp1r9a
Meis2	2.20487052117613e-198	1.77293096191288	0.435	0.115	6.49532806833275e-194	luminal progenitor	Meis2
Adh1	5.62405976927808e-198	1.15871159365748	0.714	0.297	1.65679176743163e-193	luminal progenitor	Adh1
Rab27a	1.14602677221273e-197	0.705341268330206	0.354	0.076	3.37608026826148e-193	luminal progenitor	Rab27a
B4galt61	1.6874920080972e-196	0.79946979559594	0.547	0.163	4.97118270665356e-192	luminal progenitor	B4galt6
Rad51b	2.03377172845636e-196	0.917168702439847	0.29	0.051	5.99128813485959e-192	luminal progenitor	Rad51b
Txnip	5.68757331702091e-195	1.29531920670498	0.917	0.522	1.67550222346119e-190	luminal progenitor	Txnip
Gdpd11	3.81721699526859e-194	0.878899005508877	0.62	0.217	1.12451395463617e-189	luminal progenitor	Gdpd1
Akap13	5.51988898143075e-194	1.23136709748858	0.891	0.537	1.62610409503968e-189	luminal progenitor	Akap13
Elf3	8.94639811429821e-194	0.794904353966167	0.389	0.092	2.63551942049111e-189	luminal progenitor	Elf3
Mylip	3.78399694561328e-191	1.12773973954486	0.757	0.35	1.11472766020822e-186	luminal progenitor	Mylip
Epcam1	5.04304041306298e-190	1.13769423972464	0.913	0.622	1.48562927528422e-185	luminal progenitor	Epcam
Ceacam12	6.69548130360964e-188	1.29194921565958	0.886	0.52	1.97242183723037e-183	luminal progenitor	Ceacam1
Fxyd3	1.35680536659776e-187	1.23151196974489	0.924	0.539	3.99701292946034e-183	luminal progenitor	Fxyd3
Chrm31	3.88953250256347e-187	1.12812946300318	0.53	0.164	1.14581737993017e-182	luminal progenitor	Chrm3
Ahnak	3.98600403795779e-186	1.16029477626584	0.821	0.352	1.17423692954199e-181	luminal progenitor	Ahnak
Shank2	1.16267966134426e-184	0.842483658604058	0.453	0.127	3.42513801435405e-180	luminal progenitor	Shank2
Rasa2	4.6516475518346e-183	0.918321157379941	0.619	0.226	1.37032885229495e-178	luminal progenitor	Rasa2
Anxa2	3.96464267632609e-179	1.35190503280431	0.717	0.319	1.1679440860189e-174	luminal progenitor	Anxa2
Myof	2.72147817512333e-177	1.26156413690177	0.453	0.131	8.0172025560958e-173	luminal progenitor	Myof
Dram21	7.65285800769203e-177	0.950427821567762	0.669	0.275	2.254455440486e-172	luminal progenitor	Dram2
Rassf9	9.86189428692979e-177	0.729604650139086	0.399	0.102	2.90521543798665e-172	luminal progenitor	Rassf9
Rhpn2	1.22264907551167e-176	0.85623366281878	0.542	0.182	3.60180191154984e-172	luminal progenitor	Rhpn2
Sorbs21	3.40778920448594e-175	1.30894226827202	0.812	0.428	1.00390062174951e-170	luminal progenitor	Sorbs2
Ctsh	1.66664510331846e-174	0.703487051114113	0.461	0.135	4.90976980986586e-170	luminal progenitor	Ctsh
Limk2	1.24525545497485e-173	1.09140553942713	0.689	0.299	3.6683980448104e-169	luminal progenitor	Limk2
Nedd4l	2.58114735827673e-171	0.946551349416085	0.682	0.276	7.6038020027474e-167	luminal progenitor	Nedd4l
Baiap2l11	7.42326590709552e-171	0.864545498507742	0.483	0.148	2.18681990357127e-166	luminal progenitor	Baiap2l1
Mllt31	1.01022807796911e-168	1.08330817803359	0.726	0.328	2.97603089488919e-164	luminal progenitor	Mllt3
Dennd2d	4.95965874147454e-167	0.485961149675196	0.279	0.055	1.46106586865099e-162	luminal progenitor	Dennd2d
Cdh1	7.00983525768959e-166	1.134279569594	0.866	0.543	2.06502736856278e-161	luminal progenitor	Cdh1
Eya2	1.22369876306435e-164	0.488561730617051	0.257	0.047	3.60489418611126e-160	luminal progenitor	Eya2
Zfp36l1	4.09381222139984e-163	1.13952388831038	0.93	0.644	1.20599614230218e-158	luminal progenitor	Zfp36l1
Pstpip2	4.34125407605025e-163	0.6032972250881	0.279	0.055	1.27889003826364e-158	luminal progenitor	Pstpip2
Rnf1301	2.85568032902738e-162	1.02618474530257	0.699	0.308	8.41254868128175e-158	luminal progenitor	Rnf130
Emb	2.65081063604739e-161	0.730004007761687	0.408	0.11	7.809023052732e-157	luminal progenitor	Emb
Arhgef4	1.22857306815912e-160	0.629507569010143	0.342	0.081	3.61925340148995e-156	luminal progenitor	Arhgef4
Krt8	3.90152116954753e-158	1.07053922012642	0.824	0.489	1.14934912133701e-153	luminal progenitor	Krt8
Serpinb1a	7.463575935138e-158	0.531894238781925	0.29	0.061	2.1986948347323e-153	luminal progenitor	Serpinb1a
Mpped21	2.26349078777101e-157	1.27503069088403	0.699	0.336	6.66801751169462e-153	luminal progenitor	Mpped2
Ly6e	7.00466181174595e-156	1.14717793299161	0.93	0.703	2.06350332312224e-151	luminal progenitor	Ly6e
Homer21	5.14590760452491e-155	0.562186933632737	0.367	0.095	1.51593292121699e-150	luminal progenitor	Homer2
Ivns1abp	1.48624125153694e-154	1.20159590091361	0.821	0.507	4.37831810290267e-150	luminal progenitor	Ivns1abp
Zfp618	4.59348829871864e-153	0.436200221342958	0.259	0.051	1.35319571791952e-148	luminal progenitor	Zfp618
Wnt4	5.89563504051662e-152	0.792137188982357	0.408	0.116	1.73679512658579e-147	luminal progenitor	Wnt4
Nr2f2	1.78131271710405e-151	0.982950286861851	0.73	0.359	5.24756913331681e-147	luminal progenitor	Nr2f2
Mal21	3.27449196782272e-151	0.665156361104298	0.488	0.159	9.64632588800896e-147	luminal progenitor	Mal2
Usp6nl	1.60572557270595e-149	0.697020019617044	0.465	0.152	4.73030696463445e-145	luminal progenitor	Usp6nl
Rims2	2.20899188261585e-149	0.587593979015952	0.253	0.05	6.50746918699802e-145	luminal progenitor	Rims2
Timp21	2.76826563084134e-149	0.866326873123308	0.681	0.293	8.1550337218955e-145	luminal progenitor	Timp2
Gne1	7.84995498752462e-149	1.0150120586187	0.539	0.2	2.31251823977488e-144	luminal progenitor	Gne
Naip61	2.04344561721494e-148	0.641208355413162	0.332	0.082	6.01978644375348e-144	luminal progenitor	Naip6
Myo1d	3.71118847345364e-148	1.0849306012699	0.805	0.46	1.09327901239471e-143	luminal progenitor	Myo1d
Liph1	1.58048796977829e-147	0.607739604479664	0.455	0.144	4.65595951016987e-143	luminal progenitor	Liph
Sox9	2.5097520866841e-147	1.15893445651208	0.785	0.45	7.39347867216268e-143	luminal progenitor	Sox9
Trim21	1.0316145927131e-145	1.03563602308759	0.838	0.523	3.03903342867351e-141	luminal progenitor	Trim2
Iqsec1	4.98908015050709e-145	0.623098383804452	0.354	0.092	1.46973312153788e-140	luminal progenitor	Iqsec1
Sptssa	4.93156682093545e-143	1.05464131882835	0.836	0.515	1.45279026977937e-138	luminal progenitor	Sptssa
Cd55	2.07295996911967e-142	0.851289601188784	0.433	0.137	6.10673277302964e-138	luminal progenitor	Cd55
Krt191	6.03223699605864e-141	1.00299158658887	0.756	0.364	1.77703669666892e-136	luminal progenitor	Krt19
Lamc2	1.72093039739425e-140	0.813847620043158	0.532	0.19	5.06968885768371e-136	luminal progenitor	Lamc2
Plce1	2.21005620963784e-140	0.713532540540103	0.524	0.185	6.51060458797212e-136	luminal progenitor	Plce1
Timp41	5.85661116837898e-140	0.67752667338759	0.447	0.14	1.72529908409277e-135	luminal progenitor	Timp4
Tnfrsf21	6.61049169374681e-140	0.846557431524851	0.702	0.32	1.94738474806087e-135	luminal progenitor	Tnfrsf21
Gm44250	5.99497325769481e-137	0.484331309627888	0.324	0.083	1.76605917198431e-132	luminal progenitor	Gm44250
Dock7	3.68948378260497e-136	0.846729818887595	0.706	0.337	1.0868850275176e-131	luminal progenitor	Dock7
Mfsd4a	6.39309088793065e-136	0.513375799169711	0.288	0.069	1.88334064467549e-131	luminal progenitor	Mfsd4a
Rab11fip11	1.34519487463267e-135	0.930618678284566	0.606	0.267	3.96280958118037e-131	luminal progenitor	Rab11fip1
Ctnnb1	3.05333966817032e-135	0.962648939485095	0.856	0.554	8.99483332846296e-131	luminal progenitor	Ctnnb1
Pde7b	6.0528479469332e-133	0.786059370315053	0.328	0.087	1.78310847668705e-128	luminal progenitor	Pde7b
Cd44	2.86591304604691e-132	0.933157551460427	0.433	0.139	8.44269324234958e-128	luminal progenitor	Cd44
Mtss1	1.55808417609991e-131	0.586728320925328	0.368	0.106	4.58996017437273e-127	luminal progenitor	Mtss1
Gde1	5.20337861807908e-131	0.48529247211723	0.263	0.058	1.53286330709992e-126	luminal progenitor	Gde1
Klf3	6.22880982679803e-131	0.855266123164804	0.634	0.289	1.83494508687643e-126	luminal progenitor	Klf3
Gmds1	1.42037210811083e-130	1.11639541904638	0.821	0.482	4.18427419328368e-126	luminal progenitor	Gmds
Pdlim1	6.94887137296239e-130	0.894892503231253	0.558	0.224	2.04706801776099e-125	luminal progenitor	Pdlim1
Cldn71	1.8434190533683e-129	0.770629446497616	0.703	0.338	5.43052818931768e-125	luminal progenitor	Cldn7
Pygb1	9.42396650417921e-129	0.820024844065823	0.591	0.258	2.77620629246615e-124	luminal progenitor	Pygb
Meis1	8.27278344364039e-128	0.990056779178281	0.723	0.373	2.43707927466202e-123	luminal progenitor	Meis1
Dach21	1.46354926459195e-127	0.833402055802426	0.477	0.168	4.31146977856142e-123	luminal progenitor	Dach2
Prdx5	2.16003173413815e-127	0.784379396337072	0.692	0.346	6.36323748559757e-123	luminal progenitor	Prdx5
Mfge8	7.01821478998211e-127	0.462432353555829	0.325	0.085	2.06749589498083e-122	luminal progenitor	Mfge8
Gcnt2	1.0160317412935e-126	0.92065458136571	0.463	0.168	2.99312790667651e-122	luminal progenitor	Gcnt2
Plscr1	2.45351826258865e-126	0.914789360531978	0.618	0.289	7.22781944975989e-122	luminal progenitor	Plscr1
Gsta3	4.04134430163023e-126	0.617090726501999	0.265	0.062	1.19053961781725e-121	luminal progenitor	Gsta3
Bcl2l1	6.79901375190491e-126	0.75625372903811	0.513	0.197	2.00292146117367e-121	luminal progenitor	Bcl2l1
Lrrfip1	5.28664895230608e-124	0.762889138278256	0.647	0.307	1.55739391485985e-119	luminal progenitor	Lrrfip1
Abcc4	1.96425165884945e-123	0.825648624868967	0.463	0.17	5.78648896180459e-119	luminal progenitor	Abcc4
Ly6a	6.76337987392659e-123	1.82206008056903	0.625	0.303	1.99242407706004e-118	luminal progenitor	Ly6a
Afdn	2.2191721472097e-122	0.79533722376961	0.703	0.362	6.53745922846505e-118	luminal progenitor	Afdn
Map3k1	7.70838269909943e-121	0.710070966185052	0.537	0.215	2.2708124593277e-116	luminal progenitor	Map3k1
Ikzf2	1.80522962188931e-119	0.894088465269105	0.7	0.358	5.3180259431237e-115	luminal progenitor	Ikzf2
Slk	8.83012746609708e-119	0.916769712933336	0.658	0.333	2.60126725023754e-114	luminal progenitor	Slk
Car8	6.20897341194797e-117	0.521223576431191	0.318	0.087	1.82910147742575e-112	luminal progenitor	Car8
Maml2	1.53027114542907e-116	0.60812375068433	0.631	0.253	4.50802576731949e-112	luminal progenitor	Maml2
Sh3rf1	1.05511436017392e-115	0.876985361406784	0.728	0.37	3.10826139363636e-111	luminal progenitor	Sh3rf1
Cdc14a1	1.45698277463478e-115	0.67166419676173	0.511	0.206	4.29212555579661e-111	luminal progenitor	Cdc14a
Galnt31	2.57719787932589e-115	0.524920228065936	0.404	0.136	7.59216723270615e-111	luminal progenitor	Galnt3
Nupr12	3.80263898932826e-115	0.816585690749978	0.521	0.189	1.12021941986621e-110	luminal progenitor	Nupr1
Fam107b	8.09791427453069e-115	0.901690575818279	0.542	0.226	2.385564566134e-110	luminal progenitor	Fam107b
Alcam1	4.91912912738711e-114	0.862021238890759	0.848	0.495	1.44912624963697e-109	luminal progenitor	Alcam
Cmas1	1.14043983736076e-113	0.802233967963591	0.562	0.249	3.35962171688105e-109	luminal progenitor	Cmas
Pla2g4a	1.63965356865447e-113	0.566324038329681	0.478	0.176	4.8302554478992e-109	luminal progenitor	Pla2g4a
Cgnl1	1.85509272936837e-113	0.518977126134073	0.389	0.127	5.46491767144627e-109	luminal progenitor	Cgnl1
Atp6ap2	2.2456237747096e-113	0.754314362483181	0.642	0.316	6.615383077917e-109	luminal progenitor	Atp6ap2
Etl4	6.21315726622056e-113	0.790046607014387	0.725	0.387	1.83033399905592e-108	luminal progenitor	Etl4
Pon3	7.92242911852366e-113	0.50335954109287	0.375	0.123	2.33386839402589e-108	luminal progenitor	Pon3
Cdk191	1.25095829190755e-112	0.845794697737501	0.78	0.453	3.68519803213044e-108	luminal progenitor	Cdk19
Bex4	1.52490402938213e-111	0.372528663644905	0.362	0.108	4.49221478015681e-107	luminal progenitor	Bex4
Nebl	1.16920571040557e-110	0.691614835793212	0.267	0.068	3.44436310228376e-106	luminal progenitor	Nebl
Erbb41	4.83210339788555e-110	0.914757818149352	0.692	0.338	1.4234893399831e-105	luminal progenitor	Erbb4
Gmpr	2.15643842511954e-109	0.396755398758921	0.25	0.062	6.35265195655965e-105	luminal progenitor	Gmpr
Tsc22d4	2.91115492153884e-109	0.545812818959453	0.472	0.182	8.57597128336127e-105	luminal progenitor	Tsc22d4
Lpcat2	9.28246757374682e-109	0.738223827974387	0.551	0.241	2.73452212255007e-104	luminal progenitor	Lpcat2
Pdgfd2	7.07089237378625e-108	0.813749645915994	0.593	0.262	2.08301418439369e-103	luminal progenitor	Pdgfd
Atp1a1	2.2893816420982e-107	0.760433806798924	0.768	0.423	6.74428937945709e-103	luminal progenitor	Atp1a1
Spink51	3.52011551117426e-107	2.82926372005666	0.598	0.303	1.03699082843682e-102	luminal progenitor	Spink5
Casz11	5.71550747889876e-107	0.71573985653426	0.74	0.407	1.68373134820879e-102	luminal progenitor	Casz1
Abcc31	1.77106888226268e-106	0.692744106673889	0.451	0.173	5.21739182025763e-102	luminal progenitor	Abcc3
Pls11	2.03219145209549e-106	0.372697704435722	0.298	0.084	5.98663279872812e-102	luminal progenitor	Pls1
Pde3a	2.43507569534639e-106	0.519240468197725	0.258	0.066	7.17348949092093e-102	luminal progenitor	Pde3a
Ildr1	3.81097821038184e-106	0.578105263062781	0.453	0.175	1.12267607099638e-101	luminal progenitor	Ildr1
Acss11	3.56088075576272e-105	0.617001686030953	0.521	0.221	1.04899986184014e-100	luminal progenitor	Acss1
Tnfaip8	2.25617948133535e-104	0.887400332791997	0.492	0.203	6.6464791340658e-100	luminal progenitor	Tnfaip8
Epha4	2.63759717253733e-104	0.535649086195028	0.336	0.103	7.77009751057772e-100	luminal progenitor	Epha4
Pkhd1	3.09194459034752e-104	0.739294280089854	0.374	0.127	9.10855956870475e-100	luminal progenitor	Pkhd1
Chmp2b	5.08835040307306e-104	0.689514432108265	0.64	0.325	1.49897714524129e-99	luminal progenitor	Chmp2b
Neat1	6.66790645809645e-104	0.861761588981202	0.825	0.518	1.96429856349063e-99	luminal progenitor	Neat1
Hbegf	6.6930328348192e-104	1.2174689289088	0.674	0.362	1.97170054280939e-99	luminal progenitor	Hbegf
Uhrf1bp1l	8.61394293502932e-104	0.718285200344474	0.635	0.323	2.53758144923029e-99	luminal progenitor	Uhrf1bp1l
Farp1	1.50110986196156e-102	0.694864578987572	0.524	0.227	4.42211954235255e-98	luminal progenitor	Farp1
AI661453	2.23649796650366e-102	0.444984175813763	0.317	0.096	6.58849935952314e-98	luminal progenitor	AI661453
Zfp608	5.52408161144808e-102	0.533861178368501	0.38	0.131	1.62733920191649e-97	luminal progenitor	Zfp608
Bzw2	1.02107190467351e-101	0.70105216583979	0.66	0.339	3.0079757239777e-97	luminal progenitor	Bzw2
Cd2ap	1.68331638418087e-101	0.755562664371812	0.857	0.582	4.95888173615844e-97	luminal progenitor	Cd2ap
Hes1	2.19916730741603e-101	0.935575639869152	0.844	0.569	6.47852697091688e-97	luminal progenitor	Hes1
Myo6	5.7695437425779e-101	0.748475955103666	0.64	0.324	1.69964989112602e-96	luminal progenitor	Myo6
Hdac91	1.36123819107381e-100	0.840734925896082	0.613	0.267	4.01007158708434e-96	luminal progenitor	Hdac9
Acer3	1.55063966567941e-100	0.801874614157641	0.606	0.295	4.56802939112498e-96	luminal progenitor	Acer3
Spint1	2.13832861572758e-100	0.518911176423719	0.407	0.151	6.29930226907186e-96	luminal progenitor	Spint1
Far1	1.13619582487547e-99	0.809798575338536	0.722	0.407	3.34711928050065e-95	luminal progenitor	Far1
Eps8	1.56518455877356e-99	0.764652821885358	0.617	0.308	4.61087719169104e-95	luminal progenitor	Eps8
Cdc42bpa	4.73819664174841e-99	0.838814664002402	0.612	0.306	1.39582534869266e-94	luminal progenitor	Cdc42bpa
Fbxo34	9.6872653748896e-99	0.650736178031096	0.395	0.145	2.85377150678873e-94	luminal progenitor	Fbxo34
Efnb2	2.91866014146621e-98	0.659734451440739	0.422	0.158	8.59808091074531e-94	luminal progenitor	Efnb2
Ap1s3	1.49993093953304e-97	0.556733663656863	0.321	0.102	4.41864655477037e-93	luminal progenitor	Ap1s3
Hopx1	1.63211825745535e-97	0.538662457891691	0.448	0.173	4.8080571746377e-93	luminal progenitor	Hopx
Trp53bp21	1.8718007883914e-97	0.6861061212835	0.614	0.311	5.51413794252223e-93	luminal progenitor	Trp53bp2
Enpp5	1.89519973415765e-97	0.497590469496682	0.458	0.185	5.58306889685503e-93	luminal progenitor	Enpp5
Mpzl3	1.07952752425385e-96	0.483052229337889	0.261	0.073	3.18018013369941e-92	luminal progenitor	Mpzl3
Celf22	1.18291799810196e-96	0.719737831315422	0.818	0.494	3.48475813060857e-92	luminal progenitor	Celf2
Upk1b1	1.77038524399814e-96	0.776070819572507	0.545	0.252	5.21537789029411e-92	luminal progenitor	Upk1b
Tlr4	2.09841419351024e-96	0.420772239619913	0.301	0.092	6.1817183726618e-92	luminal progenitor	Tlr4
Myo5c2	1.21345217179448e-95	0.643328676840349	0.621	0.302	3.57470875288934e-91	luminal progenitor	Myo5c
Rplp1	1.51009800795094e-95	0.65736925927966	0.993	0.946	4.44859772162266e-91	luminal progenitor	Rplp1
Gm26802	2.85018496196681e-95	1.09765716242524	0.396	0.149	8.39635987945802e-91	luminal progenitor	Gm26802
Klf10	3.11562878734994e-95	0.652039695269624	0.464	0.189	9.17833084465418e-91	luminal progenitor	Klf10
Cd81	4.82547047159755e-95	0.70539574590247	0.664	0.354	1.42153534622792e-90	luminal progenitor	Cd81
Ccser11	5.67933234640241e-95	0.734840799349761	0.729	0.401	1.67307451592669e-90	luminal progenitor	Ccser1
Ctnna1	2.11594566770236e-94	0.740271319146051	0.896	0.654	6.23336434248439e-90	luminal progenitor	Ctnna1
Crybg1	1.438566932793e-92	0.77286889918642	0.642	0.331	4.23787432731489e-88	luminal progenitor	Crybg1
Tmem1171	2.39614821514193e-92	0.480556294813091	0.277	0.082	7.05881302698661e-88	luminal progenitor	Tmem117
Degs1	4.06047736428026e-92	0.588752581741019	0.442	0.182	1.19617602674332e-87	luminal progenitor	Degs1
Rab3ip	4.72254901352906e-92	0.469612657068628	0.417	0.162	1.39121571389553e-87	luminal progenitor	Rab3ip
Ralgapa2	4.74417854115112e-92	0.619398680544673	0.658	0.34	1.39758755643771e-87	luminal progenitor	Ralgapa2
Plekhb2	1.50483114324726e-91	0.427078743950423	0.379	0.138	4.43308206489212e-87	luminal progenitor	Plekhb2
S100a1	2.23395722648782e-91	0.599217703217408	0.367	0.134	6.58101459351046e-87	luminal progenitor	S100a1
Gsto1	1.86511667157208e-90	1.20907718997052	0.587	0.299	5.49444720278418e-86	luminal progenitor	Gsto1
Fry1	1.45549683743277e-89	0.742417539869298	0.7	0.387	4.2877481333932e-85	luminal progenitor	Fry
Tmprss21	1.56165794883173e-89	0.729159936113104	0.641	0.315	4.6004881514634e-85	luminal progenitor	Tmprss2
Rab27b	6.27756290756996e-89	0.692121433490001	0.766	0.463	1.84930725694103e-84	luminal progenitor	Rab27b
Rbms1	6.41658949209747e-89	0.672220620490263	0.649	0.312	1.89026309847699e-84	luminal progenitor	Rbms1
Gpr39	9.87031830036019e-89	0.458641928124119	0.256	0.073	2.90769706810311e-84	luminal progenitor	Gpr39
Fos	3.0327230650727e-88	1.15652262700558	0.916	0.845	8.93409887739766e-84	luminal progenitor	Fos
Syne2	4.72546360549262e-88	0.566448461308647	0.648	0.313	1.39207432354207e-83	luminal progenitor	Syne2
Myo1e	6.74617951458288e-88	0.830287492346653	0.644	0.346	1.98735702320097e-83	luminal progenitor	Myo1e
Serinc5	5.23850028263956e-87	0.491794244176959	0.42	0.169	1.54320979826279e-82	luminal progenitor	Serinc5
Smco41	1.63619412852071e-86	0.553033361854062	0.504	0.225	4.82006428320917e-82	luminal progenitor	Smco4
Tspan121	1.92859577042529e-86	0.446950356429591	0.538	0.239	5.68145028009585e-82	luminal progenitor	Tspan12
Prkab1	4.18665804718957e-86	0.437820969240879	0.434	0.18	1.23334759412157e-81	luminal progenitor	Prkab1
Mdfic	5.18133591738805e-86	0.509766233980839	0.411	0.162	1.52636974790334e-81	luminal progenitor	Mdfic
Ptprk	7.56224820331979e-86	0.737816088758318	0.781	0.486	2.22776269821598e-81	luminal progenitor	Ptprk
Pbx1	9.16351076448856e-86	0.625135388748618	0.917	0.627	2.69947863611069e-81	luminal progenitor	Pbx1
Sh2d4a	2.52847539302528e-85	0.556621370892937	0.494	0.22	7.44863566031317e-81	luminal progenitor	Sh2d4a
Pof1b	4.13759304265661e-85	0.488167410999505	0.347	0.125	1.21889353443621e-80	luminal progenitor	Pof1b
Ccbe11	9.41334121585469e-85	0.717251246496973	0.654	0.341	2.77307618877863e-80	luminal progenitor	Ccbe1
Itpripl11	1.64678175474071e-84	0.341771691316143	0.256	0.075	4.85125437129066e-80	luminal progenitor	Itpripl1
Mob3b	1.72861899012195e-84	0.535871338950449	0.422	0.172	5.09233868300025e-80	luminal progenitor	Mob3b
Lratd11	1.77086094989491e-84	0.414050183611686	0.356	0.128	5.21677927229541e-80	luminal progenitor	Lratd1
Cxadr	1.99006852773463e-84	0.770643668426629	0.642	0.351	5.86254287585346e-80	luminal progenitor	Cxadr
Aplp2	3.00571321788546e-84	0.620556317454179	0.88	0.606	8.85453056856878e-80	luminal progenitor	Aplp2
Nr1d1	3.03325443794121e-84	0.37440022456201	0.283	0.088	8.93566424873101e-80	luminal progenitor	Nr1d1
Arhgef281	3.15996064686648e-84	0.54261060279626	0.38	0.145	9.30892806960398e-80	luminal progenitor	Arhgef28
Cgn	4.8183346595358e-84	0.485726955980058	0.41	0.167	1.41943320735265e-79	luminal progenitor	Cgn
Cept1	5.9138442855681e-84	0.579133910155742	0.487	0.221	1.74215938808551e-79	luminal progenitor	Cept1
Thrb	8.98499132027769e-84	0.603165449116408	0.517	0.235	2.64688859304061e-79	luminal progenitor	Thrb
Phactr2	2.8481710593425e-83	0.48547625879233	0.375	0.138	8.39042712371708e-79	luminal progenitor	Phactr2
Lima1	4.73472981575562e-83	0.634539398204184	0.821	0.535	1.39480405642345e-78	luminal progenitor	Lima1
Kif1c	4.8884829664665e-83	0.442021739308473	0.394	0.156	1.44009819709137e-78	luminal progenitor	Kif1c
Pam1	8.17115529308701e-83	0.560797414515389	0.662	0.354	2.4071406377905e-78	luminal progenitor	Pam
Cracr2b	1.03544796108447e-82	0.411275247932151	0.389	0.154	3.05032614855873e-78	luminal progenitor	Cracr2b
Vcl1	1.15248092382101e-82	0.842508590147582	0.764	0.485	3.39509355348431e-78	luminal progenitor	Vcl
Foxp1	1.87813626166958e-82	0.627953781014645	0.849	0.562	5.53280161325242e-78	luminal progenitor	Foxp1
Cd9	1.88976872817461e-82	0.759871621441162	0.825	0.539	5.5670696963296e-78	luminal progenitor	Cd9
Mcu	2.28246048521311e-82	0.650622467879596	0.409	0.167	6.7239003433893e-78	luminal progenitor	Mcu
Sidt11	2.71634299022433e-82	0.495602350026494	0.435	0.181	8.00207481490185e-78	luminal progenitor	Sidt1
Nek7	8.69375615029759e-82	0.70205537053613	0.668	0.383	2.56109362431617e-77	luminal progenitor	Nek7
Slc25a301	2.01274912632875e-81	0.673687164637855	0.542	0.27	5.92935765125186e-77	luminal progenitor	Slc25a30
Enpp4	4.07381674824391e-81	0.384672439733436	0.295	0.098	1.20010567586517e-76	luminal progenitor	Enpp4
Magi1	4.53757137892244e-81	0.675319118343564	0.86	0.599	1.33672315251676e-76	luminal progenitor	Magi1
Lgals3bp	5.92578720996543e-81	0.540702895323915	0.358	0.135	1.74567765418372e-76	luminal progenitor	Lgals3bp
H2-K11	8.01214140505888e-81	0.608712226141492	0.928	0.768	2.36029673651629e-76	luminal progenitor	H2-K1
Ehf1	1.8265912706927e-80	0.603947131151765	0.91	0.66	5.38095522433364e-76	luminal progenitor	Ehf
Tsc22d1	4.65406730084394e-80	0.627469691660985	0.641	0.355	1.37104168615562e-75	luminal progenitor	Tsc22d1
Mpzl2	5.73886191615292e-80	0.413262060323023	0.366	0.135	1.69061133187949e-75	luminal progenitor	Mpzl2
Cx3cl1	1.87259795122472e-79	0.401987634724349	0.304	0.105	5.51648630451291e-75	luminal progenitor	Cx3cl1
Mboat11	7.42297403034444e-79	0.641030876997619	0.526	0.261	2.18673391959917e-74	luminal progenitor	Mboat1
Flnb	7.43793798496525e-79	0.956875835215758	0.522	0.259	2.19114215099091e-74	luminal progenitor	Flnb
Patj	2.18935473223175e-78	0.695321111814138	0.685	0.404	6.44962010568151e-74	luminal progenitor	Patj
Hoxa13	3.14511784736267e-78	0.363459997960605	0.283	0.093	9.2652026665457e-74	luminal progenitor	Hoxa13
Cadps21	3.94327897188228e-78	0.63879015093167	0.737	0.444	1.1616505523268e-73	luminal progenitor	Cadps2
Klf7	3.96703079413457e-78	0.517764422371886	0.449	0.195	1.1686476016441e-73	luminal progenitor	Klf7
Ptp4a2	6.17254901355441e-78	0.666932747791219	0.789	0.515	1.81837121390299e-73	luminal progenitor	Ptp4a2
Bcl2	7.74009467701953e-78	0.664360181076111	0.448	0.186	2.28015449090318e-73	luminal progenitor	Bcl2
Krt23	1.34824501156968e-77	0.588255655187003	0.28	0.093	3.97179497958313e-73	luminal progenitor	Krt23
Mcc	1.55660718230893e-77	0.637345146620066	0.707	0.41	4.58560909836388e-73	luminal progenitor	Mcc
Rin2	2.60372371251632e-77	0.600303920759464	0.59	0.306	7.67030968470184e-73	luminal progenitor	Rin2
Sptlc2	3.03403161305989e-77	0.590296977890806	0.519	0.253	8.93795372891313e-73	luminal progenitor	Sptlc2
Tspan14	4.84015209357107e-77	0.658481871407668	0.821	0.512	1.4258604052451e-72	luminal progenitor	Tspan1
Notch2	4.9231908381631e-77	0.385213679473256	0.396	0.158	1.45032278901447e-72	luminal progenitor	Notch2
Malat1	5.58539814073153e-77	0.484363685813152	0.995	0.966	1.6454024382781e-72	luminal progenitor	Malat1
Plcl2	7.17573262347625e-77	0.469134578570709	0.27	0.086	2.11389907354987e-72	luminal progenitor	Plcl2
Klhdc7a	6.08555620829069e-76	0.340636795593175	0.278	0.093	1.79274400340035e-71	luminal progenitor	Klhdc7a
Epb41l4b	6.51613403660701e-76	0.553800851969385	0.392	0.164	1.91958792584406e-71	luminal progenitor	Epb41l4b
Pag1	9.37398866500882e-76	0.640335439952718	0.39	0.162	2.76148332082495e-71	luminal progenitor	Pag1
H2-D11	2.12522150479738e-75	0.659949651509621	0.783	0.528	6.26069003098259e-71	luminal progenitor	H2-D1
Ocln1	2.67588078265472e-75	0.528671291151575	0.572	0.292	7.88287719762253e-71	luminal progenitor	Ocln
Atf3	2.88969454618798e-75	1.08021355091908	0.795	0.631	8.51275116361518e-71	luminal progenitor	Atf3
Camk2d	3.0252165031728e-75	0.559652321201046	0.676	0.389	8.91198529669674e-71	luminal progenitor	Camk2d
Dnm2	4.34895599551887e-75	0.497589624426866	0.54	0.271	1.2811589467199e-70	luminal progenitor	Dnm2
Pigr1	3.66694598903398e-74	1.22699585094892	0.557	0.3	1.08024561890952e-69	luminal progenitor	Pigr
Mboat2	4.6249964193025e-74	0.419294830283712	0.266	0.086	1.36247769516232e-69	luminal progenitor	Mboat2
Mansc11	4.64236261214702e-74	0.42453088758683	0.474	0.216	1.36759360191239e-69	luminal progenitor	Mansc1
Ccnd3	7.30819243202125e-74	0.632302825628656	0.505	0.247	2.15292040854914e-69	luminal progenitor	Ccnd3
Nhlrc2	1.27318865591303e-73	0.568167149536264	0.564	0.294	3.75068646145419e-69	luminal progenitor	Nhlrc2
Tgif1	3.00127396935442e-73	0.626237524087672	0.538	0.279	8.84145298632118e-69	luminal progenitor	Tgif1
Atp8b1	3.60140879169651e-73	0.607160484957744	0.633	0.361	1.06093901594587e-68	luminal progenitor	Atp8b1
4930523C07Rik	4.52149414952999e-73	0.544740221438591	0.328	0.122	1.33198696151004e-68	luminal progenitor	4930523C07Rik
Sipa1l3	6.79104491641478e-73	0.582475802185836	0.651	0.374	2.00057392192663e-68	luminal progenitor	Sipa1l3
Cat	8.22043195435189e-73	0.430974883692006	0.44	0.197	2.42165704943252e-68	luminal progenitor	Cat
Vsig10	1.43653768807507e-72	0.41244643867994	0.26	0.086	4.23189637530035e-68	luminal progenitor	Vsig10
Ptpn13	4.98263805603889e-72	0.713969144352544	0.628	0.359	1.4678353449285e-67	luminal progenitor	Ptpn13
Calm1	1.63525753174799e-71	0.568328492066874	0.925	0.771	4.8173051627764e-67	luminal progenitor	Calm1
Mgst1	1.87968033552054e-71	0.519125272928459	0.498	0.219	5.53735030040997e-67	luminal progenitor	Mgst1
Fam71a	1.9481518344552e-71	0.765967295711776	0.343	0.137	5.73906048912156e-67	luminal progenitor	Fam71a
Usp46	2.59237622679023e-71	0.506237188118921	0.46	0.215	7.63688112650133e-67	luminal progenitor	Usp46
Tmem641	3.72429749873916e-71	0.574452809185869	0.639	0.365	1.09714080015357e-66	luminal progenitor	Tmem64
Casd1	4.59663929628207e-71	0.473579395325884	0.313	0.117	1.35412397029174e-66	luminal progenitor	Casd1
Pard3b	5.86589217268273e-71	0.532370407946408	0.62	0.329	1.72803317515061e-66	luminal progenitor	Pard3b
Slc5a81	9.73925053120552e-71	0.48108286598118	0.314	0.115	2.86908581398783e-66	luminal progenitor	Slc5a8
Npepps	1.05031203395733e-70	0.56964897805542	0.627	0.359	3.09411422083489e-66	luminal progenitor	Npepps
Septin9	1.09631778469663e-70	0.340150234615294	0.298	0.104	3.2296425619378e-66	luminal progenitor	Septin9
Sri	1.32570871122924e-70	0.509058818784516	0.553	0.29	3.90540529241022e-66	luminal progenitor	Sri
Arl4a	3.05385128935638e-70	0.631445755805154	0.458	0.216	8.99634051331495e-66	luminal progenitor	Arl4a
Klf6	3.60541028299989e-70	0.857503484379167	0.848	0.63	1.06211781526894e-65	luminal progenitor	Klf6
Tle3	3.67005029711789e-70	0.386904438079945	0.392	0.165	1.08116011702796e-65	luminal progenitor	Tle3
Eml4	1.77108733053803e-69	0.600265393708377	0.621	0.347	5.21744616703197e-65	luminal progenitor	Eml4
Cdk14	2.12837012469695e-69	0.57809077943495	0.614	0.342	6.26996555034474e-65	luminal progenitor	Cdk14
Cryl1	6.76770946228151e-69	0.438239676328071	0.426	0.194	1.99369953049351e-64	luminal progenitor	Cryl1
Add3	6.9366014657863e-69	0.530195504457732	0.654	0.376	2.04345342580599e-64	luminal progenitor	Add3
Gm49980	8.01753217173765e-69	0.448143921676079	0.332	0.128	2.36188480247219e-64	luminal progenitor	Gm49980
Lasp1	9.19047501804435e-69	0.504790743292886	0.625	0.351	2.70742203556568e-64	luminal progenitor	Lasp1
Tmem30b	1.63550528944644e-68	0.454201339190761	0.532	0.273	4.81803503218027e-64	luminal progenitor	Tmem30b
Mprip	1.82847120158912e-68	0.500708488168539	0.688	0.404	5.38649331276138e-64	luminal progenitor	Mprip
Arhgef38	2.38398564835273e-68	0.608736602935672	0.335	0.134	7.02298332148232e-64	luminal progenitor	Arhgef38
Tut4	3.31831870004381e-68	0.494228666358801	0.611	0.327	9.77543505845905e-64	luminal progenitor	Tut4
Arpc2	1.47661157737821e-67	0.5623304286707	0.797	0.529	4.34995004579846e-63	luminal progenitor	Arpc2
Arhgap12	2.02756205273797e-67	0.441098912029808	0.571	0.305	5.97299505116079e-63	luminal progenitor	Arhgap12
Sorl1	6.52331686774742e-67	0.49158735388822	0.678	0.406	1.92170391606971e-62	luminal progenitor	Sorl1
Fosb	1.54751506007082e-66	0.85593738602253	0.766	0.569	4.55882461546263e-62	luminal progenitor	Fosb
Prpf4b	2.60564504060735e-66	0.622065357203276	0.698	0.433	7.67596972512518e-62	luminal progenitor	Prpf4b
Dstn	3.71195400292289e-66	0.763481052933141	0.845	0.622	1.09350452972105e-61	luminal progenitor	Dstn
Cpne3	4.60462653872367e-66	0.473824042525411	0.63	0.364	1.35647693204261e-61	luminal progenitor	Cpne3
Acaa21	1.45403628995994e-65	0.50591231482797	0.523	0.275	4.28344550659299e-61	luminal progenitor	Acaa2
Reps2	1.75931550207742e-65	0.46344699204164	0.4	0.179	5.18276753756987e-61	luminal progenitor	Reps2
Foxa1	1.96640025992697e-65	0.568021572075702	0.807	0.551	5.79281852571885e-61	luminal progenitor	Foxa1
Coro2a	2.27732205630221e-65	0.605647866860569	0.623	0.362	6.70876304566067e-61	luminal progenitor	Coro2a
Snx131	2.3035983681125e-65	0.544061357668303	0.601	0.339	6.78617043262261e-61	luminal progenitor	Snx13
Grb7	2.84165635628672e-65	0.375400986589881	0.293	0.11	8.37123545998505e-61	luminal progenitor	Grb7
Slc2a121	1.46190873592816e-64	0.343888636801107	0.283	0.102	4.30663694517078e-60	luminal progenitor	Slc2a12
Chd92	6.83338032571898e-64	0.706572135151457	0.988	0.951	2.01304551015355e-59	luminal progenitor	Chd9
Sat1	9.23271779091575e-64	0.626094740857657	0.764	0.507	2.71986633402587e-59	luminal progenitor	Sat1
Lamp1	3.65697570985107e-63	0.496649928945748	0.78	0.534	1.07730847436503e-58	luminal progenitor	Lamp1
Mctp2	8.79696973479246e-63	0.411358399968864	0.339	0.139	2.59149931417251e-58	luminal progenitor	Mctp2
Nr3c21	9.25070722778758e-63	0.511152632026654	0.567	0.3	2.72516584223394e-58	luminal progenitor	Nr3c2
Chpt1	1.14195302896495e-62	0.540803097470852	0.56	0.314	3.36407942802785e-58	luminal progenitor	Chpt1
Secisbp2l	1.57640215044843e-62	0.508378892738741	0.642	0.382	4.64392309500604e-58	luminal progenitor	Secisbp2l
Nin	1.78935646167149e-62	0.338504468890985	0.304	0.118	5.27126520043803e-58	luminal progenitor	Nin
Ehd4	3.52003435695264e-62	0.483661522526699	0.57	0.31	1.03696692121468e-57	luminal progenitor	Ehd4
Tent5a	3.79674912111525e-62	0.561311446738008	0.557	0.305	1.11848432358934e-57	luminal progenitor	Tent5a
Tax1bp11	4.03171876721614e-62	0.535798008005866	0.842	0.637	1.1877040316342e-57	luminal progenitor	Tax1bp1
Mpp71	9.60333923407576e-62	0.562274605856766	0.664	0.388	2.82904770496638e-57	luminal progenitor	Mpp7
Sppl2a1	1.16566362684373e-61	0.5380773241961	0.599	0.344	3.43392847831894e-57	luminal progenitor	Sppl2a
Cyb5r3	1.35081346608469e-61	0.463845956845483	0.454	0.223	3.97936138973888e-57	luminal progenitor	Cyb5r3
Psme1	1.42298527916382e-61	0.414791470880391	0.537	0.284	4.19197233388869e-57	luminal progenitor	Psme1
Elf1	1.66737968992446e-61	0.568625955786584	0.757	0.504	4.91193382854846e-57	luminal progenitor	Elf1
Ahcyl21	3.57942717748692e-61	0.585061291984091	0.688	0.42	1.05446345221587e-56	luminal progenitor	Ahcyl2
Phc3	4.1769191496962e-61	0.460414618090777	0.631	0.368	1.230478612309e-56	luminal progenitor	Phc3
Rab151	6.74967869290509e-61	0.439791478125027	0.503	0.265	1.98838784614291e-56	luminal progenitor	Rab15
Etfa	7.14784061567752e-61	0.481949483686695	0.703	0.44	2.10568236697244e-56	luminal progenitor	Etfa
Lpp	1.00510808043287e-60	0.532486744893527	0.842	0.581	2.96094789414719e-56	luminal progenitor	Lpp
Plekhh1	1.09996010940011e-60	0.364000504146473	0.395	0.179	3.24037248628178e-56	luminal progenitor	Plekhh1
Hexb	2.31656913368964e-60	0.322217609935852	0.43	0.202	6.82438101093632e-56	luminal progenitor	Hexb
Mmp15	2.63193190663889e-60	0.371516321841434	0.298	0.117	7.75340820376751e-56	luminal progenitor	Mmp15
Smyd3	2.78727796803437e-60	0.48693533861868	0.49	0.248	8.21104216603244e-56	luminal progenitor	Smyd3
Vps13d	3.05189119675767e-60	0.502447014188071	0.519	0.276	8.99056627652842e-56	luminal progenitor	Vps13d
Chmp4b	5.20883394904589e-60	0.42042845878717	0.668	0.406	1.53447039304943e-55	luminal progenitor	Chmp4b
Elmo1	6.14552922085117e-60	0.404688594440444	0.513	0.256	1.81041145317055e-55	luminal progenitor	Elmo1
Emp2	9.99408614725495e-60	0.377258294228778	0.407	0.184	2.94415783811983e-55	luminal progenitor	Emp2
Lyn	1.05613209144429e-59	0.418730654998323	0.37	0.165	3.11125952818574e-55	luminal progenitor	Lyn
Arid2	1.85665348798245e-59	0.577226148153675	0.692	0.434	5.46951551024751e-55	luminal progenitor	Arid2
Esrrg2	3.0215458399613e-59	0.60405252155174	0.639	0.358	8.90117188994199e-55	luminal progenitor	Esrrg
Fbxl7	3.98132183898155e-59	0.42434299587733	0.259	0.091	1.17285760054558e-54	luminal progenitor	Fbxl7
Rbpms	6.90505627937362e-59	0.410790657913926	0.535	0.269	2.03416052934068e-54	luminal progenitor	Rbpms
Ezr1	9.22059095050778e-59	0.530213034206432	0.914	0.726	2.71629388811009e-54	luminal progenitor	Ezr
Il17re1	1.01720886522563e-58	0.414775577103524	0.431	0.208	2.99659559606819e-54	luminal progenitor	Il17re
Pdcd6ip	1.13514551379031e-58	0.445279047811716	0.703	0.452	3.34402516907487e-54	luminal progenitor	Pdcd6ip
Arid5b	2.21716400571762e-58	0.550104228024557	0.703	0.444	6.53154344444353e-54	luminal progenitor	Arid5b
Tom1l1	2.91096378737009e-58	0.390406196628631	0.4	0.189	8.57540822121354e-54	luminal progenitor	Tom1l1
Rbm5	3.08179108063977e-58	0.473743319315836	0.639	0.377	9.07864834445669e-54	luminal progenitor	Rbm5
Etv6	3.93684102290011e-58	0.466198244654827	0.692	0.421	1.15975399693614e-53	luminal progenitor	Etv6
Cdin1	4.11591049765887e-58	0.414489611184598	0.26	0.095	1.21250607350533e-53	luminal progenitor	Cdin1
Cadm1	5.58230555612781e-58	0.481026580267785	0.591	0.329	1.64449139377969e-53	luminal progenitor	Cadm1
Ctdspl	5.75217605975213e-58	0.377672549987766	0.615	0.333	1.69453354544238e-53	luminal progenitor	Ctdspl
Taok3	9.45306386891912e-58	0.458363857049237	0.543	0.297	2.78477808514488e-53	luminal progenitor	Taok3
Bri3	1.24127154322818e-57	0.387481803015284	0.522	0.277	3.65666183919591e-53	luminal progenitor	Bri3
Arl6ip1	1.31580382014049e-57	0.489995586965075	0.723	0.47	3.87622647375186e-53	luminal progenitor	Arl6ip1
Grhl11	2.23101957595123e-57	0.429722230727848	0.472	0.246	6.57236056879474e-53	luminal progenitor	Grhl1
Iqgap1	2.30540332576317e-57	0.477758447585166	0.7	0.44	6.79148765736573e-53	luminal progenitor	Iqgap1
Itgb8	4.0153156775233e-57	0.360049908764527	0.413	0.182	1.18287184544159e-52	luminal progenitor	Itgb8
Pdzk1ip1	4.51804170378079e-57	0.385665840772416	0.386	0.178	1.33096990551678e-52	luminal progenitor	Pdzk1ip1
Kdm7a	7.76151397372334e-57	0.439088252785714	0.453	0.23	2.28646440151916e-52	luminal progenitor	Kdm7a
Slc35f51	1.28322892251066e-56	0.466206511058894	0.522	0.288	3.78026408282416e-52	luminal progenitor	Slc35f5
Appl21	1.32784888707362e-56	0.370549221896093	0.427	0.209	3.91171003643017e-52	luminal progenitor	Appl2
Dusp11	1.64764664894471e-56	0.897308875952934	0.75	0.563	4.85380226312622e-52	luminal progenitor	Dusp1
Gm16136	2.17363639433274e-56	0.407865000056092	0.465	0.24	6.40331545406482e-52	luminal progenitor	Gm16136
Spint22	2.87054779807255e-56	0.45462614625733	0.924	0.758	8.45634675834192e-52	luminal progenitor	Spint2
Slc25a24	3.54894207389716e-56	0.347975655919001	0.286	0.112	1.04548284554936e-51	luminal progenitor	Slc25a24
Exph51	4.48957725101535e-56	0.459560677157647	0.32	0.137	1.32258456237661e-51	luminal progenitor	Exph5
Gab1	4.54856962289298e-56	0.453069643985818	0.547	0.304	1.33996312520804e-51	luminal progenitor	Gab1
Uqcr10	5.22618773009085e-56	0.503370457961881	0.75	0.513	1.53958264340746e-51	luminal progenitor	Uqcr10
Tanc1	5.82311596144341e-56	0.45240296264984	0.43	0.209	1.71543173108161e-51	luminal progenitor	Tanc1
Acadm	8.0445814706754e-56	0.454555937427368	0.489	0.261	2.36985325544627e-51	luminal progenitor	Acadm
Arhgap42	1.07699144874509e-55	0.627300193913454	0.394	0.193	3.17270910885816e-51	luminal progenitor	Arhgap42
Mid1	1.1305076129646e-55	0.536698178075452	0.623	0.352	3.33036237703242e-51	luminal progenitor	Mid1
Pgap11	1.20447203861588e-55	0.292608012104545	0.277	0.107	3.54825417855852e-51	luminal progenitor	Pgap1
Ybx3	1.28777934258992e-55	0.390451444863724	0.688	0.415	3.79366916533565e-51	luminal progenitor	Ybx3
Rnf213	2.23366347302616e-55	0.563744678301455	0.551	0.307	6.58014922518775e-51	luminal progenitor	Rnf213
Dleu2	2.61380449925455e-55	0.528522415928811	0.494	0.26	7.70000667435399e-51	luminal progenitor	Dleu2
Cyrib	2.71445506730715e-55	0.417890869668606	0.528	0.288	7.99651318278015e-51	luminal progenitor	Cyrib
Jup	5.60036573045402e-55	0.456411982436035	0.556	0.318	1.64981174053445e-50	luminal progenitor	Jup
Erbin	5.71619512420846e-55	0.480768242323759	0.821	0.572	1.68393392164057e-50	luminal progenitor	Erbin
Chchd101	1.09390379182414e-54	0.390310630106725	0.414	0.199	3.22253118033472e-50	luminal progenitor	Chchd10
Tubb2a	1.25208767333834e-54	0.29406792136886	0.299	0.122	3.6885250768874e-50	luminal progenitor	Tubb2a
Micu1	1.44035810967944e-54	0.409863144569648	0.365	0.167	4.24315095530465e-50	luminal progenitor	Micu1
Slc44a1	1.70891742732562e-54	0.410768966213038	0.564	0.317	5.03429984915855e-50	luminal progenitor	Slc44a1
Fosl2	1.73025245034982e-54	0.394363558755012	0.382	0.177	5.09715069348553e-50	luminal progenitor	Fosl2
C77080	2.04412119742504e-54	0.318410023171505	0.311	0.13	6.02177663549442e-50	luminal progenitor	C77080
Rasd11	3.01003219358415e-54	0.458118371024432	0.457	0.235	8.86725383907956e-50	luminal progenitor	Rasd1
Epb41l1	3.49290260268012e-54	0.380123547680773	0.363	0.168	1.02897417772354e-49	luminal progenitor	Epb41l1
Gadd45b	4.11625819744795e-54	0.440258218358971	0.342	0.152	1.21260850238619e-49	luminal progenitor	Gadd45b
Kctd1	1.47654950559726e-53	0.485900087500352	0.448	0.232	4.34976718853898e-49	luminal progenitor	Kctd1
Prkaa2	1.5425703299494e-53	0.335904291618364	0.314	0.133	4.54425793499794e-49	luminal progenitor	Prkaa2
Dlg1	2.57544220359629e-53	0.452648892274241	0.66	0.406	7.58699518757431e-49	luminal progenitor	Dlg1
Macc1	2.79121812977387e-53	0.362881539237902	0.298	0.122	8.22264948850084e-49	luminal progenitor	Macc1
Sbspon	2.89920082496454e-53	0.831661262384358	0.301	0.133	8.54075571026304e-49	luminal progenitor	Sbspon
Ddi21	3.48216224667695e-53	0.444767871070847	0.694	0.438	1.02581017624856e-48	luminal progenitor	Ddi2
Tmem254a	5.29686868698484e-53	0.411507774420999	0.601	0.358	1.56040454649886e-48	luminal progenitor	Tmem254a
Tmc4	5.84006131010129e-53	0.369336498354737	0.46	0.238	1.72042366134274e-48	luminal progenitor	Tmc4
Zfp36	6.8047948396283e-53	0.853539187058249	0.751	0.568	2.0046245118061e-48	luminal progenitor	Zfp36
Parm1	7.04931909952902e-53	0.438044066223247	0.376	0.175	2.07665891353025e-48	luminal progenitor	Parm1
Dcxr2	8.00146924596098e-53	0.375923897740876	0.51	0.278	2.35715282516764e-48	luminal progenitor	Dcxr
Ppargc1a	9.44731174091332e-53	0.301539148023626	0.4	0.188	2.78308356575565e-48	luminal progenitor	Ppargc1a
Tjp1	9.54956238242538e-53	0.447035563723492	0.666	0.419	2.81320558223869e-48	luminal progenitor	Tjp1
Tspan51	1.04939646940672e-52	0.370485031518075	0.431	0.211	3.09141705922525e-48	luminal progenitor	Tspan5
Fkbp52	1.08605497115885e-52	0.511885127726513	0.646	0.391	3.19940933953687e-48	luminal progenitor	Fkbp5
Capn15	1.72494730004056e-52	0.419268965957104	0.393	0.19	5.08152225118948e-48	luminal progenitor	Capn15
Tgfbr2	2.81623370479621e-52	0.401432731738924	0.447	0.227	8.29634287095915e-48	luminal progenitor	Tgfbr2
Cert1	4.07868689372684e-52	0.429467319423764	0.625	0.378	1.20154037202299e-47	luminal progenitor	Cert1
Itgb6	6.75230136582242e-52	0.299760166880198	0.256	0.095	1.98916045935763e-47	luminal progenitor	Itgb6
Shb	6.98219457909426e-52	0.418686508162562	0.36	0.168	2.05688470105538e-47	luminal progenitor	Shb
Rapgef5	7.98450774989005e-52	0.378102705539424	0.313	0.135	2.35215613804011e-47	luminal progenitor	Rapgef5
Epb41l4a	9.96954524269515e-52	0.396996774834491	0.396	0.187	2.93692833304557e-47	luminal progenitor	Epb41l4a
Sun2	1.03009460642723e-51	0.27668338334659	0.286	0.116	3.03455570107397e-47	luminal progenitor	Sun2
Nfkbia	1.47149946023842e-51	0.662784332979178	0.73	0.514	4.33489025991636e-47	luminal progenitor	Nfkbia
Bbs9	1.48077998761908e-51	0.383019709252613	0.36	0.165	4.36222976552705e-47	luminal progenitor	Bbs9
Ano6	1.52723905698638e-51	0.409684324247763	0.614	0.358	4.49909353797617e-47	luminal progenitor	Ano6
Arrdc1	2.05749453692103e-51	0.364721594879593	0.348	0.161	6.06117315631567e-47	luminal progenitor	Arrdc1
Oasl2	2.41092972276132e-51	0.712276344649579	0.413	0.21	7.10235787028258e-47	luminal progenitor	Oasl2
Pik3c2a	2.58378891572654e-51	0.493706675857115	0.576	0.34	7.61158376683883e-47	luminal progenitor	Pik3c2a
Abhd17c	2.66156551891807e-51	0.384297147951367	0.43	0.22	7.84070586218074e-47	luminal progenitor	Abhd17c
S100a10	2.71774942157661e-51	0.391282725886515	0.66	0.354	8.00621802102254e-47	luminal progenitor	S100a10
Smg1	3.61676971626219e-51	0.416815814347302	0.723	0.462	1.06546419071368e-46	luminal progenitor	Smg1
Kmt2e	3.62732691801243e-51	0.471720368819651	0.801	0.553	1.06857423677728e-46	luminal progenitor	Kmt2e
Hoxd13	4.09080316296586e-51	0.313390536836174	0.329	0.141	1.20510970377811e-46	luminal progenitor	Hoxd13
Slc22a23	4.71834592557423e-51	0.406504076821063	0.314	0.137	1.38997752621491e-46	luminal progenitor	Slc22a23
Dab2ip	6.27905081809728e-51	0.322707904485813	0.288	0.118	1.84974558050328e-46	luminal progenitor	Dab2ip
Plekhg3	8.5015264700578e-51	0.328033840110325	0.318	0.14	2.50446468281433e-46	luminal progenitor	Plekhg3
Tuft1	1.08742553819557e-50	0.582136595448856	0.521	0.297	3.20344689297032e-46	luminal progenitor	Tuft1
Eva1c	1.51437418881163e-50	0.392062079155653	0.288	0.121	4.46119492282017e-46	luminal progenitor	Eva1c
Agfg2	1.84932478010701e-50	0.309672595831321	0.273	0.112	5.44792586971724e-46	luminal progenitor	Agfg2
Vars	1.9980465419409e-50	0.338667216239489	0.389	0.19	5.88604530790369e-46	luminal progenitor	Vars
Rassf3	2.22986902153906e-50	0.378959293065674	0.533	0.3	6.56897115055191e-46	luminal progenitor	Rassf3
Dag1	3.2352483675085e-50	0.430379923049265	0.59	0.355	9.53071816584329e-46	luminal progenitor	Dag1
Jak2	3.63514642514151e-50	0.438693774717809	0.363	0.173	1.07087778538244e-45	luminal progenitor	Jak2
Marveld2	4.40940451504419e-50	0.311729730588809	0.329	0.149	1.29896647608687e-45	luminal progenitor	Marveld2
Samd121	4.76552712961521e-50	0.431522980109842	0.589	0.329	1.40387663711335e-45	luminal progenitor	Samd12
Irf2bp2	4.96662793741521e-50	0.460259531473091	0.451	0.238	1.46311892408315e-45	luminal progenitor	Irf2bp2
Shisa51	5.20749609007443e-50	0.414282882894365	0.468	0.251	1.53407627317502e-45	luminal progenitor	Shisa5
Myzap	5.26883846627035e-50	0.407975432808055	0.54	0.313	1.55214712377858e-45	luminal progenitor	Myzap
Agps	7.26528380556457e-50	0.383753888327987	0.421	0.208	2.14027995628127e-45	luminal progenitor	Agps
Kcnma1	7.38054773367273e-50	0.595977884324194	0.778	0.58	2.17423555686265e-45	luminal progenitor	Kcnma1
Lrch1	9.8132592025892e-50	0.319809853007297	0.573	0.318	2.89088802849075e-45	luminal progenitor	Lrch1
Jade1	1.0153705044422e-49	0.427196954405973	0.544	0.314	2.99117996903628e-45	luminal progenitor	Jade1
Pkp41	1.25295209194583e-49	0.418527622456661	0.703	0.45	3.69107156766321e-45	luminal progenitor	Pkp4
Kdm5b	1.52736062137589e-49	0.457763828087881	0.633	0.394	4.49945165451124e-45	luminal progenitor	Kdm5b
Cldn31	1.96252024696982e-49	0.413072207835718	0.604	0.345	5.78138839554838e-45	luminal progenitor	Cldn3
Tacc1	1.99779291717794e-49	0.367128024055304	0.348	0.159	5.88529815471448e-45	luminal progenitor	Tacc1
Mbnl2	2.01271634091208e-49	0.478930407415224	0.836	0.614	5.92926106869288e-45	luminal progenitor	Mbnl2
Nfkb1	2.10875916825505e-49	0.447643225549974	0.693	0.438	6.21219363376255e-45	luminal progenitor	Nfkb1
Per2	3.27453117990441e-49	0.434418907044761	0.343	0.158	9.64644140288041e-45	luminal progenitor	Per2
2900026A02Rik	3.31786391827152e-49	0.363572047890242	0.389	0.192	9.77409531683607e-45	luminal progenitor	2900026A02Rik
Cyb5a1	5.24826710738196e-49	0.476929185262075	0.739	0.498	1.54608700716365e-44	luminal progenitor	Cyb5a
M6pr	6.3301691383655e-49	0.392278982534568	0.567	0.339	1.86480452647109e-44	luminal progenitor	M6pr
Ppfibp21	1.18359809290218e-48	0.382770666234187	0.513	0.283	3.48676162188053e-44	luminal progenitor	Ppfibp2
Atl2	1.28374771310491e-48	0.379907502486886	0.399	0.201	3.78179238803576e-44	luminal progenitor	Atl2
Slco4c11	1.5177666759286e-48	0.380935533706604	0.383	0.186	4.47118885061805e-44	luminal progenitor	Slco4c1
Pdcl3	1.67854598519649e-48	0.372875315504835	0.455	0.243	4.94482861779034e-44	luminal progenitor	Pdcl3
Sh3bp4	1.80360908387504e-48	0.322135136619969	0.311	0.138	5.31325200018748e-44	luminal progenitor	Sh3bp4
Ddx60	1.85206488650109e-48	0.405998335312108	0.251	0.099	5.45599794914357e-44	luminal progenitor	Ddx60
Ttc3	2.33709301691928e-48	0.386911874151218	0.696	0.434	6.8848423185425e-44	luminal progenitor	Ttc3
Ptgr1	2.85275371239921e-48	0.28816118443661	0.287	0.122	8.40392716135684e-44	luminal progenitor	Ptgr1
Fmn11	3.07192531881931e-48	0.35009863874726	0.545	0.305	9.04958479670981e-44	luminal progenitor	Fmn1
Stk39	4.36382845157119e-48	0.539446294196462	0.606	0.383	1.28554022354836e-43	luminal progenitor	Stk39
Vps13a	4.76634396886758e-48	0.416429045614954	0.599	0.36	1.4041172697887e-43	luminal progenitor	Vps13a
Esrp1	5.23175883845264e-48	0.420159880085645	0.631	0.392	1.54122383621976e-43	luminal progenitor	Esrp1
BB1236962	6.9678603769644e-48	1.0942417318967	0.367	0.184	2.05266198844994e-43	luminal progenitor	BB123696
Btrc	7.19182326902779e-48	0.3589031472774	0.386	0.191	2.1186392168229e-43	luminal progenitor	Btrc
Exoc6b	9.14878180471535e-48	0.462931765443156	0.63	0.385	2.69513963185109e-43	luminal progenitor	Exoc6b
Smad4	1.36362640776084e-47	0.431832561228477	0.635	0.405	4.01710703462266e-43	luminal progenitor	Smad4
Tox31	2.21746407221383e-47	0.428907994044085	0.558	0.323	6.53242741033471e-43	luminal progenitor	Tox3
Lrba	2.73272361826555e-47	0.409184728119976	0.653	0.407	8.05033050704849e-43	luminal progenitor	Lrba
Pak1	3.42223594966905e-47	0.367798306290005	0.304	0.133	1.008156488413e-42	luminal progenitor	Pak1
Gpd2	3.43829467664831e-47	0.373302900281794	0.385	0.193	1.01288722879382e-42	luminal progenitor	Gpd2
Farp2	3.66850166971251e-47	0.407250390486882	0.372	0.184	1.08070390688061e-42	luminal progenitor	Farp2
Pkm	6.61435505594023e-47	0.38070982069484	0.584	0.354	1.94852285592943e-42	luminal progenitor	Pkm
Epb41l5	6.63514070858978e-47	0.385086178242555	0.492	0.272	1.95464610134346e-42	luminal progenitor	Epb41l5
Anxa11	7.37689105927391e-47	0.374721405676531	0.274	0.117	2.1731583371515e-42	luminal progenitor	Anxa11
Slc4a41	9.73318443466843e-47	0.362768319495507	0.26	0.106	2.86729880260897e-42	luminal progenitor	Slc4a4
Galnt7	4.36189930923184e-46	0.27143839804083	0.263	0.108	1.28497191750661e-41	luminal progenitor	Galnt7
Adgrg6	4.87963059644215e-46	0.465618963057776	0.517	0.292	1.43749037740589e-41	luminal progenitor	Adgrg6
Reep31	5.3719516173918e-46	0.400484002752192	0.658	0.422	1.58252322696745e-41	luminal progenitor	Reep3
Resf1	5.37393228934192e-46	0.445201578161593	0.522	0.296	1.58310671311724e-41	luminal progenitor	Resf1
Hsdl2	5.75482437107252e-46	0.366282190375247	0.529	0.31	1.69531371147425e-41	luminal progenitor	Hsdl2
Fgd4	8.55931083959001e-46	0.444737632803512	0.515	0.297	2.52148738023482e-41	luminal progenitor	Fgd4
1810037I17Rik	1.18551431744851e-45	0.398485476235492	0.644	0.413	3.49240662777155e-41	luminal progenitor	1810037I17Rik
Tagln2	1.20217676208859e-45	0.33415107927028	0.44	0.231	3.54149252343678e-41	luminal progenitor	Tagln2
Oxr1	1.29843545084497e-45	0.394781375804878	0.641	0.403	3.82506099464419e-41	luminal progenitor	Oxr1
ENSMUSG00000095041	1.87871027789975e-45	0.363999399336359	0.395	0.203	5.53449260766487e-41	luminal progenitor	ENSMUSG00000095041
Trak1	1.8837452101456e-45	0.269377293960235	0.318	0.145	5.54932501456791e-41	luminal progenitor	Trak1
Slc35a1	2.03951218559862e-45	0.331482862630076	0.341	0.164	6.00819894755497e-41	luminal progenitor	Slc35a1
Smc4	2.60488490495305e-45	0.292817064290903	0.406	0.202	7.67373044150118e-41	luminal progenitor	Smc4
Papss1	2.95632537833405e-45	0.39965234772491	0.583	0.355	8.70903893203427e-41	luminal progenitor	Papss1
Srrm1	3.12009521105776e-45	0.428331834034005	0.795	0.578	9.19148848225505e-41	luminal progenitor	Srrm1
Snx4	3.8345600513391e-45	0.404349420923884	0.481	0.271	1.12962304552398e-40	luminal progenitor	Snx4
Magi3	6.19500995774666e-45	0.418834986017796	0.712	0.471	1.82498798345259e-40	luminal progenitor	Magi3
Plekha6	8.04749225529185e-45	0.423844775192114	0.455	0.251	2.37071074348643e-40	luminal progenitor	Plekha6
Ccser2	8.83448221429628e-45	0.413022504460263	0.502	0.285	2.60255011550954e-40	luminal progenitor	Ccser2
Cmtm81	1.13656894466548e-44	0.300594276100128	0.356	0.174	3.34821845409003e-40	luminal progenitor	Cmtm8
Idh2	1.23162111274579e-44	0.329768878551486	0.373	0.187	3.62823263603781e-40	luminal progenitor	Idh2
Tapbp	1.49294645548349e-44	0.329318084900917	0.489	0.275	4.39807096320882e-40	luminal progenitor	Tapbp
Tmod3	1.54403842419941e-44	0.334784544891062	0.445	0.24	4.54858279384903e-40	luminal progenitor	Tmod3
Diaph1	1.73465105057147e-44	0.43540898358761	0.639	0.408	5.1101085298785e-40	luminal progenitor	Diaph1
2610037D02Rik	1.88729731672204e-44	0.425422521489966	0.38	0.189	5.55978916533147e-40	luminal progenitor	2610037D02Rik
Supt20	1.90266653306713e-44	0.313867939821908	0.443	0.239	5.60506533976245e-40	luminal progenitor	Supt20
Clcn31	2.50829274591244e-44	0.462545556085886	0.743	0.508	7.38917960018346e-40	luminal progenitor	Clcn3
Aldoa1	2.54395393368327e-44	0.323170665456745	0.619	0.386	7.49423389323753e-40	luminal progenitor	Aldoa
Synj21	2.72102414265126e-44	0.298593154699015	0.385	0.194	8.01586502183635e-40	luminal progenitor	Synj2
Pawr	4.93285251430234e-44	0.398333721939246	0.601	0.358	1.45316902218833e-39	luminal progenitor	Pawr
Ndufc21	5.1479538233299e-44	0.366597058502105	0.692	0.457	1.51653571681476e-39	luminal progenitor	Ndufc2
Bcl6	5.49988511893077e-44	0.374373811723329	0.292	0.13	1.62021115718582e-39	luminal progenitor	Bcl6
Niban2	6.64389361355334e-44	0.28793549028057	0.291	0.129	1.95722461961668e-39	luminal progenitor	Niban2
Cpm	6.73098562896003e-44	0.728651295922416	0.475	0.267	1.98288105643534e-39	luminal progenitor	Cpm
Nans1	8.04740528692328e-44	0.302854646238856	0.434	0.233	2.37068512347473e-39	luminal progenitor	Nans
Nbeal1	8.71125332130478e-44	0.365281557877234	0.699	0.457	2.56624811592318e-39	luminal progenitor	Nbeal1
Nt5c2	1.0589567887069e-43	0.325044072419696	0.299	0.135	3.11958080385167e-39	luminal progenitor	Nt5c2
Sdcbp	1.07036779573642e-43	0.405588826366335	0.791	0.579	3.15319648945991e-39	luminal progenitor	Sdcbp
Chmp4c	1.08324577000273e-43	0.308981011142723	0.341	0.166	3.19113371385104e-39	luminal progenitor	Chmp4c
Psap	1.17349028631525e-43	0.378897123815881	0.778	0.582	3.45698503445611e-39	luminal progenitor	Psap
Lama5	1.18981044545153e-43	0.334828292990125	0.375	0.185	3.50506259125566e-39	luminal progenitor	Lama5
Atrn	1.27312853149791e-43	0.733920965114847	0.434	0.248	3.7505093409397e-39	luminal progenitor	Atrn
Sgms21	1.34352925917706e-43	0.433274536575972	0.542	0.317	3.95790284460971e-39	luminal progenitor	Sgms2
Ide1	1.48240985771498e-43	0.333856651134592	0.586	0.352	4.36703119984255e-39	luminal progenitor	Ide
Errfi1	1.92976251206336e-43	0.338549190494461	0.712	0.457	5.68488738428746e-39	luminal progenitor	Errfi1
Mme2	2.07977472344517e-43	0.297290597373814	0.68	0.418	6.12680835779713e-39	luminal progenitor	Mme
Rnf13	2.39980667300505e-43	0.356578150963941	0.508	0.29	7.06959047800558e-39	luminal progenitor	Rnf13
Aopep	4.45088768551897e-43	0.394917325939151	0.576	0.349	1.31118700327703e-38	luminal progenitor	Aopep
Msi21	4.51930841277039e-43	0.354707651085861	0.863	0.625	1.33134306531803e-38	luminal progenitor	Msi2
Arl6ip5	5.7596276566528e-43	0.33870073179914	0.356	0.177	1.69672871137335e-38	luminal progenitor	Arl6ip5
Golgb12	6.42211717196952e-43	0.383784093141695	0.727	0.487	1.8918914976905e-38	luminal progenitor	Golgb1
Relb	6.60447539107187e-43	0.271334335182226	0.298	0.133	1.94561240545586e-38	luminal progenitor	Relb
Itch	9.94335734249956e-43	0.347402600434531	0.556	0.336	2.92921363952695e-38	luminal progenitor	Itch
Car21	1.08662860119306e-42	0.527925761511929	0.545	0.313	3.20109919625463e-38	luminal progenitor	Car2
Cep350	1.36551814684813e-42	0.377395786601343	0.526	0.312	4.0226799087999e-38	luminal progenitor	Cep350
Esyt2	1.74078767637833e-42	0.48549884032895	0.665	0.437	5.12818641584294e-38	luminal progenitor	Esyt2
Gjb21	1.76033774946035e-42	0.371102338744111	0.319	0.151	5.18577897613525e-38	luminal progenitor	Gjb2
H3f3a	2.41947717007906e-42	0.408092460282426	0.905	0.74	7.12753779533591e-38	luminal progenitor	H3f3a
Fbxl3	3.69959480837874e-42	0.350357360267016	0.479	0.277	1.08986363460029e-37	luminal progenitor	Fbxl3
Lmtk2	4.07507337135789e-42	0.320825906798674	0.329	0.16	1.20047586446832e-37	luminal progenitor	Lmtk2
Lnx1	4.46422810324409e-42	0.377365206757111	0.328	0.159	1.31511695693468e-37	luminal progenitor	Lnx1
Nptn	4.63075542760556e-42	0.354737019775703	0.577	0.348	1.36417424141832e-37	luminal progenitor	Nptn
Dlg21	5.19711291540005e-42	0.666423068209787	0.345	0.173	1.5310174937477e-37	luminal progenitor	Dlg2
Oip5os1	5.53439845077822e-42	0.329123531114386	0.506	0.293	1.63037843961475e-37	luminal progenitor	Oip5os1
Clic1	6.04372614492567e-42	0.332621531741006	0.497	0.288	1.78042128503365e-37	luminal progenitor	Clic1
Ppip5k2	6.62210803418753e-42	0.28423778126696	0.268	0.119	1.9508068057913e-37	luminal progenitor	Ppip5k2
Zfp664	7.67916435619909e-42	0.350280159611629	0.415	0.224	2.26220502769269e-37	luminal progenitor	Zfp664
Lsr	1.21127018368081e-41	0.356186558239064	0.487	0.284	3.5682808341053e-37	luminal progenitor	Lsr
Zfr	1.25354873259259e-41	0.39700714084657	0.667	0.446	3.69282921134451e-37	luminal progenitor	Zfr
Gfpt12	1.29498271196582e-41	0.397193173103448	0.761	0.519	3.81488957118012e-37	luminal progenitor	Gfpt1
Tpm3	1.44717853469705e-41	0.39599883609959	0.665	0.443	4.26324324536404e-37	luminal progenitor	Tpm3
Klhl24	1.60149232635476e-41	0.346458890517759	0.586	0.366	4.71783624420847e-37	luminal progenitor	Klhl24
Lrrk1	2.03564832258399e-41	0.352203726688131	0.471	0.261	5.99681639350016e-37	luminal progenitor	Lrrk1
Arhgap5	2.17844828815676e-41	0.411867791350916	0.769	0.55	6.41749081208101e-37	luminal progenitor	Arhgap5
Zfand5	2.64301020631246e-41	0.517675478692076	0.805	0.582	7.78604376677587e-37	luminal progenitor	Zfand5
Hk21	2.67447735740458e-41	0.366272757256684	0.415	0.218	7.87874284717815e-37	luminal progenitor	Hk2
Ybx1	2.9391460760988e-41	0.380947143161055	0.871	0.684	8.65843042557945e-37	luminal progenitor	Ybx1
Rnf19b	2.95725447654496e-41	0.379788449154108	0.417	0.224	8.7117759624538e-37	luminal progenitor	Rnf19b
Ascc2	3.00795082132155e-41	0.256000848382231	0.259	0.113	8.86112232453117e-37	luminal progenitor	Ascc2
Paics	3.33248212843031e-41	0.309706098395963	0.519	0.31	9.81715910214285e-37	luminal progenitor	Paics
Ppdpf	3.81995293750063e-41	0.28452620458759	0.297	0.138	1.12531993585831e-36	luminal progenitor	Ppdpf
Hnrnpa0	3.8617829626608e-41	0.256841928833325	0.526	0.306	1.13764264297025e-36	luminal progenitor	Hnrnpa0
Nap1l1	4.21423727153806e-41	0.363498268846663	0.652	0.419	1.2414721578224e-36	luminal progenitor	Nap1l1
Ddx6	4.48111216815759e-41	0.40497634697807	0.689	0.472	1.32009083361754e-36	luminal progenitor	Ddx6
Bag1	4.73730192774447e-41	0.309122275241608	0.503	0.294	1.39556177489424e-36	luminal progenitor	Bag1
Clk1	5.6510631197891e-41	0.393293890714275	0.805	0.569	1.66474668445867e-36	luminal progenitor	Clk1
Mtmr12	5.80023755542921e-41	0.319754564424808	0.395	0.209	1.70869198145389e-36	luminal progenitor	Mtmr12
Fam83b	5.91159766655772e-41	0.281686258353451	0.284	0.128	1.74149755659124e-36	luminal progenitor	Fam83b
Ptprf	6.05949440708221e-41	0.346319473317959	0.695	0.472	1.78506645738235e-36	luminal progenitor	Ptprf
Lrrc8d	6.06317904664569e-41	0.306398503473547	0.313	0.149	1.78615191535135e-36	luminal progenitor	Lrrc8d
Kcnk1	1.04656901499988e-40	0.370883924976982	0.633	0.416	3.08308766128814e-36	luminal progenitor	Kcnk1
Arhgap10	1.85943066810521e-40	0.362057598734453	0.274	0.122	5.47769680517115e-36	luminal progenitor	Arhgap10
Jun	1.99585437941957e-40	0.63044239608971	0.858	0.75	5.87958741633211e-36	luminal progenitor	Jun
Susd6	2.53972632135661e-40	0.344501749614009	0.586	0.369	7.48177977008442e-36	luminal progenitor	Susd6
Cnksr3	2.92032725001437e-40	0.395650919663599	0.43	0.238	8.60299204581735e-36	luminal progenitor	Cnksr3
Slc49a4	3.11287125411017e-40	0.263778306670372	0.361	0.183	9.17020742748314e-36	luminal progenitor	Slc49a4
Tspan3	3.4795557252065e-40	0.32247359667878	0.469	0.274	1.02504232108858e-35	luminal progenitor	Tspan3
Snx241	4.36233941657186e-40	0.318564180291141	0.404	0.212	1.28510156872791e-35	luminal progenitor	Snx24
Pgd	5.57395039888199e-40	0.261684976753464	0.328	0.163	1.64203004800665e-35	luminal progenitor	Pgd
Ppl	6.08970523345511e-40	0.29148617597614	0.311	0.144	1.79396626472354e-35	luminal progenitor	Ppl
Tex10	7.5316468094454e-40	0.28169180726034	0.355	0.178	2.21874783359452e-35	luminal progenitor	Tex10
Dusp16	8.37748989708269e-40	0.41406722183865	0.381	0.205	2.46792474878159e-35	luminal progenitor	Dusp16
Rasef1	8.40646860863811e-40	0.311515404503714	0.533	0.319	2.4764615874187e-35	luminal progenitor	Rasef
Eif3c	9.39200012418798e-40	0.374968256850398	0.756	0.546	2.76678931658454e-35	luminal progenitor	Eif3c
Foxc1	1.30646451701078e-39	0.305455196007431	0.278	0.122	3.84871382066206e-35	luminal progenitor	Foxc1
Myo5b	1.37809186102161e-39	0.295086221621966	0.329	0.163	4.05972081338356e-35	luminal progenitor	Myo5b
Bcap31	1.38015467715319e-39	0.336569887978126	0.565	0.353	4.06579766342558e-35	luminal progenitor	Bcap31
Rel	1.56644171769366e-39	0.318341517629856	0.363	0.185	4.61458065615376e-35	luminal progenitor	Rel
Retreg11	1.70174728717768e-39	0.31489603869616	0.482	0.274	5.01317733329674e-35	luminal progenitor	Retreg1
mt-Nd51	2.01172102056194e-39	0.323173009218559	0.973	0.918	5.92632895447341e-35	luminal progenitor	mt-Nd5
Rfk1	2.16066910484613e-39	0.259921041037018	0.392	0.207	6.3651151159662e-35	luminal progenitor	Rfk
Apc	2.37006135919179e-39	0.388671087761703	0.612	0.393	6.98196375804309e-35	luminal progenitor	Apc
Actg1	2.74856120718258e-39	0.40786446992269	0.967	0.883	8.09698646023917e-35	luminal progenitor	Actg1
Mapk9	3.08495794588501e-39	0.265998691861223	0.426	0.236	9.08797761278265e-35	luminal progenitor	Mapk9
Pdlim21	4.25272378151698e-39	0.352535730265212	0.387	0.209	1.25280989879709e-34	luminal progenitor	Pdlim2
Nr4a1	5.070188982812e-39	0.653468340316241	0.651	0.46	1.49362697244659e-34	luminal progenitor	Nr4a1
Gns1	5.59758660321984e-39	0.300407701882051	0.416	0.227	1.64899303744253e-34	luminal progenitor	Gns
Kansl1l	5.77676190369624e-39	0.335285378341618	0.557	0.333	1.70177628920988e-34	luminal progenitor	Kansl1l
Tcf7l2	5.95776693855483e-39	0.392777397819425	0.707	0.48	1.75509856242887e-34	luminal progenitor	Tcf7l2
Atrnl1	6.3275063242958e-39	0.277018443303329	0.402	0.209	1.8640200880743e-34	luminal progenitor	Atrnl1
Kif1b1	1.07733254377689e-38	0.360491772210662	0.679	0.45	3.17371394071234e-34	luminal progenitor	Kif1b
Dtnbp1	1.21828616514143e-38	0.265816719674299	0.265	0.119	3.58894921389013e-34	luminal progenitor	Dtnbp1
Tmem176a	1.32804696115192e-38	0.599540408776325	0.611	0.391	3.91229354285745e-34	luminal progenitor	Tmem176a
Vgll4	1.55419746316932e-38	0.420965246481059	0.57	0.36	4.57851030675049e-34	luminal progenitor	Vgll4
Pdlim5	1.68668147617184e-38	0.4329703112274	0.75	0.524	4.96879496065461e-34	luminal progenitor	Pdlim5
Slc25a33	1.6870916863244e-38	0.294687223549624	0.261	0.118	4.97000339874305e-34	luminal progenitor	Slc25a33
Ugp2	1.69190525219426e-38	0.379462175633356	0.56	0.351	4.98418368243908e-34	luminal progenitor	Ugp2
Ap1g1	1.77123074932041e-38	0.352236999111997	0.584	0.372	5.217868664423e-34	luminal progenitor	Ap1g1
Klf2	1.85975938877621e-38	0.629868399024461	0.438	0.256	5.47866518339583e-34	luminal progenitor	Klf2
Rps6ka3	2.15837018780547e-38	0.344834641190877	0.523	0.314	6.35834273625613e-34	luminal progenitor	Rps6ka3
Irf7	2.19380489373669e-38	0.459184678399269	0.265	0.124	6.4627298364589e-34	luminal progenitor	Irf7
Aldh1a7	2.24821083953211e-38	0.29503907368964	0.472	0.259	6.62300431217764e-34	luminal progenitor	Aldh1a7
Mbp	2.59747398213441e-38	0.288356785382529	0.343	0.175	7.65189860396977e-34	luminal progenitor	Mbp
Ankrd10	2.70279373775335e-38	0.279311489351102	0.377	0.197	7.96216007204759e-34	luminal progenitor	Ankrd10
Pitpna	2.79602920079107e-38	0.343652450741709	0.618	0.401	8.2368224226104e-34	luminal progenitor	Pitpna
Gnai2	3.20865508768262e-38	0.349905940582214	0.612	0.397	9.45237702280423e-34	luminal progenitor	Gnai2
Arhgef10l1	3.35429045609014e-38	0.300027731487505	0.441	0.246	9.88140425459595e-34	luminal progenitor	Arhgef10l
Nfe2l2	4.24143680682257e-38	0.301117535851037	0.618	0.37	1.24948486892186e-33	luminal progenitor	Nfe2l2
Lrrc28	7.42280047936394e-38	0.324452344540343	0.325	0.163	2.18668279321582e-33	luminal progenitor	Lrrc28
Vdac2	1.08695473129078e-37	0.265172055633853	0.639	0.417	3.2020599429095e-33	luminal progenitor	Vdac2
Pdcd10	1.13084948992552e-37	0.304085303067592	0.516	0.312	3.3313695123716e-33	luminal progenitor	Pdcd10
Rnf169	1.61407332368413e-37	0.344455855104688	0.362	0.19	4.75489860424108e-33	luminal progenitor	Rnf169
Ar	1.84018985453698e-37	0.347124257129197	0.815	0.6	5.42101529248048e-33	luminal progenitor	Ar
Iqgap22	2.16129927335454e-37	0.387621657631086	0.719	0.493	6.36697152937515e-33	luminal progenitor	Iqgap2
Rtp4	2.29658603523583e-37	0.396937210208183	0.252	0.114	6.76551280120123e-33	luminal progenitor	Rtp4
Lurap1l1	2.34880344528387e-37	0.371038867410433	0.403	0.224	6.91934006946175e-33	luminal progenitor	Lurap1l
Pgrmc11	2.35177481471604e-37	0.288166912607942	0.646	0.43	6.92809342667198e-33	luminal progenitor	Pgrmc1
Oard1	2.72795718807646e-37	0.259872442318564	0.298	0.144	8.03628908035443e-33	luminal progenitor	Oard1
Ccnd1	3.71615550098118e-37	0.509525216453022	0.484	0.292	1.09474224903405e-32	luminal progenitor	Ccnd1
Stk24	3.77070479338373e-37	0.300193674684062	0.447	0.257	1.11081192508291e-32	luminal progenitor	Stk24
4930402H24Rik	3.93809720247091e-37	0.435442944108928	0.455	0.265	1.1601240548759e-32	luminal progenitor	4930402H24Rik
Pgp	3.97937215573072e-37	0.25451143877247	0.341	0.176	1.17228324335671e-32	luminal progenitor	Pgp
Pptc7	4.19582356869651e-37	0.331006551050439	0.25	0.113	1.2360476651023e-32	luminal progenitor	Pptc7
Mknk2	5.25967202649233e-37	0.298551279742739	0.393	0.218	1.54944678228437e-32	luminal progenitor	Mknk2
Irx2	6.36543807786198e-37	0.32006793362569	0.307	0.152	1.87519440335736e-32	luminal progenitor	Irx2
Tusc3	7.02581123802562e-37	0.349898175857405	0.587	0.369	2.06973373260997e-32	luminal progenitor	Tusc3
Erbb3	7.55573280698893e-37	0.258366969379519	0.353	0.185	2.22584332761087e-32	luminal progenitor	Erbb3
Prkci	9.83358353897194e-37	0.317778745370866	0.542	0.339	2.89687537474574e-32	luminal progenitor	Prkci
Zfand6	1.23505945800939e-36	0.402523999024148	0.618	0.408	3.63836165734986e-32	luminal progenitor	Zfand6
Gm47283	1.73226272173744e-36	0.319884558418001	0.471	0.276	5.10307275196633e-32	luminal progenitor	Gm47283
Akap91	2.04561988830271e-36	0.383041105481859	0.768	0.542	6.02619162895095e-32	luminal progenitor	Akap9
Osbpl21	2.28907986251399e-36	0.274674539578999	0.416	0.236	6.74340036697997e-32	luminal progenitor	Osbpl2
Lrp6	2.68877104285048e-36	0.311319979055435	0.512	0.311	7.92085061513322e-32	luminal progenitor	Lrp6
Erlin1	2.69478217347315e-36	0.250628629950072	0.397	0.219	7.93855880483454e-32	luminal progenitor	Erlin1
Tsg101	3.61905396696798e-36	0.263067479365738	0.557	0.349	1.0661371081291e-31	luminal progenitor	Tsg101
Rnf1031	3.7273864910483e-36	0.318704946266288	0.511	0.306	1.09805078639792e-31	luminal progenitor	Rnf103
Ica11	3.80237540045239e-36	0.254880244750835	0.558	0.329	1.12014176921927e-31	luminal progenitor	Ica1
Prkn1	4.12107570297346e-36	0.284395426654189	0.549	0.336	1.21402769133895e-31	luminal progenitor	Prkn
Cttn	4.87415595243617e-36	0.352167099823195	0.494	0.303	1.43587760202817e-31	luminal progenitor	Cttn
Marchf3	4.91514314359484e-36	0.272739098344221	0.492	0.285	1.4479520186716e-31	luminal progenitor	Marchf3
Isoc1	5.12893328961219e-36	0.277680885511091	0.387	0.211	1.51093245778685e-31	luminal progenitor	Isoc1
Chmp3	6.62621836602301e-36	0.308629064257629	0.553	0.352	1.95201766844672e-31	luminal progenitor	Chmp3
Utrn	6.70597643549043e-36	0.349421575786138	0.722	0.463	1.97551359813113e-31	luminal progenitor	Utrn
Ppp1cb	7.5660878176449e-36	0.363212855397224	0.834	0.65	2.22889381020001e-31	luminal progenitor	Ppp1cb
Lpgat1	1.02023214325773e-35	0.274219950054163	0.299	0.146	3.00550187082294e-31	luminal progenitor	Lpgat1
Ostf1	1.02369647299106e-35	0.30901687635347	0.402	0.224	3.01570743978436e-31	luminal progenitor	Ostf1
Clpx	1.04300062243688e-35	0.295927056122821	0.491	0.297	3.07257553363681e-31	luminal progenitor	Clpx
Gak	1.07878303398904e-35	0.307276960198789	0.495	0.302	3.17798693982833e-31	luminal progenitor	Gak
Abcd3	1.64610871262735e-35	0.346399695158692	0.49	0.3	4.84927165652892e-31	luminal progenitor	Abcd3
Garre1	1.66383272233552e-35	0.329495300385217	0.342	0.18	4.90148481672821e-31	luminal progenitor	Garre1
Kdm3a	2.16473895355902e-35	0.332536009438193	0.521	0.319	6.37710448328951e-31	luminal progenitor	Kdm3a
Wasf2	2.23271931922108e-35	0.329974779080105	0.545	0.351	6.57736784249338e-31	luminal progenitor	Wasf2
Elovl5	2.56750040875704e-35	0.363819793526129	0.326	0.167	7.56359945415737e-31	luminal progenitor	Elovl5
Chd2	2.96466067787978e-35	0.355148640270021	0.598	0.383	8.73359389096605e-31	luminal progenitor	Chd2
Dazap2	3.43460824998827e-35	0.299237569504134	0.721	0.51	1.01180124436404e-30	luminal progenitor	Dazap2
Clock	3.80392468483398e-35	0.321795567550809	0.517	0.318	1.12059817290524e-30	luminal progenitor	Clock
Ccnl1	3.9961158841497e-35	0.415518847901146	0.739	0.528	1.17721577831166e-30	luminal progenitor	Ccnl1
Macroh2a1	4.36290400954386e-35	0.26147023031911	0.491	0.295	1.28526789217153e-30	luminal progenitor	Macroh2a1
Chd6	4.53554151788698e-35	0.346456736898209	0.691	0.472	1.33612517575433e-30	luminal progenitor	Chd6
Tbc1d1	4.58697664824626e-35	0.355828401934577	0.275	0.133	1.35127745080687e-30	luminal progenitor	Tbc1d1
Tpr	5.14257323166418e-35	0.33510980293663	0.778	0.557	1.51495064831595e-30	luminal progenitor	Tpr
Chaserr	5.18894952602314e-35	0.279029125868253	0.491	0.296	1.52861264087116e-30	luminal progenitor	Chaserr
Znfx1	5.31850693230175e-35	0.281661910483771	0.254	0.117	1.56677895718677e-30	luminal progenitor	Znfx1
Atp5a1	5.49281528855173e-35	0.31338440012041	0.797	0.587	1.61812845585445e-30	luminal progenitor	Atp5a1
Ptprj	6.18855286123352e-35	0.332901872317615	0.522	0.321	1.82308578739078e-30	luminal progenitor	Ptprj
Sltm	6.19910295132723e-35	0.305440660278982	0.646	0.425	1.82619373843149e-30	luminal progenitor	Sltm
Bphl	6.6187610270314e-35	0.306513646160935	0.406	0.229	1.94982081095318e-30	luminal progenitor	Bphl
Tc2n1	8.18262611844e-35	0.388988646842679	0.444	0.255	2.41051982823124e-30	luminal progenitor	Tc2n
Actr3	8.42513493861803e-35	0.288705374666465	0.614	0.403	2.48196050156748e-30	luminal progenitor	Actr3
Mbd2	8.63190574151168e-35	0.313859570007822	0.476	0.289	2.54287311239193e-30	luminal progenitor	Mbd2
Usp25	9.81229295863204e-35	0.316964196626682	0.567	0.353	2.89060338268341e-30	luminal progenitor	Usp25
Lcp11	1.10061925268453e-34	0.254196878666684	0.443	0.255	3.24231425648336e-30	luminal progenitor	Lcp1
Daam1	1.36177714411871e-34	0.28986293649825	0.604	0.389	4.0116592888593e-30	luminal progenitor	Daam1
mt-Rnr11	1.38776206475101e-34	0.597181997306399	0.989	0.962	4.08820826654999e-30	luminal progenitor	mt-Rnr1
Junb	1.7210394658894e-34	0.342571704532643	0.754	0.531	5.07001016256359e-30	luminal progenitor	Junb
9930021J03Rik	2.28303879059459e-34	0.314181310174379	0.516	0.318	6.72560397321261e-30	luminal progenitor	9930021J03Rik
Scai	2.36509846716953e-34	0.27204381542944	0.304	0.152	6.96734357443472e-30	luminal progenitor	Scai
Dock9	2.4162722670519e-34	0.384287326901005	0.442	0.264	7.1180964715082e-30	luminal progenitor	Dock9
Mrtfb	3.15521148741899e-34	0.265094355838157	0.552	0.344	9.29493752078761e-30	luminal progenitor	Mrtfb
Nck2	3.50133227283048e-34	0.290224988123222	0.27	0.126	1.03145747425313e-29	luminal progenitor	Nck2
Snx6	3.60300955673817e-34	0.314816922798868	0.54	0.343	1.0614105853195e-29	luminal progenitor	Snx6
Aftph	3.64857992785196e-34	0.316516454067974	0.596	0.387	1.07483516094591e-29	luminal progenitor	Aftph
P2rx41	3.68195501955881e-34	0.265929555127922	0.367	0.201	1.08466712921183e-29	luminal progenitor	P2rx4
Oga	3.93965218188174e-34	0.298249724240191	0.59	0.38	1.16058213626054e-29	luminal progenitor	Oga
Fbxw7	4.08258843929945e-34	0.305686261444538	0.469	0.282	1.20268972833323e-29	luminal progenitor	Fbxw7
Sbds	4.35882688108426e-34	0.261257003759817	0.496	0.306	1.28406681089861e-29	luminal progenitor	Sbds
Parp9	4.52351687324396e-34	0.265880925220977	0.3	0.15	1.33258283568894e-29	luminal progenitor	Parp9
Ophn1	4.56500109800881e-34	0.256763993804419	0.315	0.159	1.34480367346242e-29	luminal progenitor	Ophn1
Tmem50a	4.70820056284981e-34	0.261355297747618	0.501	0.306	1.38698880380993e-29	luminal progenitor	Tmem50a
Fcho2	4.77408383989595e-34	0.312878826709175	0.626	0.41	1.40639735839495e-29	luminal progenitor	Fcho2
Hnrnpu	8.42698481613835e-34	0.322222794901735	0.823	0.615	2.4825054569862e-29	luminal progenitor	Hnrnpu
Vmp11	1.60827706969297e-33	0.412325621915061	0.672	0.466	4.73782341960851e-29	luminal progenitor	Vmp1
Ugcg	1.74401312160845e-33	0.334972540314202	0.449	0.271	5.13768825494632e-29	luminal progenitor	Ugcg
Irf21	1.766215848638e-33	0.271518486466884	0.59	0.369	5.20309526850269e-29	luminal progenitor	Irf2
Snx2	1.82649294772629e-33	0.268756043380208	0.491	0.298	5.38066557470688e-29	luminal progenitor	Snx2
Ptbp3	1.93411753520804e-33	0.298124671302732	0.749	0.523	5.69771684696935e-29	luminal progenitor	Ptbp3
Cpd	2.35259989698345e-33	0.372417333001197	0.61	0.402	6.93052403652354e-29	luminal progenitor	Cpd
Ctr9	2.70486912938132e-33	0.255331723928735	0.401	0.229	7.96827396824444e-29	luminal progenitor	Ctr9
Vps4b	2.74818507071943e-33	0.332661333959348	0.605	0.406	8.09587839983236e-29	luminal progenitor	Vps4b
Atp6v1d	3.04399377402917e-33	0.284707037204643	0.579	0.374	8.96730125891254e-29	luminal progenitor	Atp6v1d
Mgst3	3.1035471405525e-33	0.400848655328321	0.424	0.251	9.14273952135361e-29	luminal progenitor	Mgst3
Xpr1	3.63636908831332e-33	0.29216184263037	0.444	0.262	1.07123796972622e-28	luminal progenitor	Xpr1
Ier2	3.81709381123919e-33	0.468848922190317	0.712	0.519	1.12447766585295e-28	luminal progenitor	Ier2
Sdha	3.91876082293165e-33	0.290026011482365	0.581	0.383	1.15442775082743e-28	luminal progenitor	Sdha
5031425E22Rik	4.33329776274306e-33	0.307062961113465	0.381	0.209	1.27654618792648e-28	luminal progenitor	5031425E22Rik
Jund	5.29346418680767e-33	0.339305277050393	0.725	0.529	1.55940161479167e-28	luminal progenitor	Jund
Zcchc7	5.83483022545685e-33	0.275254782155328	0.707	0.472	1.71888263611733e-28	luminal progenitor	Zcchc7
Smad2	6.52671786054067e-33	0.286295102274972	0.354	0.194	1.92270581453667e-28	luminal progenitor	Smad2
Ap3b1	7.00813271734795e-33	0.291709903317776	0.627	0.405	2.06452581720353e-28	luminal progenitor	Ap3b1
Abo2	7.17708801258158e-33	0.382336454714073	0.419	0.226	2.11429835762641e-28	luminal progenitor	Abo
Scyl2	8.49957695692011e-33	0.293018301917114	0.347	0.189	2.5038903757391e-28	luminal progenitor	Scyl2
Ash1l	8.87823607622092e-33	0.341430354795994	0.767	0.558	2.61543956569392e-28	luminal progenitor	Ash1l
Glis3	9.31895005466954e-33	0.289893314114728	0.291	0.14	2.7452694966051e-28	luminal progenitor	Glis3
Lcor	9.91794929164905e-33	0.302326448916931	0.681	0.46	2.92172868182689e-28	luminal progenitor	Lcor
Lncpint	1.00346101411652e-32	0.29967027576668	0.737	0.514	2.95609580148587e-28	luminal progenitor	Lncpint
Uhrf2	1.03456662013421e-32	0.275304031666805	0.489	0.3	3.04772980625338e-28	luminal progenitor	Uhrf2
Tmco1	1.1938250065292e-32	0.258764343959574	0.555	0.354	3.51688908673437e-28	luminal progenitor	Tmco1
Irf1	1.20670016666311e-32	0.323288110894342	0.349	0.186	3.55481802097285e-28	luminal progenitor	Irf1
Nek1	1.53101517057375e-32	0.31432735836076	0.341	0.185	4.5102175909932e-28	luminal progenitor	Nek1
Osbpl9	1.83339631583123e-32	0.252234897343907	0.537	0.339	5.40100220680721e-28	luminal progenitor	Osbpl9
Heca	1.89219351411653e-32	0.301581119493923	0.474	0.287	5.57421287323588e-28	luminal progenitor	Heca
[truncated: 5,213 more rows]

## Sheet: degs_between_mesenchymalcelltyp
	p_val	avg_log2FC	pct.1	pct.2	p_val_adj	cluster	gene
Cxcl13	0	2.36275653043513	0.367	0.108	0	Fibro_Gpx3	Cxcl13
Col6a5	0	1.89043184063914	0.545	0.133	0	Fibro_Gpx3	Col6a5
Sult1e1	0	1.818001226344	0.974	0.566	0	Fibro_Gpx3	Sult1e1
Gpx3	0	1.56487186589819	0.949	0.565	0	Fibro_Gpx3	Gpx3
Igf1	0	1.56003217693599	0.936	0.639	0	Fibro_Gpx3	Igf1
Il6	0	1.53676138868176	0.554	0.212	0	Fibro_Gpx3	Il6
Ifi205	0	1.52338151376607	0.87	0.417	0	Fibro_Gpx3	Ifi205
Arhgap24	0	1.47352952114243	0.875	0.435	0	Fibro_Gpx3	Arhgap24
Ifi207	0	1.42934453303323	0.814	0.322	0	Fibro_Gpx3	Ifi207
Inmt	0	1.3554836350207	0.905	0.526	0	Fibro_Gpx3	Inmt
C3	0	1.32478627366113	0.967	0.552	0	Fibro_Gpx3	C3
Bmper	0	1.30789398285773	0.601	0.18	0	Fibro_Gpx3	Bmper
Egfr	0	1.24606073245207	0.945	0.644	0	Fibro_Gpx3	Egfr
Wt1	0	1.19953273061954	0.669	0.32	0	Fibro_Gpx3	Wt1
Myc	0	1.16915074519445	0.658	0.315	0	Fibro_Gpx3	Myc
Ifi203	0	1.16810388478062	0.718	0.364	0	Fibro_Gpx3	Ifi203
Ifi204	0	1.16752911483398	0.854	0.388	0	Fibro_Gpx3	Ifi204
Cebpd	0	1.14715291060593	0.917	0.662	0	Fibro_Gpx3	Cebpd
Ifi211	0	1.14277441626098	0.837	0.402	0	Fibro_Gpx3	Ifi211
Mndal	0	1.13443697873078	0.768	0.427	0	Fibro_Gpx3	Mndal
Ccl2	0	1.09434628545451	0.445	0.189	0	Fibro_Gpx3	Ccl2
Col6a6	0	1.09360556712955	0.432	0.083	0	Fibro_Gpx3	Col6a6
Casp4	0	1.09128374744467	0.719	0.345	0	Fibro_Gpx3	Casp4
Abi1	0	1.07946110467648	0.947	0.723	0	Fibro_Gpx3	Abi1
C7	0	1.06545123293084	0.618	0.293	0	Fibro_Gpx3	C7
Steap4	0	1.05064601636239	0.498	0.126	0	Fibro_Gpx3	Steap4
Gdf10	0	1.04611858355889	0.691	0.382	0	Fibro_Gpx3	Gdf10
Zfp36	0	1.03463210203417	0.951	0.755	0	Fibro_Gpx3	Zfp36
Ebf2	0	1.02716880642206	0.878	0.424	0	Fibro_Gpx3	Ebf2
Gem	0	1.01211907938732	0.711	0.372	0	Fibro_Gpx3	Gem
Socs3	0	1.00802104205484	0.815	0.496	0	Fibro_Gpx3	Socs3
Abca8a	0	1.00536766556443	0.692	0.302	0	Fibro_Gpx3	Abca8a
Penk	0	1.00440621669121	0.919	0.657	0	Fibro_Gpx3	Penk
Lpl	0	1.00080043351785	0.692	0.326	0	Fibro_Gpx3	Lpl
Gas1	0	0.989871640460759	0.964	0.663	0	Fibro_Gpx3	Gas1
Gm48228	0	0.978103557179993	0.808	0.474	0	Fibro_Gpx3	Gm48228
Scn7a	0	0.959200351556633	0.809	0.42	0	Fibro_Gpx3	Scn7a
Arih1	0	0.957228741694964	0.894	0.692	0	Fibro_Gpx3	Arih1
Has1	0	0.948117515213693	0.534	0.257	0	Fibro_Gpx3	Has1
Gm20400	0	0.943816179335321	0.771	0.445	0	Fibro_Gpx3	Gm20400
Serpine2	0	0.940039548153469	0.899	0.569	0	Fibro_Gpx3	Serpine2
Alkal2	0	0.933094697520065	0.384	0.088	0	Fibro_Gpx3	Alkal2
C4b	0	0.919651483848665	0.541	0.235	0	Fibro_Gpx3	C4b
Adam12	0	0.91308157202415	0.376	0.105	0	Fibro_Gpx3	Adam12
Gfpt2	0	0.909258088860466	0.897	0.605	0	Fibro_Gpx3	Gfpt2
Shisa9	0	0.904753590413138	0.389	0.108	0	Fibro_Gpx3	Shisa9
Flrt3	0	0.88881885474391	0.616	0.284	0	Fibro_Gpx3	Flrt3
Icam1	0	0.877680909370993	0.689	0.358	0	Fibro_Gpx3	Icam1
Egr1	0	0.876185395387247	0.97	0.825	0	Fibro_Gpx3	Egr1
Marchf3	0	0.874658310457224	0.689	0.374	0	Fibro_Gpx3	Marchf3
Junb	0	0.856057741946776	0.92	0.725	0	Fibro_Gpx3	Junb
Cdon	0	0.853617376960566	0.681	0.338	0	Fibro_Gpx3	Cdon
Mitf	0	0.844911936687515	0.625	0.316	0	Fibro_Gpx3	Mitf
Ppp1r2	0	0.838076241317735	0.897	0.702	0	Fibro_Gpx3	Ppp1r2
Plac8	0	0.832864176078466	0.835	0.506	0	Fibro_Gpx3	Plac8
Phlda1	0	0.826124038406793	0.865	0.624	0	Fibro_Gpx3	Phlda1
Osmr	0	0.824412247624722	0.729	0.408	0	Fibro_Gpx3	Osmr
Sntg1	0	0.811328605466494	0.677	0.378	0	Fibro_Gpx3	Sntg1
Slc43a3	0	0.807247374706653	0.904	0.569	0	Fibro_Gpx3	Slc43a3
Ccl11	0	0.806458861848918	0.709	0.349	0	Fibro_Gpx3	Ccl11
Ccnl1	0	0.796019285469351	0.914	0.698	0	Fibro_Gpx3	Ccnl1
Ccdc80	0	0.790234890250315	0.907	0.603	0	Fibro_Gpx3	Ccdc80
Rhoj	0	0.782679361615329	0.922	0.738	0	Fibro_Gpx3	Rhoj
Atf3	0	0.772977425790558	0.9	0.663	0	Fibro_Gpx3	Atf3
Slfn5	0	0.769709105139647	0.634	0.304	0	Fibro_Gpx3	Slfn5
Scara5	0	0.769026822709075	0.915	0.475	0	Fibro_Gpx3	Scara5
Pcdh7	0	0.766691184657225	0.631	0.322	0	Fibro_Gpx3	Pcdh7
Tnfaip6	0	0.751440196057041	0.75	0.429	0	Fibro_Gpx3	Tnfaip6
Irf1	0	0.749912849703056	0.819	0.566	0	Fibro_Gpx3	Irf1
Jun	0	0.739356911773112	0.976	0.848	0	Fibro_Gpx3	Jun
Ntrk2	0	0.738437420854246	0.603	0.256	0	Fibro_Gpx3	Ntrk2
Vit	0	0.737924969425472	0.843	0.485	0	Fibro_Gpx3	Vit
Slc10a6	0	0.7315003943604	0.5	0.22	0	Fibro_Gpx3	Slc10a6
Aebp1	0	0.717985585694022	0.883	0.641	0	Fibro_Gpx3	Aebp1
Il1r1	0	0.710378313284578	0.814	0.568	0	Fibro_Gpx3	Il1r1
Aox3	0	0.710212624616494	0.532	0.199	0	Fibro_Gpx3	Aox3
Lum	0	0.708798717303371	0.758	0.468	0	Fibro_Gpx3	Lum
Lima1	0	0.700960391826401	0.875	0.64	0	Fibro_Gpx3	Lima1
Celf2	0	0.697437895035409	0.99	0.878	0	Fibro_Gpx3	Celf2
Btg2	0	0.69000736677613	0.872	0.667	0	Fibro_Gpx3	Btg2
Litaf	0	0.687469096060311	0.774	0.487	0	Fibro_Gpx3	Litaf
Zfpm2	0	0.683620102069	0.819	0.459	0	Fibro_Gpx3	Zfpm2
Xdh	0	0.682463076665163	0.773	0.435	0	Fibro_Gpx3	Xdh
Mt1	0	0.679346818908678	0.976	0.916	0	Fibro_Gpx3	Mt1
Maf	0	0.675910062086337	0.919	0.69	0	Fibro_Gpx3	Maf
Nfkbia	0	0.675876206639578	0.892	0.707	0	Fibro_Gpx3	Nfkbia
Fbln1	0	0.663286645274623	0.848	0.551	0	Fibro_Gpx3	Fbln1
Slit3	0	0.662639104660254	0.98	0.794	0	Fibro_Gpx3	Slit3
Nfia	0	0.639688330020071	0.977	0.894	0	Fibro_Gpx3	Nfia
Dpt	0	0.634964085317505	0.904	0.607	0	Fibro_Gpx3	Dpt
Lrp1	0	0.633995359259375	0.935	0.752	0	Fibro_Gpx3	Lrp1
Dcn	0	0.6269523107617	1	0.95	0	Fibro_Gpx3	Dcn
Auts2	0	0.618144718151483	0.854	0.605	0	Fibro_Gpx3	Auts2
Selenop	0	0.613981947689965	0.901	0.695	0	Fibro_Gpx3	Selenop
Dnah7a	0	0.612959760760742	0.539	0.269	0	Fibro_Gpx3	Dnah7a
Pcdh19	0	0.609598918386614	0.649	0.342	0	Fibro_Gpx3	Pcdh19
Gpc3	0	0.599147785884421	0.625	0.305	0	Fibro_Gpx3	Gpc3
Cxcl12	0	0.594220732194529	0.746	0.435	0	Fibro_Gpx3	Cxcl12
Ms4a4d	0	0.58278689050241	0.772	0.483	0	Fibro_Gpx3	Ms4a4d
Fos	0	0.56889537293357	0.989	0.93	0	Fibro_Gpx3	Fos
Plpp3	0	0.567755241056892	0.984	0.887	0	Fibro_Gpx3	Plpp3
S1pr3	0	0.561950627871953	0.399	0.125	0	Fibro_Gpx3	S1pr3
Clic6	0	0.556189387257587	0.298	0.072	0	Fibro_Gpx3	Clic6
Nfil3	0	0.547005962764715	0.488	0.219	0	Fibro_Gpx3	Nfil3
Rnase4	0	0.542807137718607	0.965	0.763	0	Fibro_Gpx3	Rnase4
Dlc1	0	0.535225408578603	0.915	0.713	0	Fibro_Gpx3	Dlc1
Sparcl1	0	0.530691625972439	0.912	0.627	0	Fibro_Gpx3	Sparcl1
Lamp2	0	0.499479203279529	0.931	0.796	0	Fibro_Gpx3	Lamp2
Tpt1	0	0.383680601280948	0.997	0.991	0	Fibro_Gpx3	Tpt1
Sfrp1	5.34507899258108e-308	0.626296832665465	0.584	0.291	1.57460682042446e-303	Fibro_Gpx3	Sfrp1
Sned1	3.45210634788313e-303	0.947285243908561	0.542	0.285	1.01695600902289e-298	Fibro_Gpx3	Sned1
Man2a1	4.84020353842149e-303	0.590472303570355	0.916	0.744	1.42587556038359e-298	Fibro_Gpx3	Man2a1
Adgrd1	5.3203599202957e-301	0.487454748398447	0.851	0.502	1.56732482891991e-296	Fibro_Gpx3	Adgrd1
Fosl2	1.27687933299892e-299	0.669256635855662	0.68	0.416	3.76155882708152e-295	Fibro_Gpx3	Fosl2
Nop58	4.55157670259751e-299	0.711739725601542	0.67	0.41	1.3408489808182e-294	Fibro_Gpx3	Nop58
Man1a	3.73723600862944e-298	0.725213509749187	0.937	0.759	1.10095235578215e-293	Fibro_Gpx3	Man1a
Bicc1	2.86045529029211e-297	0.514610885302242	0.936	0.753	8.42661523967153e-293	Fibro_Gpx3	Bicc1
Nfkbiz	1.04214837194061e-296	0.674109756426084	0.797	0.543	3.07006488889984e-292	Fibro_Gpx3	Nfkbiz
Stat3	6.15485460721797e-296	0.539405709166989	0.908	0.714	1.81315861874034e-291	Fibro_Gpx3	Stat3
9030624G23Rik	9.28897681953679e-296	0.589920446887688	0.579	0.305	2.73643968126734e-291	Fibro_Gpx3	9030624G23Rik
Mgst1	2.85577316021e-292	0.510620313678977	0.746	0.468	8.41282215266264e-288	Fibro_Gpx3	Mgst1
Serpina3n	4.29080848767894e-292	0.602477688961041	0.413	0.165	1.26402927238534e-287	Fibro_Gpx3	Serpina3n
Rps20	7.90759579622936e-292	0.384397778232382	0.987	0.945	2.32949864561121e-287	Fibro_Gpx3	Rps20
Rps12	4.91244609411515e-288	0.362024053805986	0.99	0.961	1.44715749486538e-283	Fibro_Gpx3	Rps12
Slc4a4	5.60005679623694e-288	0.637422433599994	0.75	0.463	1.64972073160344e-283	Fibro_Gpx3	Slc4a4
Lamc1	5.8140784091439e-285	0.56270895235367	0.871	0.661	1.7127693585497e-280	Fibro_Gpx3	Lamc1
Irs2	1.80349806446562e-283	0.66829016737034	0.723	0.467	5.31292494810927e-279	Fibro_Gpx3	Irs2
Ier2	1.18941432252453e-282	0.660339906964419	0.797	0.568	3.503895652725e-278	Fibro_Gpx3	Ier2
Nrip1	2.52562199945872e-282	0.583125833711543	0.86	0.657	7.44022984820543e-278	Fibro_Gpx3	Nrip1
Frmd6	1.758608300503e-281	0.54876229781746	0.858	0.645	5.1806841924518e-277	Fibro_Gpx3	Frmd6
Errfi1	3.04070864876364e-281	0.540026800212431	0.942	0.742	8.9576236083928e-277	Fibro_Gpx3	Errfi1
Tmeff2	7.38319797541172e-279	0.576766648050829	0.591	0.295	2.17501629157654e-274	Fibro_Gpx3	Tmeff2
Ccbe1	3.38890897784478e-274	0.729492149144252	0.431	0.187	9.98338695783294e-270	Fibro_Gpx3	Ccbe1
Plcxd3	7.00404171052915e-274	0.861915449538319	0.567	0.307	2.06332064750478e-269	Fibro_Gpx3	Plcxd3
Csf1	8.84702362895938e-274	0.490823290511753	0.707	0.429	2.60624469085514e-269	Fibro_Gpx3	Csf1
Uap1	5.26037790528163e-272	0.579158116574481	0.822	0.55	1.54965472711691e-267	Fibro_Gpx3	Uap1
Mt2	1.36134995346823e-268	0.631320768415801	0.949	0.832	4.01040082792207e-264	Fibro_Gpx3	Mt2
Cdh13	4.61090745813731e-266	0.555122712603837	0.71	0.432	1.35832722809267e-261	Fibro_Gpx3	Cdh13
Vim	1.07588180887263e-263	0.437577122485177	0.98	0.874	3.16944022075787e-259	Fibro_Gpx3	Vim
Adamts1	3.67802843974545e-262	0.716294133963374	0.755	0.509	1.08351039806461e-257	Fibro_Gpx3	Adamts1
Vegfd	8.13338822301176e-262	0.577144164930654	0.613	0.321	2.39601483661703e-257	Fibro_Gpx3	Vegfd
Adamts12	2.89058762358929e-261	0.616516258346733	0.606	0.351	8.5153820803317e-257	Fibro_Gpx3	Adamts12
Ecm2	3.85387133000242e-257	0.495283968212729	0.606	0.342	1.13531195510541e-252	Fibro_Gpx3	Ecm2
Mideas	4.33692042157692e-254	0.740840169717268	0.653	0.412	1.27761338699234e-249	Fibro_Gpx3	Mideas
Sntb2	5.03946402286448e-253	0.628622582259003	0.818	0.597	1.48457570649565e-248	Fibro_Gpx3	Sntb2
Hspb8	1.29237941334196e-252	0.445119009114286	0.63	0.354	3.80722051376408e-248	Fibro_Gpx3	Hspb8
Pim1	1.50953353602154e-250	0.736763599605763	0.566	0.33	4.44693484376585e-246	Fibro_Gpx3	Pim1
Tnfaip3	3.0063044909924e-248	0.661555573306444	0.391	0.169	8.8562724000145e-244	Fibro_Gpx3	Tnfaip3
Gask1b	1.17576398061925e-247	0.465442341000685	0.402	0.169	3.46368311050625e-243	Fibro_Gpx3	Gask1b
Birc3	5.19665226861139e-247	0.708017265687378	0.593	0.352	1.53088179181023e-242	Fibro_Gpx3	Birc3
Ror1	1.49040122051129e-246	0.394667082256823	0.819	0.565	4.39057295550422e-242	Fibro_Gpx3	Ror1
Arhgap21	3.41817390573725e-246	0.518870559121377	0.765	0.532	1.00695985089114e-241	Fibro_Gpx3	Arhgap21
Ksr1	1.09266328558116e-245	0.434576939548094	0.453	0.213	3.21887677299354e-241	Fibro_Gpx3	Ksr1
Olfr1033	2.4639231561118e-243	0.732675779966798	0.912	0.755	7.25847122558976e-239	Fibro_Gpx3	Olfr1033
Cygb	7.16033127778374e-243	0.474612292275272	0.86	0.627	2.10936199112231e-238	Fibro_Gpx3	Cygb
Cxcl1	4.94298966516902e-241	0.830786729455687	0.362	0.149	1.45615532546214e-236	Fibro_Gpx3	Cxcl1
Lox	7.518329191828e-241	0.608266469581246	0.645	0.402	2.21482459662061e-236	Fibro_Gpx3	Lox
Galnt15	5.50261735609136e-240	0.502705681485206	0.606	0.354	1.62101604693095e-235	Fibro_Gpx3	Galnt15
Fndc3a	5.74475603876678e-240	0.512925558576303	0.837	0.641	1.69234768146031e-235	Fibro_Gpx3	Fndc3a
Adamts4	2.44255393845736e-239	0.877925274722713	0.334	0.13	7.19551964730153e-235	Fibro_Gpx3	Adamts4
Rassf2	1.17813534307517e-238	0.426476856965698	0.489	0.245	3.47066890716515e-234	Fibro_Gpx3	Rassf2
Slc16a2	1.64722040014149e-238	0.42643951132219	0.56	0.311	4.8525465767768e-234	Fibro_Gpx3	Slc16a2
Vcam1	1.56560044914703e-237	0.67459011669052	0.418	0.194	4.61210236314223e-233	Fibro_Gpx3	Vcam1
Igfbp4	1.84379720850591e-237	0.534303530144533	0.941	0.748	5.43164219653756e-233	Fibro_Gpx3	Igfbp4
Sulf2	1.19120961199496e-233	0.485589424934106	0.71	0.435	3.50918439597595e-229	Fibro_Gpx3	Sulf2
Rhoq	1.47035296969984e-233	0.585367509240082	0.789	0.554	4.33151281343877e-229	Fibro_Gpx3	Rhoq
Map1b	1.18355321611805e-232	0.48253440374882	0.719	0.469	3.48662941936217e-228	Fibro_Gpx3	Map1b
Apbb1ip	1.7255764879653e-232	0.494466662182686	0.507	0.266	5.08337577589698e-228	Fibro_Gpx3	Apbb1ip
Zfhx4	1.08292794224858e-231	0.474109411724414	0.677	0.417	3.19019742507009e-227	Fibro_Gpx3	Zfhx4
Ppp1r15a	1.43433405934188e-231	0.589483863424731	0.756	0.519	4.22540470541524e-227	Fibro_Gpx3	Ppp1r15a
Nav1	3.22543007295681e-231	0.476282679374071	0.785	0.555	9.50179445192347e-227	Fibro_Gpx3	Nav1
Slc25a30	5.9741252090786e-231	0.536291234420407	0.682	0.44	1.75991754534247e-226	Fibro_Gpx3	Slc25a30
Zfp521	9.16529576490974e-231	0.432733027187384	0.661	0.385	2.70000447938476e-226	Fibro_Gpx3	Zfp521
Jak1	2.29669795977832e-227	0.609223489058699	0.931	0.796	6.76584251971096e-223	Fibro_Gpx3	Jak1
Kat2b	4.29689347575326e-227	0.504832174718638	0.744	0.52	1.26582184902215e-222	Fibro_Gpx3	Kat2b
Rps28	9.88682431803898e-227	0.37986186317083	0.97	0.898	2.9125595758511e-222	Fibro_Gpx3	Rps28
Svep1	1.04252402728627e-224	0.607744132604896	0.773	0.549	3.07117153198262e-220	Fibro_Gpx3	Svep1
Igsf8	4.84219544618195e-224	0.375710953453354	0.426	0.203	1.42646235649074e-219	Fibro_Gpx3	Igsf8
Vcan	1.1606236360507e-222	0.60767601181161	0.835	0.614	3.41908116944176e-218	Fibro_Gpx3	Vcan
Cfh	2.58886340986324e-222	0.391702314451213	0.896	0.648	7.62653271911611e-218	Fibro_Gpx3	Cfh
Gbp5	7.06983039709769e-222	0.726730180714278	0.287	0.102	2.08270133668101e-217	Fibro_Gpx3	Gbp5
Tgfbr3	9.6513507406118e-222	0.410086526399975	0.933	0.759	2.84319141467683e-217	Fibro_Gpx3	Tgfbr3
Iigp1	6.35995148050887e-221	0.880144705833994	0.56	0.334	1.87357810664311e-216	Fibro_Gpx3	Iigp1
Fosb	6.00707953564599e-220	0.535673324650329	0.868	0.681	1.76962556040595e-215	Fibro_Gpx3	Fosb
Dusp1	1.75103740109666e-219	0.545613067567232	0.93	0.77	5.15838107989064e-215	Fibro_Gpx3	Dusp1
Tiparp	2.33838128387745e-215	0.547382309013066	0.861	0.668	6.88863742417457e-211	Fibro_Gpx3	Tiparp
Ugdh	7.54789860825436e-215	0.338714895161711	0.83	0.552	2.22353545100565e-210	Fibro_Gpx3	Ugdh
Arhgap28	2.66313971796959e-212	0.505225613435951	0.519	0.293	7.8453432951666e-208	Fibro_Gpx3	Arhgap28
Dram1	3.73225834019102e-212	0.431935409241253	0.484	0.257	1.09948598443687e-207	Fibro_Gpx3	Dram1
Il1rl2	2.27251340698213e-211	0.442273548364112	0.447	0.224	6.69459724562866e-207	Fibro_Gpx3	Il1rl2
Mmp19	2.49544329100269e-211	0.340273359194086	0.323	0.128	7.35132639096483e-207	Fibro_Gpx3	Mmp19
Gpnmb	7.23510700636296e-210	0.473002634508158	0.433	0.214	2.13139017300446e-205	Fibro_Gpx3	Gpnmb
Cxcl10	1.6524066087752e-209	1.12013059967112	0.422	0.217	4.86782462879086e-205	Fibro_Gpx3	Cxcl10
Mcl1	6.24139523616058e-209	0.510026501045883	0.727	0.515	1.83865262262054e-204	Fibro_Gpx3	Mcl1
Rnf122	3.38748188904121e-208	0.45689465335702	0.306	0.119	9.9791828969265e-204	Fibro_Gpx3	Rnf122
C1s1	4.30270061874615e-208	0.413690821040341	0.925	0.761	1.26753257527643e-203	Fibro_Gpx3	C1s1
Fst	8.38237790416756e-206	0.683013443680555	0.573	0.342	2.46936470678872e-201	Fibro_Gpx3	Fst
Plat	6.36182190128657e-204	0.466941763171316	0.833	0.566	1.87412911390001e-199	Fibro_Gpx3	Plat
Gli3	6.59439142234796e-204	0.397056724574838	0.717	0.474	1.94264176910949e-199	Fibro_Gpx3	Gli3
Ppl	2.9432315018836e-203	0.367626103845937	0.398	0.184	8.6704656813989e-199	Fibro_Gpx3	Ppl
Trabd2b	6.16686989309154e-201	0.430076004651548	0.374	0.169	1.81669820180584e-196	Fibro_Gpx3	Trabd2b
Adcy2	1.27725691041761e-200	0.424346398441664	0.35	0.152	3.76267113239925e-196	Fibro_Gpx3	Adcy2
Pros1	1.4862277112349e-200	0.42840207823611	0.653	0.423	4.37827821452688e-196	Fibro_Gpx3	Pros1
Serping1	2.38280257800382e-200	0.351347732273185	0.982	0.887	7.01949811454145e-196	Fibro_Gpx3	Serping1
Lvrn	4.51729264537147e-199	0.537782762800241	0.466	0.24	1.33074924039998e-194	Fibro_Gpx3	Lvrn
Rps24	8.11605112646745e-199	0.282050241975804	0.989	0.955	2.39090750134605e-194	Fibro_Gpx3	Rps24
Pdgfra	8.68910841317582e-199	0.398509330995374	0.868	0.676	2.55972444743746e-194	Fibro_Gpx3	Pdgfra
Ebf3	2.09987274864328e-198	0.393531198685676	0.617	0.37	6.18601513022825e-194	Fibro_Gpx3	Ebf3
B3galt1	1.76581640997025e-197	0.492609651193708	0.555	0.328	5.20191856213137e-193	Fibro_Gpx3	B3galt1
Nfkb1	2.81094622698747e-197	0.648685339558341	0.818	0.633	8.28076649008239e-193	Fibro_Gpx3	Nfkb1
C1ra	2.0567890695415e-196	0.408513214213256	0.781	0.552	6.05909491996231e-192	Fibro_Gpx3	C1ra
Nfe2l2	1.50643790202867e-195	0.385162964042728	0.858	0.638	4.43781541558626e-191	Fibro_Gpx3	Nfe2l2
Fam102b	8.53429420255137e-195	0.413992922019073	0.856	0.665	2.51411772912961e-190	Fibro_Gpx3	Fam102b
Creb5	2.1925252619702e-194	0.316678913292625	0.838	0.537	6.45896016923803e-190	Fibro_Gpx3	Creb5
Abi3bp	2.27956675040711e-194	0.384816373098135	0.864	0.671	6.71537569002432e-190	Fibro_Gpx3	Abi3bp
AW112010	2.75457899086379e-194	0.597131808884091	0.456	0.247	8.11471424918564e-190	Fibro_Gpx3	AW112010
Ube2e2	2.63203159199751e-193	0.457117044266091	0.804	0.589	7.75370186686546e-189	Fibro_Gpx3	Ube2e2
Peli1	6.42118665755113e-192	0.423266562785231	0.71	0.486	1.89161737744799e-187	Fibro_Gpx3	Peli1
Map3k8	1.12060384561571e-191	0.425329020199186	0.425	0.217	3.30118686879931e-187	Fibro_Gpx3	Map3k8
Kdm6b	3.07135385470207e-191	0.474820501146141	0.554	0.334	9.04790132056682e-187	Fibro_Gpx3	Kdm6b
Apod	1.12328314498582e-190	0.839464439078792	0.81	0.647	3.30907981681371e-186	Fibro_Gpx3	Apod
Lsp1	3.20156545033107e-190	0.478600514284524	0.705	0.478	9.4314916601303e-186	Fibro_Gpx3	Lsp1
Nr4a1	4.26101693182588e-190	0.520267306192768	0.797	0.583	1.25525297794659e-185	Fibro_Gpx3	Nr4a1
Lgi2	4.30240791044792e-189	0.44365573115819	0.43	0.218	1.26744634633885e-184	Fibro_Gpx3	Lgi2
St3gal1	2.09636361976005e-188	0.364438180310579	0.589	0.354	6.17567758745114e-184	Fibro_Gpx3	St3gal1
Il6st	4.95933202210492e-188	0.430896461669999	0.807	0.589	1.46096962039189e-183	Fibro_Gpx3	Il6st
Sult5a1	2.7353099217597e-186	0.446492256850724	0.407	0.201	8.05794949851189e-182	Fibro_Gpx3	Sult5a1
Rps5	6.00185472664063e-186	0.318527071511758	0.974	0.903	1.76808638392106e-181	Fibro_Gpx3	Rps5
Fgf10	2.16135621294585e-185	0.413185491744699	0.603	0.366	6.36713926771718e-181	Fibro_Gpx3	Fgf10
Airn	1.69632423555659e-184	0.571965725948123	0.89	0.73	4.99720156552617e-180	Fibro_Gpx3	Airn
Zeb2	6.05139879686961e-184	0.388050126728	0.858	0.632	1.78268157156982e-179	Fibro_Gpx3	Zeb2
Efemp1	6.85925866587139e-183	0.412377575083789	0.962	0.829	2.02066901037905e-178	Fibro_Gpx3	Efemp1
Adarb1	1.43767744155725e-182	0.400335844977539	0.449	0.239	4.2352539750835e-178	Fibro_Gpx3	Adarb1
Mpp6	2.78512364625e-182	0.426427195907	0.655	0.415	8.20469574948788e-178	Fibro_Gpx3	Mpp6
Sugct	8.75031980851463e-182	0.445351757586836	0.545	0.329	2.57775671239033e-177	Fibro_Gpx3	Sugct
Nrp1	1.1511128481852e-181	0.517011840203676	0.666	0.454	3.39106333946877e-177	Fibro_Gpx3	Nrp1
Sptlc2	1.23051358768353e-181	0.421597863390291	0.617	0.396	3.62496997795693e-177	Fibro_Gpx3	Sptlc2
Hipk3	5.34939560400076e-181	0.408933763787904	0.72	0.511	1.57587845098259e-176	Fibro_Gpx3	Hipk3
Clec3b	2.36511006646777e-180	0.346602124986703	0.84	0.538	6.96737774480741e-176	Fibro_Gpx3	Clec3b
Etf1	3.11252399245699e-180	0.413970830536318	0.738	0.528	9.16918442937905e-176	Fibro_Gpx3	Etf1
Rps4x	4.40953025281388e-180	0.305692723962542	0.977	0.927	1.29900351717644e-175	Fibro_Gpx3	Rps4x
Id3	8.81646960485223e-180	0.425087895761451	0.858	0.658	2.59724378089342e-175	Fibro_Gpx3	Id3
Shb	2.03689655231459e-179	0.472518838389838	0.461	0.259	6.00049355346356e-175	Fibro_Gpx3	Shb
Elf1	1.06088119337676e-178	0.455435880840646	0.784	0.581	3.12524990756859e-174	Fibro_Gpx3	Elf1
Pcsk5	7.5793851337445e-178	0.386698577018528	0.63	0.398	2.23281106654979e-173	Fibro_Gpx3	Pcsk5
Zc3hav1	2.70656964875556e-177	0.484812660541489	0.657	0.448	7.97328352826901e-173	Fibro_Gpx3	Zc3hav1
Ctsb	2.92894857294192e-177	0.373237366953538	0.882	0.718	8.6283896010296e-173	Fibro_Gpx3	Ctsb
Lrrn4cl	2.14432139095713e-176	0.270314675747911	0.633	0.36	6.3169563856206e-172	Fibro_Gpx3	Lrrn4cl
Trib1	3.95697569851876e-176	0.486857472814341	0.395	0.202	1.16568547102664e-171	Fibro_Gpx3	Trib1
Garnl3	6.52752911999564e-176	0.416343066131574	0.317	0.14	1.92294480345951e-171	Fibro_Gpx3	Garnl3
Fmo2	1.41767440077337e-175	0.408350901803705	0.816	0.601	4.17632701723826e-171	Fibro_Gpx3	Fmo2
Cd302	4.63313714472186e-175	0.382577335932068	0.688	0.477	1.36487587146361e-170	Fibro_Gpx3	Cd302
Slc7a6	5.39653474958183e-175	0.357479385926248	0.416	0.218	1.58976517187931e-170	Fibro_Gpx3	Slc7a6
Gadd45g	5.58816568168323e-175	0.487445487940107	0.728	0.52	1.64621772816706e-170	Fibro_Gpx3	Gadd45g
Galnt17	2.27271085485392e-174	0.376065409393254	0.405	0.206	6.69517890731416e-170	Fibro_Gpx3	Galnt17
Sdk1	3.03601144191205e-174	0.424329926339229	0.766	0.521	8.94378610672872e-170	Fibro_Gpx3	Sdk1
Rcan1	2.23045084878556e-173	0.48020277309485	0.456	0.255	6.57068515543737e-169	Fibro_Gpx3	Rcan1
Postn	9.2358811364363e-172	0.849438772931332	0.37	0.186	2.72079822398277e-167	Fibro_Gpx3	Postn
Ctsh	1.33720345771804e-171	0.320590446972218	0.36	0.171	3.93926766609156e-167	Fibro_Gpx3	Ctsh
Mmp14	2.47303209847126e-171	0.41037672541175	0.794	0.581	7.28530525888649e-167	Fibro_Gpx3	Mmp14
Rps21	6.987784576576e-171	0.303328273875828	0.987	0.956	2.05853145841352e-166	Fibro_Gpx3	Rps21
Dtnbp1	7.53137410526469e-171	0.364587229871419	0.621	0.396	2.21866749766993e-166	Fibro_Gpx3	Dtnbp1
Clic4	1.28885296821009e-169	0.457889496070246	0.85	0.668	3.79683195905009e-165	Fibro_Gpx3	Clic4
Dhrs3	4.18989898466216e-169	0.343412920567195	0.525	0.307	1.23430234189163e-164	Fibro_Gpx3	Dhrs3
Sp100	7.36798168908588e-168	0.348586351465995	0.644	0.406	2.17053372578781e-163	Fibro_Gpx3	Sp100
Id2	2.06018423211518e-166	0.546163793376109	0.792	0.605	6.0690967293881e-162	Fibro_Gpx3	Id2
Steap3	1.39729251362669e-164	0.323384356797234	0.477	0.272	4.11628401589288e-160	Fibro_Gpx3	Steap3
Cebpb	6.95375462816726e-163	0.548621720822192	0.664	0.456	2.04850657591179e-158	Fibro_Gpx3	Cebpb
Aff1	3.22123298783648e-160	0.506924577402101	0.693	0.49	9.48943025886747e-156	Fibro_Gpx3	Aff1
Txn1	2.38607754056754e-159	0.365079391809178	0.897	0.739	7.02914582675792e-155	Fibro_Gpx3	Txn1
Mid1	4.618050933775e-159	0.548504114254535	0.755	0.564	1.36043162458078e-154	Fibro_Gpx3	Mid1
Plce1	6.08076140232008e-159	0.363496545606355	0.683	0.452	1.79133150150947e-154	Fibro_Gpx3	Plce1
Txnrd1	6.35927793958168e-159	0.389229571185441	0.579	0.374	1.87337968822137e-154	Fibro_Gpx3	Txnrd1
Dpyd	7.77615513106878e-159	0.377986511465184	0.635	0.414	2.29077754006155e-154	Fibro_Gpx3	Dpyd
Vldlr	9.87462810458273e-159	0.390059793795419	0.596	0.378	2.90896669332903e-154	Fibro_Gpx3	Vldlr
Gm15844	1.80047926200777e-158	0.351566670738113	0.263	0.108	5.30403185794868e-154	Fibro_Gpx3	Gm15844
Cblb	5.28610078107613e-158	0.367926197927023	0.683	0.471	1.55723242909722e-153	Fibro_Gpx3	Cblb
Dcun1d3	1.03594059430939e-156	0.383228381507063	0.509	0.304	3.05177739677603e-152	Fibro_Gpx3	Dcun1d3
Arl15	1.15777852743835e-156	0.41517751290339	0.819	0.625	3.41069976398063e-152	Fibro_Gpx3	Arl15
Calml4	1.25125897695402e-156	0.326210153885745	0.549	0.34	3.68608382020885e-152	Fibro_Gpx3	Calml4
Irak3	2.5832061370245e-156	0.34522260737834	0.64	0.412	7.60986695906048e-152	Fibro_Gpx3	Irak3
Fth1	3.29486050286185e-156	0.285432600422049	0.989	0.951	9.70632955538071e-152	Fibro_Gpx3	Fth1
Apaf1	4.37082692514797e-156	0.365024727404665	0.385	0.203	1.28760190387934e-151	Fibro_Gpx3	Apaf1
Ifrd1	4.84647461947556e-156	0.446891851080316	0.871	0.703	1.42772295815131e-151	Fibro_Gpx3	Ifrd1
Col5a2	6.78436602009181e-156	0.435748871878128	0.876	0.719	1.99860638585885e-151	Fibro_Gpx3	Col5a2
Ccl7	6.8836443819671e-156	0.838970461593455	0.326	0.159	2.02785279848369e-151	Fibro_Gpx3	Ccl7
Abcb1b	2.28807743897467e-155	0.487742554814726	0.323	0.154	6.74044732747549e-151	Fibro_Gpx3	Abcb1b
Fgf7	7.41259040036895e-155	0.299417645242663	0.496	0.278	2.18367500604469e-150	Fibro_Gpx3	Fgf7
Rpl35a	1.46762928326491e-154	0.301822307339927	0.965	0.883	4.3234891055701e-150	Fibro_Gpx3	Rpl35a
Nova1	1.89716804649359e-154	0.308147490993317	0.557	0.329	5.58886734816547e-150	Fibro_Gpx3	Nova1
Plcl2	2.50408589031438e-154	0.331778902689985	0.334	0.159	7.37678662427713e-150	Fibro_Gpx3	Plcl2
Ogn	7.22793767507034e-154	0.342252431895782	0.933	0.681	2.12927815969897e-149	Fibro_Gpx3	Ogn
B4galt5	1.54171244838271e-153	0.471018975201486	0.546	0.355	4.54173070169064e-149	Fibro_Gpx3	B4galt5
Mn1	7.72107085205153e-152	0.296503087461541	0.468	0.26	2.27455026230586e-147	Fibro_Gpx3	Mn1
F3	8.21663550506928e-152	0.398268292486301	0.408	0.22	2.42053865343836e-147	Fibro_Gpx3	F3
Pxn	2.11212698159617e-150	0.334425206616456	0.479	0.284	6.22211487508417e-146	Fibro_Gpx3	Pxn
Spats2	1.30112196403937e-147	0.395346675773577	0.415	0.236	3.83297519386357e-143	Fibro_Gpx3	Spats2
Bmpr2	1.61604325118858e-147	0.370612012416508	0.804	0.62	4.76070181367645e-143	Fibro_Gpx3	Bmpr2
Papss2	2.76626380629661e-147	0.391496415780309	0.636	0.43	8.1491365469692e-143	Fibro_Gpx3	Papss2
Rbpj	6.71401012389246e-147	0.311525468276882	0.682	0.464	1.97788024239748e-142	Fibro_Gpx3	Rbpj
Gm17167	2.12718955376726e-146	0.267651013427047	0.524	0.317	6.26648770644296e-142	Fibro_Gpx3	Gm17167
Medag	3.55596299274846e-146	0.355775281087994	0.656	0.436	1.04755113803377e-141	Fibro_Gpx3	Medag
Ncoa7	1.2001565932315e-145	0.359471499242017	0.644	0.442	3.53554130800069e-141	Fibro_Gpx3	Ncoa7
C1galt1	9.84402488541865e-145	0.303768113814586	0.504	0.306	2.89995129099548e-140	Fibro_Gpx3	C1galt1
Dnajb4	8.6056351532368e-144	0.422431387704363	0.709	0.52	2.53513405979203e-139	Fibro_Gpx3	Dnajb4
Sav1	3.06110166624331e-143	0.357327603371215	0.622	0.42	9.01769939858616e-139	Fibro_Gpx3	Sav1
Klf6	3.61645130484776e-143	0.464872721313276	0.849	0.673	1.0653703898951e-138	Fibro_Gpx3	Klf6
Fbln2	2.1014722079925e-142	0.286826490194151	0.663	0.438	6.19072697752509e-138	Fibro_Gpx3	Fbln2
Fgl2	2.37215294212568e-142	0.318448159887977	0.429	0.231	6.98812535220805e-138	Fibro_Gpx3	Fgl2
Asap3	3.93134134041181e-142	0.315230484491617	0.304	0.145	1.15813384547191e-137	Fibro_Gpx3	Asap3
4930578G10Rik	5.31020125384633e-142	0.319717702232255	0.617	0.403	1.56433218737059e-137	Fibro_Gpx3	4930578G10Rik
Dennd4a	6.28880871355002e-142	0.443686170577812	0.671	0.482	1.8526201589247e-137	Fibro_Gpx3	Dennd4a
Cstf3	7.1532062521703e-142	0.499545466457033	0.536	0.347	2.10726302982685e-137	Fibro_Gpx3	Cstf3
Map4k4	1.14448413481607e-141	0.33344893123809	0.737	0.545	3.37153581275467e-137	Fibro_Gpx3	Map4k4
Boc	5.56952587528954e-141	0.257852590773965	0.609	0.389	1.64072662760155e-136	Fibro_Gpx3	Boc
Bcl3	8.86598935649498e-141	0.276459019745409	0.296	0.139	2.61183180452986e-136	Fibro_Gpx3	Bcl3
Itga5	9.0227723396474e-141	0.427693358022755	0.416	0.239	2.65801850353673e-136	Fibro_Gpx3	Itga5
Rpl23	1.41596069391021e-140	0.262863481820076	0.981	0.947	4.1712786081901e-136	Fibro_Gpx3	Rpl23
Gadd45b	3.30790390823599e-140	0.375293540906864	0.541	0.342	9.74475412327241e-136	Fibro_Gpx3	Gadd45b
Vegfa	2.3254937532229e-139	0.364162230288608	0.435	0.25	6.85067204761935e-135	Fibro_Gpx3	Vegfa
Gxylt2	3.53996180230512e-139	0.391060675045039	0.476	0.29	1.04283734734106e-134	Fibro_Gpx3	Gxylt2
Hsd11b1	4.05085258800057e-139	0.45197698744092	0.374	0.201	1.19334066389909e-134	Fibro_Gpx3	Hsd11b1
Ext1	5.16186453198888e-139	0.386566531846773	0.881	0.703	1.52063367247861e-134	Fibro_Gpx3	Ext1
Tnfaip2	9.92780518553781e-139	0.530125794291759	0.41	0.236	2.92463212960758e-134	Fibro_Gpx3	Tnfaip2
Igfbp7	7.126022074945e-138	0.261197855345993	0.934	0.828	2.09925484305805e-133	Fibro_Gpx3	Igfbp7
Angpt4	8.61629059237821e-138	0.331103852999402	0.346	0.172	2.5382730456087e-133	Fibro_Gpx3	Angpt4
Rap1b	4.83295985994409e-137	0.313024440084191	0.873	0.681	1.42374164514093e-132	Fibro_Gpx3	Rap1b
Ripk1	1.49855318131423e-136	0.320321884743312	0.588	0.39	4.41458781683359e-132	Fibro_Gpx3	Ripk1
Rpl30	5.29009167522751e-136	0.272490443259379	0.968	0.905	1.55840810660527e-131	Fibro_Gpx3	Rpl30
Bnc2	3.5835532249947e-135	0.332902729148728	0.795	0.605	1.05567894455119e-130	Fibro_Gpx3	Bnc2
Azin1	3.04732390546667e-134	0.38801137341687	0.73	0.542	8.97711149311427e-130	Fibro_Gpx3	Azin1
Tpm3	7.2052865469725e-134	0.327844364137478	0.856	0.69	2.12260536387263e-129	Fibro_Gpx3	Tpm3
Dennd5b	2.69350769858391e-132	0.3316925955071	0.568	0.375	7.93480432925834e-128	Fibro_Gpx3	Dennd5b
Cpne8	6.02556134078623e-132	0.405622138959337	0.629	0.436	1.77507011538222e-127	Fibro_Gpx3	Cpne8
Rpsa	8.01855849525728e-132	0.278837048484183	0.95	0.838	2.36218714711784e-127	Fibro_Gpx3	Rpsa
Rpl36a	1.51865879790735e-131	0.279259261900403	0.959	0.879	4.47381695275526e-127	Fibro_Gpx3	Rpl36a
Lrrc17	8.53100580162975e-131	0.270421876731301	0.398	0.222	2.51314899910211e-126	Fibro_Gpx3	Lrrc17
Ust	9.04907973072616e-131	0.333878910848724	0.739	0.535	2.66576839787462e-126	Fibro_Gpx3	Ust
Layn	1.09665910407043e-130	0.25842831729497	0.372	0.201	3.23064805468108e-126	Fibro_Gpx3	Layn
Cd47	2.41296032295088e-130	0.279559843241708	0.921	0.762	7.10833981538099e-126	Fibro_Gpx3	Cd47
Hivep2	6.92608569701864e-130	0.407667541737577	0.85	0.676	2.04035558548472e-125	Fibro_Gpx3	Hivep2
Fam111a	9.81387288958456e-130	0.286095119474917	0.352	0.187	2.89106881454271e-125	Fibro_Gpx3	Fam111a
Tagln2	7.7413862785635e-128	0.283531157162265	0.676	0.478	2.28053498380202e-123	Fibro_Gpx3	Tagln2
Cp	1.94956007884174e-127	0.492630581886777	0.62	0.433	5.74320903625989e-123	Fibro_Gpx3	Cp
Ier3	1.62324938918239e-126	0.394106848006497	0.466	0.285	4.78193037559241e-122	Fibro_Gpx3	Ier3
Arhgap6	5.65390302429011e-126	0.386480713742824	0.848	0.704	1.66558329192562e-121	Fibro_Gpx3	Arhgap6
Slc16a9	6.2595260848041e-126	0.29619158205367	0.581	0.388	1.84399378932244e-121	Fibro_Gpx3	Slc16a9
Srpx	1.22542067043232e-125	0.285849352032408	0.519	0.324	3.60996675302657e-121	Fibro_Gpx3	Srpx
Baz1a	1.49710338517096e-125	0.327689449937162	0.342	0.184	4.41031686237512e-121	Fibro_Gpx3	Baz1a
Irgm1	4.15861925699251e-125	0.388552862846705	0.427	0.257	1.22508764691742e-120	Fibro_Gpx3	Irgm1
Zfp36l1	8.4844375092547e-125	0.368514601366588	0.975	0.9	2.49943044585134e-120	Fibro_Gpx3	Zfp36l1
Kcnt2	4.19694476870673e-124	0.309905206871755	0.616	0.419	1.23637795941332e-119	Fibro_Gpx3	Kcnt2
Cyp1b1	6.72960438689469e-124	0.326824138173827	0.52	0.328	1.98247415633531e-119	Fibro_Gpx3	Cyp1b1
Jmjd1c	8.4167048086875e-124	0.372338233223712	0.859	0.716	2.47947706959125e-119	Fibro_Gpx3	Jmjd1c
Clasp2	3.03953759470055e-123	0.323331922378921	0.663	0.479	8.95417380022835e-119	Fibro_Gpx3	Clasp2
Rnf213	4.96948697461048e-123	0.396989356560164	0.688	0.504	1.4639611678505e-118	Fibro_Gpx3	Rnf213
Rbms1	1.2311113511715e-122	0.298918069811279	0.946	0.822	3.62673092941613e-118	Fibro_Gpx3	Rbms1
Fat4	1.55427851016779e-122	0.300733683886378	0.289	0.142	4.57874906310328e-118	Fibro_Gpx3	Fat4
Vwa5a	1.66129297456501e-122	0.306983972368402	0.642	0.449	4.89400297377108e-118	Fibro_Gpx3	Vwa5a
Ssh2	3.37267251804032e-122	0.328273090477759	0.625	0.438	9.93555597089499e-118	Fibro_Gpx3	Ssh2
Lpar1	1.52694895855354e-121	0.354525578296613	0.82	0.652	4.49823893700287e-117	Fibro_Gpx3	Lpar1
Rlim	3.32142044387752e-121	0.279098367078941	0.522	0.336	9.7845724856188e-117	Fibro_Gpx3	Rlim
Tgfbi	1.67690626131326e-120	0.323515580885254	0.29	0.142	4.93999815520275e-116	Fibro_Gpx3	Tgfbi
Gda	4.83075729353034e-120	0.311362902269712	0.391	0.221	1.4230927911011e-115	Fibro_Gpx3	Gda
Rps27a	9.5688610100566e-120	0.251387523125294	0.966	0.892	2.81889076495257e-115	Fibro_Gpx3	Rps27a
Gprc5b	5.60470266550837e-119	0.258331387906203	0.416	0.243	1.65108935823211e-114	Fibro_Gpx3	Gprc5b
Ly6a	1.78919091527241e-118	0.301008067372583	0.975	0.823	5.27077751730099e-114	Fibro_Gpx3	Ly6a
Gata6	2.22054563302017e-118	0.341578079659505	0.43	0.256	6.54150538031411e-114	Fibro_Gpx3	Gata6
Sobp	7.29029121989898e-117	0.323416930553527	0.48	0.301	2.14764689047004e-112	Fibro_Gpx3	Sobp
Hk2	1.2451326570489e-115	0.439382976405834	0.436	0.275	3.66803629440034e-111	Fibro_Gpx3	Hk2
Cd44	1.86194696598926e-115	0.372384096883501	0.49	0.315	5.48510956710777e-111	Fibro_Gpx3	Cd44
Nampt	2.30750179293806e-115	0.319704679706656	0.694	0.512	6.79766953181622e-111	Fibro_Gpx3	Nampt
Mettl7a1	5.13100952348286e-115	0.284098964189238	0.526	0.343	1.51154409552282e-110	Fibro_Gpx3	Mettl7a1
Rabgef1	2.17660496536375e-114	0.259504849531134	0.405	0.239	6.41206056746506e-110	Fibro_Gpx3	Rabgef1
Tango6	1.08435802018339e-113	0.32744753817108	0.442	0.272	3.19441029165824e-109	Fibro_Gpx3	Tango6
Cyb5a	1.60416534712683e-113	0.294256935143282	0.862	0.703	4.72571069610093e-109	Fibro_Gpx3	Cyb5a
Adam19	2.95918380622856e-113	0.2642825703086	0.37	0.21	8.71745957476872e-109	Fibro_Gpx3	Adam19
Tox	6.00282791723805e-113	0.362234788132403	0.479	0.306	1.76837307613916e-108	Fibro_Gpx3	Tox
Maml2	7.54409156507452e-113	0.297391210884248	0.729	0.546	2.2224139341553e-108	Fibro_Gpx3	Maml2
Fnip1	4.76305877984873e-112	0.271722195392616	0.688	0.506	1.40314948595564e-107	Fibro_Gpx3	Fnip1
Grb10	3.0756096194016e-111	0.306853777807308	0.626	0.437	9.06043837779518e-107	Fibro_Gpx3	Grb10
Bag3	5.77090250239264e-111	0.297768521951519	0.698	0.517	1.70005016817985e-106	Fibro_Gpx3	Bag3
Lysmd2	6.26684606859721e-111	0.257030768595766	0.438	0.27	1.84615018334805e-106	Fibro_Gpx3	Lysmd2
Nrp2	4.44219931082757e-110	0.275810114886355	0.4	0.238	1.30862749497669e-105	Fibro_Gpx3	Nrp2
Ugp2	9.52159860254083e-110	0.354081257262531	0.653	0.469	2.8049677323225e-105	Fibro_Gpx3	Ugp2
Pnrc1	1.99506490941032e-109	0.293037283877128	0.748	0.574	5.87726171663186e-105	Fibro_Gpx3	Pnrc1
Itm2a	1.99782919063494e-109	0.266777864191227	0.268	0.131	5.88540501269148e-105	Fibro_Gpx3	Itm2a
Ssr3	5.48556448071605e-109	0.293449465055156	0.878	0.744	1.61599244037414e-104	Fibro_Gpx3	Ssr3
Rpl5	5.89090877740638e-109	0.254121607086129	0.951	0.864	1.73540281673615e-104	Fibro_Gpx3	Rpl5
Acly	5.86090104804842e-108	0.265207955828925	0.566	0.39	1.72656283974458e-103	Fibro_Gpx3	Acly
Nup98	4.10902227577061e-107	0.255763943974238	0.644	0.458	1.21047687221926e-102	Fibro_Gpx3	Nup98
Gbp2	1.5016137799872e-105	0.341789106348926	0.457	0.294	4.42360403446431e-101	Fibro_Gpx3	Gbp2
Ace	2.78234771091461e-105	0.278214378423355	0.389	0.233	8.19651812158336e-101	Fibro_Gpx3	Ace
Gja1	6.58647358775757e-105	0.303308633199406	0.356	0.204	1.9403092542175e-100	Fibro_Gpx3	Gja1
Bhlhe40	1.26867878102157e-104	0.411783010067983	0.548	0.378	3.73740082101143e-100	Fibro_Gpx3	Bhlhe40
Rps6ka3	4.16120007751904e-104	0.470886953242166	0.641	0.486	1.22584793083634e-99	Fibro_Gpx3	Rps6ka3
Ophn1	1.3393093827759e-102	0.266859115960821	0.515	0.345	3.94547151071952e-98	Fibro_Gpx3	Ophn1
Arl13b	5.64612084098859e-101	0.293356010748765	0.552	0.381	1.66329073854683e-96	Fibro_Gpx3	Arl13b
Gclc	2.86336853042722e-100	0.430776984890316	0.435	0.281	8.43519735378553e-96	Fibro_Gpx3	Gclc
Thsd7a	3.32755613456082e-100	0.291354392002129	0.767	0.594	9.80264761680272e-96	Fibro_Gpx3	Thsd7a
Dnajb1	3.42504621427081e-100	0.399354051705098	0.482	0.323	1.00898436426204e-95	Fibro_Gpx3	Dnajb1
0610043K17Rik	8.43087727140937e-100	0.347904795910899	0.302	0.168	2.48365213538449e-95	Fibro_Gpx3	0610043K17Rik
Magi3	9.61445141119507e-100	0.271401396134067	0.613	0.439	2.83232124122395e-95	Fibro_Gpx3	Magi3
Sbno2	6.06881644621273e-99	0.331720357557104	0.368	0.224	1.78781263688981e-94	Fibro_Gpx3	Sbno2
Zwint	1.14685651571056e-98	0.254647799727181	0.459	0.301	3.37852460963175e-94	Fibro_Gpx3	Zwint
Ptpn12	2.34354263422644e-98	0.386140343580149	0.63	0.466	6.90384224616766e-94	Fibro_Gpx3	Ptpn12
Qk	4.57990260649692e-98	0.291439847161475	0.888	0.756	1.34919350884793e-93	Fibro_Gpx3	Qk
Prickle1	5.32046059013474e-97	0.293809222753724	0.639	0.461	1.56735448524779e-92	Fibro_Gpx3	Prickle1
Map3k14	1.09750805199919e-96	0.263028832210971	0.414	0.259	3.23314897038443e-92	Fibro_Gpx3	Map3k14
Tsc22d2	2.87527511020016e-96	0.441382067698011	0.642	0.479	8.47027294713866e-92	Fibro_Gpx3	Tsc22d2
Zswim6	4.89827152517552e-96	0.29987375520149	0.676	0.502	1.44298180860146e-91	Fibro_Gpx3	Zswim6
Smim3	8.66824347588888e-95	0.273821334199055	0.308	0.175	2.55357784556211e-90	Fibro_Gpx3	Smim3
Baz2b	1.59165830423552e-94	0.322872135466834	0.825	0.691	4.68886619844743e-90	Fibro_Gpx3	Baz2b
Map3k5	5.7965484271365e-94	0.260541946900618	0.349	0.204	1.70760520115014e-89	Fibro_Gpx3	Map3k5
Klf9	1.05387587173805e-93	0.256534289706128	0.899	0.77	3.10461293055312e-89	Fibro_Gpx3	Klf9
Fam71a	2.23323655342296e-93	0.272670223091643	0.389	0.24	6.57889156272869e-89	Fibro_Gpx3	Fam71a
Pard3b	1.36877823080296e-91	0.275813628740047	0.894	0.757	4.03228379012245e-87	Fibro_Gpx3	Pard3b
Pcf11	1.60505993401237e-91	0.255039795266809	0.619	0.456	4.72834605960703e-87	Fibro_Gpx3	Pcf11
H2-D1	2.15453532309562e-90	0.2669153049868	0.888	0.736	6.34704560830737e-86	Fibro_Gpx3	H2-D1
Tbc1d4	3.37799476179529e-90	0.262876895933001	0.412	0.262	9.95123476877275e-86	Fibro_Gpx3	Tbc1d4
Gk5	2.72148338485277e-88	0.271432993049318	0.496	0.332	8.01721790343777e-84	Fibro_Gpx3	Gk5
Has2	2.35427353630977e-86	0.402991798363381	0.39	0.249	6.93545441061495e-82	Fibro_Gpx3	Has2
Abtb2	6.23400961717492e-85	0.353125582272088	0.42	0.276	1.83647689312356e-80	Fibro_Gpx3	Abtb2
Zfc3h1	2.70252494422399e-84	0.331249743169042	0.546	0.4	7.96136823318945e-80	Fibro_Gpx3	Zfc3h1
Gm4951	1.06283943713631e-83	0.397896895045351	0.367	0.234	3.13101869785987e-79	Fibro_Gpx3	Gm4951
Pabpc1	4.11381412282375e-83	0.252504048387936	0.916	0.813	1.21188850244265e-78	Fibro_Gpx3	Pabpc1
Egr2	6.13490215599433e-81	0.306878830371041	0.268	0.151	1.80728082613437e-76	Fibro_Gpx3	Egr2
Tmem176b	2.81236151918536e-80	0.26613929672615	0.408	0.266	8.28493579936816e-76	Fibro_Gpx3	Tmem176b
Sox9	3.50604905257101e-80	0.32366364274447	0.287	0.166	1.03284699039689e-75	Fibro_Gpx3	Sox9
H3f3b	9.67567451572119e-80	0.443404463018501	0.931	0.857	2.85035695558631e-75	Fibro_Gpx3	H3f3b
Sat1	1.69521242184809e-79	0.343721348737835	0.809	0.667	4.99392627352227e-75	Fibro_Gpx3	Sat1
Acsl4	1.04196879911157e-77	0.265390712462231	0.513	0.362	3.06953588530277e-73	Fibro_Gpx3	Acsl4
Arid5b	6.51710163374049e-77	0.266058604790159	0.719	0.568	1.91987297028361e-72	Fibro_Gpx3	Arid5b
Arl5b	9.21619204792237e-77	0.255899696897975	0.398	0.262	2.71499801539745e-72	Fibro_Gpx3	Arl5b
Hif1a	5.24130936318759e-73	0.294135928812877	0.356	0.23	1.54403732530143e-68	Fibro_Gpx3	Hif1a
Ptgs2	2.33151226511486e-71	0.531786277303784	0.419	0.292	6.86840198180187e-67	Fibro_Gpx3	Ptgs2
Klf2	7.53614775461181e-71	0.260817397868188	0.858	0.687	2.22007376703109e-66	Fibro_Gpx3	Klf2
Thbs1	7.75215974170735e-71	0.488648124647841	0.395	0.274	2.28370873830957e-66	Fibro_Gpx3	Thbs1
Zfand5	5.45792416964449e-69	0.26995654881002	0.82	0.681	1.60784988113557e-64	Fibro_Gpx3	Zfand5
Jund	1.45596242200595e-67	0.278334338334925	0.877	0.743	4.28911969898733e-63	Fibro_Gpx3	Jund
Sdc2	2.36956473162378e-66	0.266237564267625	0.701	0.556	6.9805007428905e-62	Fibro_Gpx3	Sdc2
Ap4e1	1.45717109046089e-62	0.27138910485937	0.355	0.238	4.29268031538872e-58	Fibro_Gpx3	Ap4e1
Rbpms	8.92466305133781e-59	0.259320692703159	0.815	0.693	2.6291164882936e-54	Fibro_Gpx3	Rbpms
Dpysl3	4.71148042758519e-57	0.267344766126675	0.667	0.529	1.38795501916232e-52	Fibro_Gpx3	Dpysl3
Ppp2r2b	2.16528833768103e-54	0.333628836757219	0.344	0.241	6.37872291397453e-50	Fibro_Gpx3	Ppp2r2b
Taf4b	2.79183137578569e-53	0.256615589774509	0.261	0.166	8.22445604992707e-49	Fibro_Gpx3	Taf4b
Mapk9	2.27998214479924e-51	0.329049151728005	0.427	0.314	6.71659940036407e-47	Fibro_Gpx3	Mapk9
Cadm3	1.10791208055784e-48	0.259235125607601	0.25	0.161	3.26379819811534e-44	Fibro_Gpx3	Cadm3
Ifit1	3.97820091581497e-47	0.328638620157197	0.41	0.301	1.17193820778993e-42	Fibro_Gpx3	Ifit1
Col3a1	2.88159124493305e-45	0.359015560485432	0.979	0.923	8.48887964844826e-41	Fibro_Gpx3	Col3a1
Rdh10	1.14326478529907e-19	0.267815969104198	0.278	0.221	3.36794373101253e-15	Fibro_Gpx3	Rdh10
Adamts5	0	2.35393153207558	0.978	0.522	0	Fibro_Dpp4	Adamts5
Igfbp5	0	2.32675570204804	0.941	0.536	0	Fibro_Dpp4	Igfbp5
Opcml	0	2.25300797802902	0.832	0.192	0	Fibro_Dpp4	Opcml
Dpp4	0	2.22444119165614	0.893	0.218	0	Fibro_Dpp4	Dpp4
Anxa3	0	2.15044788747812	0.954	0.503	0	Fibro_Dpp4	Anxa3
Fndc1	0	2.13702859933589	0.868	0.248	0	Fibro_Dpp4	Fndc1
Pla1a	0	2.0866841386862	0.945	0.377	0	Fibro_Dpp4	Pla1a
Pi16	0	2.0660956478328	0.917	0.361	0	Fibro_Dpp4	Pi16
Col14a1	0	2.03164661558397	0.942	0.41	0	Fibro_Dpp4	Col14a1
Krtdap	0	1.97121232155074	0.692	0.085	0	Fibro_Dpp4	Krtdap
Fn1	0	1.95316628743278	0.983	0.427	0	Fibro_Dpp4	Fn1
Pcolce2	0	1.93466501274636	0.923	0.36	0	Fibro_Dpp4	Pcolce2
Cd55	0	1.88358345954348	0.969	0.558	0	Fibro_Dpp4	Cd55
Ackr3	0	1.86709306229774	0.964	0.541	0	Fibro_Dpp4	Ackr3
Efhd1	0	1.84098922815047	0.841	0.183	0	Fibro_Dpp4	Efhd1
Prss23	0	1.8407890062848	0.948	0.55	0	Fibro_Dpp4	Prss23
Sema3c	0	1.82473042196253	0.962	0.634	0	Fibro_Dpp4	Sema3c
Limch1	0	1.81649999275371	0.844	0.232	0	Fibro_Dpp4	Limch1
Gm12381	0	1.78973855252909	0.514	0.059	0	Fibro_Dpp4	Gm12381
Cmah	0	1.74663505314824	0.708	0.101	0	Fibro_Dpp4	Cmah
Ccn3	0	1.68617954871668	0.677	0.166	0	Fibro_Dpp4	Ccn3
Sema3e	0	1.64401403430806	0.859	0.249	0	Fibro_Dpp4	Sema3e
Dact1	0	1.63733246790875	0.87	0.394	0	Fibro_Dpp4	Dact1
Fbn1	0	1.61626482559802	0.984	0.734	0	Fibro_Dpp4	Fbn1
Emilin2	0	1.60825973102627	0.874	0.298	0	Fibro_Dpp4	Emilin2
Dock4	0	1.58964377627523	0.742	0.195	0	Fibro_Dpp4	Dock4
Ugdh1	0	1.56239570921766	0.954	0.632	0	Fibro_Dpp4	Ugdh
Dmkn	0	1.49837715956564	0.432	0.045	0	Fibro_Dpp4	Dmkn
Qpct	0	1.49737961761561	0.842	0.302	0	Fibro_Dpp4	Qpct
Nav3	0	1.45267368720391	0.865	0.414	0	Fibro_Dpp4	Nav3
Smpd3	0	1.4322271352408	0.618	0.092	0	Fibro_Dpp4	Smpd3
Mast4	0	1.42750184525749	0.852	0.43	0	Fibro_Dpp4	Mast4
Tek	0	1.42445144097557	0.863	0.394	0	Fibro_Dpp4	Tek
Bmp6	0	1.4103822387867	0.682	0.183	0	Fibro_Dpp4	Bmp6
Aldh1a3	0	1.40740060587733	0.838	0.366	0	Fibro_Dpp4	Aldh1a3
Creb51	0	1.3860523571113	0.97	0.624	0	Fibro_Dpp4	Creb5
Marcks	0	1.37034614106483	0.96	0.691	0	Fibro_Dpp4	Marcks
Basp1	0	1.36453016947715	0.717	0.237	0	Fibro_Dpp4	Basp1
Mfap5	0	1.34596176747533	0.96	0.735	0	Fibro_Dpp4	Mfap5
Smurf2	0	1.3442955017238	0.917	0.62	0	Fibro_Dpp4	Smurf2
Ddr2	0	1.32574334891004	0.972	0.733	0	Fibro_Dpp4	Ddr2
Plxdc2	0	1.31678871653484	0.94	0.554	0	Fibro_Dpp4	Plxdc2
Nid1	0	1.3073506207254	0.976	0.788	0	Fibro_Dpp4	Nid1
Scara3	0	1.26805408972034	0.823	0.326	0	Fibro_Dpp4	Scara3
Tgfbr2	0	1.26265871887932	0.957	0.706	0	Fibro_Dpp4	Tgfbr2
Vgll3	0	1.26085236671353	0.69	0.206	0	Fibro_Dpp4	Vgll3
Fstl1	0	1.24807122701201	0.994	0.859	0	Fibro_Dpp4	Fstl1
Adgrd11	0	1.22646646917504	0.968	0.61	0	Fibro_Dpp4	Adgrd1
Fyn	0	1.22123648796857	0.923	0.564	0	Fibro_Dpp4	Fyn
Ildr2	0	1.21439879042829	0.756	0.328	0	Fibro_Dpp4	Ildr2
Pamr1	0	1.20966439333229	0.762	0.27	0	Fibro_Dpp4	Pamr1
Tmem100	0	1.20944474246317	0.903	0.495	0	Fibro_Dpp4	Tmem100
Ccl111	0	1.20492590569919	0.905	0.447	0	Fibro_Dpp4	Ccl11
Chst1	0	1.19987580854844	0.672	0.137	0	Fibro_Dpp4	Chst1
Uap11	0	1.19818250051559	0.928	0.631	0	Fibro_Dpp4	Uap1
Loxl1	0	1.1937396933499	0.879	0.48	0	Fibro_Dpp4	Loxl1
Negr1	0	1.19060483115824	0.804	0.428	0	Fibro_Dpp4	Negr1
Lurap1l	0	1.18730832884805	0.717	0.228	0	Fibro_Dpp4	Lurap1l
Ebf1	0	1.18721824018926	0.982	0.764	0	Fibro_Dpp4	Ebf1
Bmp3	0	1.18097107632306	0.381	0.008	0	Fibro_Dpp4	Bmp3
Nr1h4	0	1.18052766505465	0.602	0.114	0	Fibro_Dpp4	Nr1h4
Anxa1	0	1.17029631110383	0.97	0.748	0	Fibro_Dpp4	Anxa1
Pde8a	0	1.159138240611	0.786	0.299	0	Fibro_Dpp4	Pde8a
Axl	0	1.13582103292446	0.946	0.713	0	Fibro_Dpp4	Axl
Cd248	0	1.12586514138471	0.899	0.565	0	Fibro_Dpp4	Cd248
Eya2	0	1.09856940417959	0.806	0.409	0	Fibro_Dpp4	Eya2
Lrrn4cl1	0	1.09831812779983	0.851	0.422	0	Fibro_Dpp4	Lrrn4cl
Sntb1	0	1.08515582785017	0.394	0.075	0	Fibro_Dpp4	Sntb1
Scara51	0	1.0448581801276	0.974	0.627	0	Fibro_Dpp4	Scara5
Mustn1	0	1.04017888708465	0.789	0.273	0	Fibro_Dpp4	Mustn1
Cd34	0	1.03512763951731	0.948	0.701	0	Fibro_Dpp4	Cd34
Vegfd1	0	1.02645186501055	0.827	0.391	0	Fibro_Dpp4	Vegfd
Trim30d	0	1.02633502022193	0.689	0.278	0	Fibro_Dpp4	Trim30d
Bmp1	0	1.02211818456041	0.772	0.361	0	Fibro_Dpp4	Bmp1
Plat1	0	1.01536469963864	0.952	0.643	0	Fibro_Dpp4	Plat
Tspan5	0	1.00591409981141	0.787	0.382	0	Fibro_Dpp4	Tspan5
1700019D03Rik	0	0.999269448856267	0.615	0.159	0	Fibro_Dpp4	1700019D03Rik
Clec3b1	0	0.99670970796882	0.957	0.628	0	Fibro_Dpp4	Clec3b
Rgs6	0	0.979405607388623	0.355	0.037	0	Fibro_Dpp4	Rgs6
Galnt16	0	0.979302086351094	0.576	0.086	0	Fibro_Dpp4	Galnt16
Nhsl1	0	0.968014829881168	0.696	0.268	0	Fibro_Dpp4	Nhsl1
Edn1	0	0.942158368836753	0.304	0.042	0	Fibro_Dpp4	Edn1
Srgap1	0	0.941545499114407	0.609	0.185	0	Fibro_Dpp4	Srgap1
Flnb	0	0.927611804808388	0.805	0.444	0	Fibro_Dpp4	Flnb
Ston2	0	0.927050934807749	0.663	0.247	0	Fibro_Dpp4	Ston2
Trio	0	0.925655353931476	0.789	0.471	0	Fibro_Dpp4	Trio
Timp2	0	0.924709434170094	0.992	0.895	0	Fibro_Dpp4	Timp2
Gpc6	0	0.915416869861589	0.927	0.663	0	Fibro_Dpp4	Gpc6
Antxr2	0	0.914213319431695	0.851	0.527	0	Fibro_Dpp4	Antxr2
Rras2	0	0.910185805225008	0.613	0.261	0	Fibro_Dpp4	Rras2
Dbn1	0	0.903479711988764	0.699	0.271	0	Fibro_Dpp4	Dbn1
Sdk11	0	0.902613826525383	0.928	0.583	0	Fibro_Dpp4	Sdk1
Gm15675	0	0.900097038956398	0.524	0.142	0	Fibro_Dpp4	Gm15675
Thsd4	0	0.897951805679289	0.533	0.094	0	Fibro_Dpp4	Thsd4
C130026I21Rik	0	0.89487307925749	0.511	0.091	0	Fibro_Dpp4	C130026I21Rik
Thbd	0	0.891786237150817	0.916	0.576	0	Fibro_Dpp4	Thbd
Lvrn1	0	0.882912449900796	0.68	0.285	0	Fibro_Dpp4	Lvrn
Dcbld2	0	0.882375653149696	0.774	0.42	0	Fibro_Dpp4	Dcbld2
Aig1	0	0.8806630264459	0.755	0.355	0	Fibro_Dpp4	Aig1
Antxr1	0	0.880482966949063	0.914	0.659	0	Fibro_Dpp4	Antxr1
Kif2a	0	0.875923477904981	0.833	0.524	0	Fibro_Dpp4	Kif2a
Slco3a1	0	0.87064482728492	0.714	0.303	0	Fibro_Dpp4	Slco3a1
Pcsk6	0	0.86675041180144	0.399	0.029	0	Fibro_Dpp4	Pcsk6
Ext11	0	0.864730522002726	0.945	0.758	0	Fibro_Dpp4	Ext1
Tmeff21	0	0.8641105650474	0.775	0.372	0	Fibro_Dpp4	Tmeff2
Fbln5	0	0.863439792365139	0.726	0.351	0	Fibro_Dpp4	Fbln5
Ppp1r14b	0	0.861429429045913	0.749	0.362	0	Fibro_Dpp4	Ppp1r14b
Wnt10b	0	0.852980543650135	0.531	0.111	0	Fibro_Dpp4	Wnt10b
Ifi27l2a	0	0.849232516011588	0.976	0.746	0	Fibro_Dpp4	Ifi27l2a
Gas7	0	0.848599072826725	0.817	0.477	0	Fibro_Dpp4	Gas7
Gnpnat1	0	0.847849858181852	0.562	0.206	0	Fibro_Dpp4	Gnpnat1
Car8	0	0.844445838902438	0.394	0.05	0	Fibro_Dpp4	Car8
9630002D21Rik	0	0.842662093010442	0.29	0.036	0	Fibro_Dpp4	9630002D21Rik
Htra3	0	0.842641959215976	0.909	0.632	0	Fibro_Dpp4	Htra3
Adamtsl3	0	0.83662804553033	0.377	0.059	0	Fibro_Dpp4	Adamtsl3
Sema3d	0	0.833779471093569	0.598	0.187	0	Fibro_Dpp4	Sema3d
Igfbp41	0	0.829532292963567	0.985	0.812	0	Fibro_Dpp4	Igfbp4
Lhfp	0	0.826033262895674	0.801	0.44	0	Fibro_Dpp4	Lhfp
Nova11	0	0.819719127857098	0.75	0.378	0	Fibro_Dpp4	Nova1
Jpt1	0	0.815387722548258	0.817	0.465	0	Fibro_Dpp4	Jpt1
Metrnl	0	0.81378045816525	0.695	0.28	0	Fibro_Dpp4	Metrnl
Cd471	0	0.811537506742541	0.962	0.814	0	Fibro_Dpp4	Cd47
Fez1	0	0.810441632743645	0.638	0.223	0	Fibro_Dpp4	Fez1
Ptgs1	0	0.792767870165108	0.439	0.056	0	Fibro_Dpp4	Ptgs1
H2-K1	0	0.792451991307361	0.976	0.849	0	Fibro_Dpp4	H2-K1
Tmem158	0	0.790763233472882	0.546	0.196	0	Fibro_Dpp4	Tmem158
S100a13	0	0.790319213899685	0.859	0.575	0	Fibro_Dpp4	S100a13
Mrgprg	0	0.78229600765707	0.263	0.031	0	Fibro_Dpp4	Mrgprg
Uchl1	0	0.769356052664989	0.648	0.249	0	Fibro_Dpp4	Uchl1
Sytl2	0	0.750534515471415	0.422	0.054	0	Fibro_Dpp4	Sytl2
Ano3	0	0.749268988403746	0.369	0.037	0	Fibro_Dpp4	Ano3
Cotl1	0	0.739957663297223	0.613	0.217	0	Fibro_Dpp4	Cotl1
Mgll	0	0.737105986920445	0.635	0.22	0	Fibro_Dpp4	Mgll
Gpm6b	0	0.73444310874871	0.545	0.185	0	Fibro_Dpp4	Gpm6b
Pdzd2	0	0.726056322474264	0.61	0.225	0	Fibro_Dpp4	Pdzd2
Tnfaip21	0	0.721636601888141	0.675	0.253	0	Fibro_Dpp4	Tnfaip2
Gngt2	0	0.715501255526456	0.529	0.155	0	Fibro_Dpp4	Gngt2
Kank1	0	0.685395029461703	0.551	0.198	0	Fibro_Dpp4	Kank1
Arl4d	0	0.673080863099332	0.593	0.239	0	Fibro_Dpp4	Arl4d
Dact2	0	0.654795279474754	0.332	0.012	0	Fibro_Dpp4	Dact2
Adamtsl4	0	0.627571009415687	0.454	0.123	0	Fibro_Dpp4	Adamtsl4
Plac9a	0	0.627513732246688	0.997	0.923	0	Fibro_Dpp4	Plac9a
Ackr2	0	0.617991842549445	0.312	0.019	0	Fibro_Dpp4	Ackr2
Gpr1	0	0.581869475114223	0.269	0.031	0	Fibro_Dpp4	Gpr1
Tubb4a	0	0.571755037853763	0.367	0.062	0	Fibro_Dpp4	Tubb4a
Procr	0	0.565782610032309	0.266	0.034	0	Fibro_Dpp4	Procr
Osr1	0	0.562671361784451	0.666	0.274	0	Fibro_Dpp4	Osr1
Thy1	0	0.546429758835934	0.421	0.108	0	Fibro_Dpp4	Thy1
Lrrc8b	0	0.539824557493332	0.401	0.111	0	Fibro_Dpp4	Lrrc8b
Aif1l	0	0.525888687166544	0.307	0.027	0	Fibro_Dpp4	Aif1l
Sema3b	0	0.410127363926957	0.297	0.054	0	Fibro_Dpp4	Sema3b
Thbs2	4.60069027582058e-304	0.622074922941186	0.473	0.155	1.35531734835398e-299	Fibro_Dpp4	Thbs2
Rab32	4.66275090712988e-303	0.590986361774567	0.478	0.165	1.37359978973139e-298	Fibro_Dpp4	Rab32
Ly6c1	1.22420684223982e-294	0.705474494700083	0.913	0.624	3.60639093655428e-290	Fibro_Dpp4	Ly6c1
Ltbp1	4.76817340981684e-294	0.690705466565521	0.869	0.531	1.40465620479794e-289	Fibro_Dpp4	Ltbp1
Ttyh2	4.08059321411178e-293	0.474960295218391	0.309	0.071	1.20210195494519e-288	Fibro_Dpp4	Ttyh2
Nfe2l21	1.66150473253561e-291	0.812223391660295	0.924	0.707	4.89462679157665e-287	Fibro_Dpp4	Nfe2l2
Clip4	1.53967458938269e-288	0.598447098534291	0.473	0.166	4.53572737286248e-284	Fibro_Dpp4	Clip4
Ebf21	5.065590853192e-288	0.773018309536955	0.935	0.582	1.49227240944183e-283	Fibro_Dpp4	Ebf2
Samhd1	1.02149512460405e-286	0.742126895405191	0.793	0.448	3.00922248757108e-282	Fibro_Dpp4	Samhd1
Sirpa	1.16765505898206e-284	0.647576051184785	0.654	0.311	3.43979503825525e-280	Fibro_Dpp4	Sirpa
Megf9	5.25288205206279e-283	0.658896587256207	0.589	0.255	1.54744652371718e-278	Fibro_Dpp4	Megf9
Meg3	2.02068758983585e-282	0.874227770276882	0.889	0.574	5.95274357089742e-278	Fibro_Dpp4	Meg3
Gan	1.80031412787158e-280	0.632157036346497	0.484	0.179	5.30354538929689e-276	Fibro_Dpp4	Gan
Gda1	4.8574775920928e-279	0.639831433535909	0.589	0.248	1.43096432385462e-274	Fibro_Dpp4	Gda
B3galnt1	2.08967624031711e-278	0.629320263907632	0.479	0.177	6.15597723635018e-274	Fibro_Dpp4	B3galnt1
Shroom3	6.72478219619488e-278	0.550953645366302	0.431	0.14	1.98105358717705e-273	Fibro_Dpp4	Shroom3
Islr	1.77757296571551e-277	0.681107893383163	0.731	0.395	5.23655219970132e-273	Fibro_Dpp4	Islr
Rftn1	4.95247665166166e-277	0.501749184127307	0.432	0.14	1.45895009681301e-272	Fibro_Dpp4	Rftn1
Zfp385a	2.25215587944634e-276	0.478499110412084	0.491	0.182	6.63462600526097e-272	Fibro_Dpp4	Zfp385a
Ampd3	1.0860762372542e-275	0.662305495329807	0.639	0.297	3.19947198732714e-271	Fibro_Dpp4	Ampd3
Gfpt21	9.19465777822308e-275	0.546978568862011	0.962	0.701	2.70865423488674e-270	Fibro_Dpp4	Gfpt2
Timp3	4.89788011798177e-274	0.588947211784048	0.966	0.786	1.44286650395625e-269	Fibro_Dpp4	Timp3
Rnase41	7.67414325307334e-274	0.630521520342704	0.975	0.836	2.26072586092287e-269	Fibro_Dpp4	Rnase4
Uqcc2	3.68218955780583e-273	0.649742424800107	0.658	0.328	1.08473622183402e-268	Fibro_Dpp4	Uqcc2
Sp110	3.4123021280145e-270	0.487369069453484	0.429	0.143	1.00523008389179e-265	Fibro_Dpp4	Sp110
Ptprj	2.5311894213293e-268	0.767853278507776	0.696	0.374	7.45663091629399e-264	Fibro_Dpp4	Ptprj
Hs3st1	2.37144007240265e-267	0.500624305552511	0.329	0.088	6.98602530929098e-263	Fibro_Dpp4	Hs3st1
Efemp11	1.95516713192182e-263	0.644713920176071	0.987	0.874	5.75972685392849e-259	Fibro_Dpp4	Efemp1
Tmsb4x	5.37020152733642e-260	0.50695104687793	0.996	0.973	1.58200766793804e-255	Fibro_Dpp4	Tmsb4x
Ablim1	1.19307869349962e-254	0.714534859696768	0.894	0.639	3.51469052318052e-250	Fibro_Dpp4	Ablim1
Klf3	4.80951618816342e-253	0.746134390016034	0.862	0.614	1.41683537387106e-248	Fibro_Dpp4	Klf3
Stxbp6	1.4273916759218e-251	0.613127283449264	0.558	0.236	4.20495313809804e-247	Fibro_Dpp4	Stxbp6
St3gal2	1.14364709684411e-250	0.612566597269323	0.648	0.328	3.36906998259306e-246	Fibro_Dpp4	St3gal2
Klf21	3.3896266143722e-247	0.719336255441909	0.951	0.733	9.98550104327908e-243	Fibro_Dpp4	Klf2
Abl1	1.06116111747393e-241	0.652568004057162	0.69	0.386	3.12607453596646e-237	Fibro_Dpp4	Abl1
Hspa12b	5.8010728346844e-240	0.328304752944115	0.253	0.057	1.70893804636968e-235	Fibro_Dpp4	Hspa12b
Serpinb6a	5.0902734622583e-238	0.633005801651068	0.906	0.731	1.49954365924667e-233	Fibro_Dpp4	Serpinb6a
Tnfaip61	6.082298383579e-238	1.31458463649903	0.812	0.536	1.79178428081854e-233	Fibro_Dpp4	Tnfaip6
Gm46323	4.21511175973986e-236	0.468430264459981	0.356	0.108	1.24172977330176e-231	Fibro_Dpp4	Gm46323
Angptl2	1.64460323780987e-234	0.481951806268779	0.415	0.148	4.8448366782641e-230	Fibro_Dpp4	Angptl2
Sntg11	6.65009368319003e-233	0.833027404086167	0.804	0.466	1.95905109813095e-228	Fibro_Dpp4	Sntg1
ENSMUSG00000095041	3.14419210485006e-231	0.506236052171402	0.497	0.207	9.26247552167781e-227	Fibro_Dpp4	ENSMUSG00000095041
Plpp31	1.44085048750032e-228	0.695198978455601	0.993	0.922	4.24460145112718e-224	Fibro_Dpp4	Plpp3
Rhoa	2.81259016970904e-228	0.631327041807424	0.93	0.764	8.28560938094586e-224	Fibro_Dpp4	Rhoa
Clcn5	6.02225074427409e-228	0.565837177561175	0.506	0.215	1.7740948467557e-223	Fibro_Dpp4	Clcn5
Bmp7	3.64146607653763e-227	0.301404632291519	0.259	0.06	1.07273949148722e-222	Fibro_Dpp4	Bmp7
Hdac7	8.83112833901486e-227	0.570456495654091	0.625	0.318	2.60156209739039e-222	Fibro_Dpp4	Hdac7
Pdlim1	6.34628086544921e-222	0.611936363518544	0.72	0.403	1.86955088015268e-217	Fibro_Dpp4	Pdlim1
Snx18	3.4419491055142e-221	0.642731363636056	0.788	0.505	1.01396378699343e-216	Fibro_Dpp4	Snx18
Klf4	2.05375329563722e-219	0.53566973770933	0.988	0.865	6.05015183361769e-215	Fibro_Dpp4	Klf4
Pdpn	2.51145509251531e-217	0.756136729204747	0.876	0.608	7.39849555704084e-213	Fibro_Dpp4	Pdpn
Adra1b	2.60649603966707e-217	0.431336549722295	0.323	0.098	7.67847668325522e-213	Fibro_Dpp4	Adra1b
Heg1	6.74813955513365e-216	0.610907715880312	0.961	0.822	1.98793443154682e-211	Fibro_Dpp4	Heg1
Zbp1	1.10458380537737e-215	0.421811029024745	0.357	0.119	3.25399343226119e-211	Fibro_Dpp4	Zbp1
Mtcl1	1.32527514833876e-213	0.312967264512613	0.269	0.07	3.90412805949115e-209	Fibro_Dpp4	Mtcl1
Trim30a	4.34062218855027e-212	0.641789042366767	0.716	0.41	1.27870389052502e-207	Fibro_Dpp4	Trim30a
Medag1	7.58215931340172e-212	0.615035080888108	0.786	0.494	2.23362831213501e-207	Fibro_Dpp4	Medag
Sulf21	5.93671563103777e-211	0.646780318548604	0.818	0.518	1.74889705774742e-206	Fibro_Dpp4	Sulf2
Il18	6.61179246017004e-210	0.413817813075223	0.327	0.104	1.94776794084149e-205	Fibro_Dpp4	Il18
Dpysl2	9.08331810222208e-209	0.651055803833496	0.863	0.632	2.6758546797336e-204	Fibro_Dpp4	Dpysl2
Lims2	4.93347410827264e-208	0.480716967113368	0.579	0.278	1.45335213755604e-203	Fibro_Dpp4	Lims2
Irf7	6.06822759612147e-207	0.564160957597811	0.521	0.237	1.78763916754142e-202	Fibro_Dpp4	Irf7
Rbpj1	8.66216541115342e-205	0.60999884548176	0.8	0.523	2.55178730847169e-200	Fibro_Dpp4	Rbpj
Gprc5b1	9.11982347196014e-205	0.55856618194817	0.571	0.279	2.68660879660474e-200	Fibro_Dpp4	Gprc5b
Flnc	1.50602705692618e-204	0.543436602559379	0.56	0.265	4.43660510699882e-200	Fibro_Dpp4	Flnc
Psd3	1.77111373163321e-204	0.67778036456562	0.815	0.564	5.21752394201829e-200	Fibro_Dpp4	Psd3
Sdcbp	1.24234764933349e-203	0.595009722038822	0.909	0.737	3.65983194017154e-199	Fibro_Dpp4	Sdcbp
Ecm1	5.29974805941484e-203	0.652775942540256	0.866	0.642	1.56125278082302e-198	Fibro_Dpp4	Ecm1
Gadd45a	9.66177477709332e-203	0.812405673910444	0.436	0.182	2.84626223158392e-198	Fibro_Dpp4	Gadd45a
Zfp5211	3.0150329912568e-202	0.59429718977843	0.773	0.467	8.8819856889434e-198	Fibro_Dpp4	Zfp521
Parm1	3.82445452720614e-202	0.41704323007316	0.369	0.129	1.12664605916966e-197	Fibro_Dpp4	Parm1
Olfml2b	3.97904983375987e-202	0.576225683481678	0.725	0.417	1.17218829052732e-197	Fibro_Dpp4	Olfml2b
Slc43a31	9.6128676574659e-202	0.630407476239053	0.927	0.689	2.83185468321288e-197	Fibro_Dpp4	Slc43a3
Lrrc8c	4.08604985220277e-200	0.461893108325698	0.454	0.187	1.20370942596041e-195	Fibro_Dpp4	Lrrc8c
Gltp	4.39727687018822e-200	0.500478927086501	0.574	0.283	1.29539379318875e-195	Fibro_Dpp4	Gltp
Rpl37a	1.43798361859667e-199	0.424869666528726	0.988	0.959	4.23615594202392e-195	Fibro_Dpp4	Rpl37a
Arhgef28	2.19798453714225e-199	0.491357532059261	0.557	0.262	6.47504264796735e-195	Fibro_Dpp4	Arhgef28
Tnxb	6.51477408740392e-198	0.567509705039882	0.899	0.646	1.91918729840832e-193	Fibro_Dpp4	Tnxb
Gstm1	1.18285450125924e-197	0.57276606976119	0.933	0.776	3.4845710752596e-193	Fibro_Dpp4	Gstm1
Dpt1	1.06803018632217e-196	0.595289993106064	0.952	0.708	3.14631012588649e-192	Fibro_Dpp4	Dpt
Zyx	7.27697245708869e-196	0.54325334175194	0.723	0.426	2.14372331613376e-191	Fibro_Dpp4	Zyx
Adamts16	9.29492633225775e-196	0.523498440847605	0.253	0.067	2.73819234821981e-191	Fibro_Dpp4	Adamts16
Crip1	3.04898319105309e-195	0.502977599573202	0.938	0.757	8.9819995825233e-191	Fibro_Dpp4	Crip1
Smurf1	1.04533066159516e-194	0.532222395086774	0.531	0.256	3.07943959599319e-190	Fibro_Dpp4	Smurf1
Rcan2	5.26040923571492e-193	0.31485415816553	0.601	0.293	1.54966395674926e-188	Fibro_Dpp4	Rcan2
Has11	5.37600923407536e-193	0.685982631763755	0.649	0.339	1.58371856026626e-188	Fibro_Dpp4	Has1
Il13ra1	1.19961916983257e-192	0.391674321949202	0.34	0.116	3.53395811240978e-188	Fibro_Dpp4	Il13ra1
Sp1001	2.88322185055039e-192	0.594760985571421	0.767	0.472	8.49368324953638e-188	Fibro_Dpp4	Sp100
Aebp11	4.45706335569021e-192	0.523255974982755	0.945	0.719	1.31300629395278e-187	Fibro_Dpp4	Aebp1
Iqsec1	4.70368619805316e-191	0.474119299101092	0.547	0.264	1.38565891708448e-186	Fibro_Dpp4	Iqsec1
Agtr1a	2.44138650825973e-190	0.384976682175489	0.303	0.095	7.19208051468235e-186	Fibro_Dpp4	Agtr1a
Ighm	1.64254967123407e-189	0.752601749439076	0.731	0.398	4.83878707648845e-185	Fibro_Dpp4	Ighm
Arsi	1.87108682349141e-189	0.373381846440058	0.312	0.102	5.51203467332335e-185	Fibro_Dpp4	Arsi
Ugcg	4.15068099627512e-188	0.558026125342304	0.493	0.23	1.22274911469269e-183	Fibro_Dpp4	Ugcg
Ngf	5.54985198259642e-188	0.500274178648164	0.344	0.118	1.63493089555308e-183	Fibro_Dpp4	Ngf
Clip1	3.03562358040866e-187	0.581676411577627	0.834	0.615	8.94264350552586e-183	Fibro_Dpp4	Clip1
Tppp3	4.63134229805258e-186	0.544426149583176	0.743	0.444	1.36434712758331e-181	Fibro_Dpp4	Tppp3
Larp6	2.05954065681155e-185	0.437431860742535	0.402	0.162	6.06720082090115e-181	Fibro_Dpp4	Larp6
Slc4a41	2.8463257060972e-185	0.516859731418303	0.842	0.553	8.38499089759174e-181	Fibro_Dpp4	Slc4a4
Nsg1	1.02138987711079e-183	0.499034038340827	0.542	0.272	3.00891243898067e-179	Fibro_Dpp4	Nsg1
Rps29	1.675538869925e-182	0.376956204526136	0.991	0.959	4.93596995691204e-178	Fibro_Dpp4	Rps29
Daglb	1.55602937327216e-181	0.448381462138973	0.365	0.138	4.58390693072247e-177	Fibro_Dpp4	Daglb
Sulf1	2.82446636950816e-180	0.63192611972882	0.815	0.546	8.32059547793409e-176	Fibro_Dpp4	Sulf1
Lsp11	3.60140216067652e-179	0.542709990443712	0.827	0.54	1.0609370625137e-174	Fibro_Dpp4	Lsp1
Kcnk5	4.25659504745556e-179	0.409886240494916	0.381	0.147	1.25395033502993e-174	Fibro_Dpp4	Kcnk5
Ndrg4	5.38124435001432e-178	0.392706038917425	0.368	0.139	1.58526077307072e-173	Fibro_Dpp4	Ndrg4
Eya4	6.04833219999188e-178	0.651336697658123	0.638	0.352	1.78177818279561e-173	Fibro_Dpp4	Eya4
Ptgfrn	2.54041963822909e-176	0.531360120631944	0.695	0.416	7.48382221225909e-172	Fibro_Dpp4	Ptgfrn
Akr1b8	6.58834862369849e-176	0.37213300525158	0.287	0.094	1.94086162105534e-171	Fibro_Dpp4	Akr1b8
Epb41l2	9.2050997826472e-176	0.536239603722109	0.9	0.712	2.71173034497004e-171	Fibro_Dpp4	Epb41l2
Ly6a1	3.32986319994425e-175	0.434396322127994	0.99	0.877	9.80944400071577e-171	Fibro_Dpp4	Ly6a
Tubb2b	3.35900364650281e-174	0.32699934140849	0.289	0.093	9.89528884223263e-170	Fibro_Dpp4	Tubb2b
Vldlr1	8.2204111935516e-174	0.558527381156941	0.721	0.436	2.42165093350837e-169	Fibro_Dpp4	Vldlr
Ehd1	9.93015010081307e-174	0.428343634206038	0.516	0.248	2.92532291819852e-169	Fibro_Dpp4	Ehd1
Dock11	1.24285171324049e-173	0.554934268623677	0.624	0.345	3.66131686203515e-169	Fibro_Dpp4	Dock11
C1s11	1.29322322151749e-173	0.519463484116304	0.947	0.818	3.80970628826837e-169	Fibro_Dpp4	C1s1
Dlgap4	8.13587076681407e-173	0.524819962185662	0.777	0.516	2.39674616919576e-168	Fibro_Dpp4	Dlgap4
Rab3il1	1.02697939873692e-172	0.332953170606361	0.34	0.124	3.02537861073909e-168	Fibro_Dpp4	Rab3il1
C1ra1	1.22709064231352e-172	0.53392301371656	0.852	0.624	3.6148863231914e-168	Fibro_Dpp4	C1ra
Itga11	5.01138167126366e-172	0.385474882916751	0.368	0.142	1.47630292653756e-167	Fibro_Dpp4	Itga11
Rab7b	7.2901485291843e-172	0.429084897585028	0.542	0.272	2.1476048552124e-167	Fibro_Dpp4	Rab7b
Kctd9	9.00245165005136e-172	0.36225482444966	0.394	0.159	2.65203223158863e-167	Fibro_Dpp4	Kctd9
Irak31	1.82455981060075e-171	0.574325008880456	0.751	0.476	5.37497074604875e-167	Fibro_Dpp4	Irak3
Rgl1	2.66895297941719e-171	0.502710335314938	0.698	0.418	7.86246858206511e-167	Fibro_Dpp4	Rgl1
Prkg1	4.54618188973777e-170	0.430367179656288	0.886	0.626	1.33925972289785e-165	Fibro_Dpp4	Prkg1
Ccn1	7.6501465532785e-170	0.741653871871862	0.746	0.477	2.25365667313031e-165	Fibro_Dpp4	Ccn1
Bach2	3.48029091297025e-169	0.540632751403167	0.585	0.31	1.02525890005191e-164	Fibro_Dpp4	Bach2
Ntn4	7.69248143494258e-169	0.507421564782577	0.574	0.29	2.26612810591974e-164	Fibro_Dpp4	Ntn4
Xdh1	9.72263389870911e-169	0.538805806901374	0.824	0.551	2.86419072022072e-164	Fibro_Dpp4	Xdh
Ddah2	2.96396080245726e-168	0.496433590383706	0.704	0.431	8.73153212795884e-164	Fibro_Dpp4	Ddah2
Cavin1	7.49387086989063e-168	0.526504870726744	0.918	0.739	2.20761941956108e-163	Fibro_Dpp4	Cavin1
Cpne81	3.1501332457909e-167	0.585746177673854	0.761	0.484	9.2799775287754e-163	Fibro_Dpp4	Cpne8
Plscr1	9.34381933744367e-167	0.639212940126254	0.489	0.237	2.75259573861753e-162	Fibro_Dpp4	Plscr1
Mcub	1.36780173181927e-166	0.32747993603888	0.295	0.099	4.02940712176638e-162	Fibro_Dpp4	Mcub
Triobp	1.02012507107869e-165	0.351901428291744	0.424	0.181	3.00518644689072e-161	Fibro_Dpp4	Triobp
Plce11	5.28746710750662e-164	0.525852208366505	0.793	0.518	1.55763493520038e-159	Fibro_Dpp4	Plce1
Fgfr1	7.50523498572879e-164	0.486469661815576	0.924	0.754	2.21096717444584e-159	Fibro_Dpp4	Fgfr1
Plac81	1.53457261362329e-163	0.537146155065972	0.913	0.614	4.52069746247285e-159	Fibro_Dpp4	Plac8
Atox1	6.70137512204375e-163	0.552823044036993	0.693	0.448	1.97415809720287e-158	Fibro_Dpp4	Atox1
Ahnak2	1.70594253345216e-162	0.474331784340185	0.651	0.366	5.02553610929672e-158	Fibro_Dpp4	Ahnak2
S100a11	5.18401520428327e-162	0.570976960860019	0.926	0.807	1.52715903902981e-157	Fibro_Dpp4	S100a11
Spry2	6.95654973316985e-162	0.588654877744326	0.517	0.264	2.04932998589451e-157	Fibro_Dpp4	Spry2
C31	1.21934436232963e-161	0.471716058129412	0.969	0.705	3.59206655698686e-157	Fibro_Dpp4	C3
Stim2	1.58440134385461e-159	0.466823332851842	0.493	0.242	4.66748791886131e-155	Fibro_Dpp4	Stim2
Mmp23	2.08877796340055e-159	0.476142263737252	0.653	0.382	6.15333100238168e-155	Fibro_Dpp4	Mmp23
H2-D11	3.61209060203013e-158	0.495167102397068	0.936	0.784	1.06408577045206e-153	Fibro_Dpp4	H2-D1
Radil	1.13819736869171e-157	0.392125428662732	0.429	0.193	3.3530156284289e-153	Fibro_Dpp4	Radil
Fhl1	1.89228577998476e-157	0.490473231583443	0.698	0.439	5.5744846792571e-153	Fibro_Dpp4	Fhl1
Prrx1	9.07198360873141e-157	0.534635241419577	0.874	0.685	2.67251565129619e-152	Fibro_Dpp4	Prrx1
Abi11	5.89859094401808e-156	0.590580237681849	0.958	0.804	1.73766590619828e-151	Fibro_Dpp4	Abi1
Anpep	2.54800696864213e-155	0.352032538531286	0.392	0.168	7.50617372892284e-151	Fibro_Dpp4	Anpep
Clic5	3.21464231704229e-155	0.33495093702427	0.256	0.082	9.47001480177488e-151	Fibro_Dpp4	Clic5
Phlpp1	1.77739204899389e-154	0.516967704608267	0.674	0.409	5.23601923713109e-150	Fibro_Dpp4	Phlpp1
Arhgap29	2.23909081411473e-154	0.465686978906435	0.615	0.345	6.59613762930057e-150	Fibro_Dpp4	Arhgap29
Zfpm21	9.33135179044139e-154	0.511577619699269	0.868	0.583	2.74892292394613e-149	Fibro_Dpp4	Zfpm2
Rhoq1	1.75420602103634e-153	0.580529074111008	0.856	0.629	5.16771551737095e-149	Fibro_Dpp4	Rhoq
Dnm1	5.52074740490768e-152	0.399073974537087	0.552	0.291	1.62635697801175e-147	Fibro_Dpp4	Dnm1
Sqor	5.92384742290528e-152	0.407368655839146	0.521	0.269	1.74510621231367e-147	Fibro_Dpp4	Sqor
Rock2	1.07514548694545e-150	0.451550500996603	0.945	0.809	3.1672710899926e-146	Fibro_Dpp4	Rock2
Lhfpl2	2.85864483477435e-150	0.339922805099476	0.291	0.103	8.42128181876176e-146	Fibro_Dpp4	Lhfpl2
Rap1b1	3.4929226896686e-150	0.492908124772165	0.906	0.746	1.02898009514947e-145	Fibro_Dpp4	Rap1b
Asap2	5.27756051190215e-150	0.415472186951507	0.549	0.289	1.55471655120125e-145	Fibro_Dpp4	Asap2
Clec2d	9.58407227390034e-150	0.377006025507081	0.415	0.185	2.8233718511683e-145	Fibro_Dpp4	Clec2d
Vsig10	1.35889923105301e-149	0.353457180412556	0.369	0.154	4.00318124475905e-145	Fibro_Dpp4	Vsig10
Epb41l3	2.48743887615894e-149	0.379188435924778	0.421	0.189	7.32774618527661e-145	Fibro_Dpp4	Epb41l3
Micu1	3.10456506821301e-149	0.465440223182853	0.611	0.354	9.1457382344487e-145	Fibro_Dpp4	Micu1
Cavin2	4.29696085059798e-149	0.45298683797151	0.527	0.271	1.26584169697766e-144	Fibro_Dpp4	Cavin2
Notch2	1.91400941677984e-148	0.490378583261839	0.695	0.441	5.63848034089174e-144	Fibro_Dpp4	Notch2
Sox13	7.38745911483379e-148	0.266575369301181	0.265	0.088	2.17627158063889e-143	Fibro_Dpp4	Sox13
Prkab2	9.39572902967362e-148	0.450068978301178	0.399	0.179	2.76788781485155e-143	Fibro_Dpp4	Prkab2
Fam117a	1.23659935808163e-146	0.354185243920538	0.375	0.158	3.64289804897268e-142	Fibro_Dpp4	Fam117a
Enc1	1.73240473494386e-145	0.446484344840203	0.271	0.096	5.10349110867111e-141	Fibro_Dpp4	Enc1
Tmcc3	2.75483456951371e-145	0.368044981384093	0.489	0.243	8.11546715833043e-141	Fibro_Dpp4	Tmcc3
Sfrp2	9.90412583158757e-144	0.589833915712742	0.443	0.201	2.91765642872738e-139	Fibro_Dpp4	Sfrp2
Spsb1	1.79596949341904e-143	0.441674352149928	0.593	0.327	5.29074653066315e-139	Fibro_Dpp4	Spsb1
Plekha2	1.18943758489184e-142	0.396567822620768	0.564	0.309	3.50396418133288e-138	Fibro_Dpp4	Plekha2
Csf11	2.28457263430944e-141	0.48387414241629	0.772	0.52	6.73012252341218e-137	Fibro_Dpp4	Csf1
Ackr1	3.38181638660409e-141	0.298886005922856	0.262	0.091	9.962492893297e-137	Fibro_Dpp4	Ackr1
Il6ra	6.16399739803469e-141	0.427963848621099	0.518	0.272	1.81585199348704e-136	Fibro_Dpp4	Il6ra
Glipr2	6.30466398033503e-141	0.387657226821661	0.448	0.216	1.8572909619669e-136	Fibro_Dpp4	Glipr2
Oaf	2.25309338532537e-139	0.354942976155681	0.427	0.203	6.63738780383e-135	Fibro_Dpp4	Oaf
Emp3	2.34255615389789e-139	0.608621289827693	0.787	0.579	6.90093617376778e-135	Fibro_Dpp4	Emp3
Has21	7.61175915515936e-139	0.545672752813323	0.528	0.277	2.2423481295184e-134	Fibro_Dpp4	Has2
Pgm3	2.01912165291448e-138	0.380072999494028	0.435	0.209	5.94813047732078e-134	Fibro_Dpp4	Pgm3
Pde10a	2.41953523760413e-138	0.305620317880884	0.399	0.176	7.12770885645801e-134	Fibro_Dpp4	Pde10a
Tm4sf1	2.49862870368429e-138	0.479163663102663	0.504	0.256	7.36071029818354e-134	Fibro_Dpp4	Tm4sf1
S100a16	2.48671863458642e-137	0.448356084919602	0.734	0.485	7.32562442562815e-133	Fibro_Dpp4	S100a16
Gata61	1.69114687345442e-136	0.417741006070109	0.554	0.298	4.98194957450937e-132	Fibro_Dpp4	Gata6
Acaa2	2.63360801064686e-136	0.508948889332211	0.64	0.403	7.75834583856458e-132	Fibro_Dpp4	Acaa2
Rhoc	3.24303544544948e-136	0.454863543686951	0.77	0.534	9.55365811874962e-132	Fibro_Dpp4	Rhoc
Lasp1	9.36953837772694e-136	0.463114471162203	0.714	0.474	2.76017231069458e-131	Fibro_Dpp4	Lasp1
Sestd1	9.94002615797502e-136	0.359240951535856	0.474	0.239	2.92823230587786e-131	Fibro_Dpp4	Sestd1
Tfpi2	1.56643853696599e-135	0.42289320466931	0.273	0.101	4.61457128604812e-131	Fibro_Dpp4	Tfpi2
Trim35	2.60196659008158e-135	0.446915536555292	0.655	0.405	7.66513337772131e-131	Fibro_Dpp4	Trim35
Ybx3	3.66159216092117e-135	0.462464645955339	0.868	0.693	1.07866843468577e-130	Fibro_Dpp4	Ybx3
Epdr1	4.08640518461569e-135	0.409073533656859	0.457	0.226	1.20381410333594e-130	Fibro_Dpp4	Epdr1
Ctdsp2	1.57201028993281e-133	0.472677182385952	0.848	0.655	4.63098511311306e-129	Fibro_Dpp4	Ctdsp2
Cadm31	1.81030351943607e-133	0.341689018402172	0.383	0.17	5.33297313790671e-129	Fibro_Dpp4	Cadm3
Etfa	1.23468140709629e-131	0.495667840971715	0.805	0.599	3.63724795716495e-127	Fibro_Dpp4	Etfa
Rac1	1.50705673933598e-130	0.447990368878586	0.876	0.748	4.43963844840986e-126	Fibro_Dpp4	Rac1
Ahnak	2.4138803735113e-130	0.363677136972659	0.99	0.934	7.11105019232695e-126	Fibro_Dpp4	Ahnak
Slc31a2	2.79451848058631e-130	0.351076466675222	0.424	0.204	8.23237199195921e-126	Fibro_Dpp4	Slc31a2
Robo1	2.56742637646981e-129	0.419523794243692	0.553	0.305	7.56338136244242e-125	Fibro_Dpp4	Robo1
Tmem140	3.99755061780429e-129	0.330216272097936	0.354	0.154	1.17763843649896e-124	Fibro_Dpp4	Tmem140
Pla2r1	9.62484456629466e-129	0.430018678423282	0.548	0.308	2.83538296078474e-124	Fibro_Dpp4	Pla2r1
Tnfrsf1b	1.74710538005609e-128	0.366858373134711	0.425	0.209	5.14679773910724e-124	Fibro_Dpp4	Tnfrsf1b
Morrbid	1.83067083821309e-127	0.335920561345802	0.299	0.117	5.39297322229193e-123	Fibro_Dpp4	Morrbid
Serinc5	2.37908955841425e-127	0.30883424496741	0.341	0.146	7.00855993013254e-123	Fibro_Dpp4	Serinc5
Tmtc2	3.00736748473636e-127	0.467253088021371	0.444	0.223	8.85940387328485e-123	Fibro_Dpp4	Tmtc2
Adam33	4.75338487512192e-127	0.360608001071875	0.351	0.156	1.40029965036217e-122	Fibro_Dpp4	Adam33
Disp1	8.36186505395175e-127	0.291411729527955	0.284	0.109	2.46332182624364e-122	Fibro_Dpp4	Disp1
Zeb21	1.00903168882278e-126	0.40997991269696	0.911	0.706	2.97250645210302e-122	Fibro_Dpp4	Zeb2
Vat1	1.11632808826969e-126	0.398975048206101	0.674	0.427	3.28859091523367e-122	Fibro_Dpp4	Vat1
Rtn1	1.17969701502722e-126	0.407702957718735	0.387	0.181	3.4752694365687e-122	Fibro_Dpp4	Rtn1
Ctsl	2.06261284451887e-126	0.402861800874734	0.947	0.828	6.07625117866813e-122	Fibro_Dpp4	Ctsl
Prkca	2.15541656151742e-126	0.473095674625701	0.762	0.536	6.34964164857415e-122	Fibro_Dpp4	Prkca
Tmsb10	2.88409346764774e-126	0.428598621336969	0.934	0.787	8.49625094634349e-122	Fibro_Dpp4	Tmsb10
Plekho2	9.4269662283251e-126	0.337909660443864	0.485	0.255	2.77708998120229e-121	Fibro_Dpp4	Plekho2
Prdx5	1.40297489740014e-125	0.472452633353932	0.613	0.385	4.13302375025107e-121	Fibro_Dpp4	Prdx5
Dusp10	6.97095992932971e-125	0.558762132783068	0.454	0.239	2.05357508558124e-120	Fibro_Dpp4	Dusp10
Rapgef1	9.62479322355711e-125	0.37029176694334	0.578	0.337	2.83536783572769e-120	Fibro_Dpp4	Rapgef1
Fat1	1.71475830106505e-124	0.385945063369468	0.501	0.269	5.05150647910752e-120	Fibro_Dpp4	Fat1
Adgrg2	3.3212302502251e-124	0.386955653909521	0.728	0.468	9.78401219413813e-120	Fibro_Dpp4	Adgrg2
Igfbp6	5.51473440927686e-124	0.311341108110593	0.947	0.771	1.62458560962887e-119	Fibro_Dpp4	Igfbp6
Tom1	1.81445730730588e-123	0.375541750197123	0.461	0.242	5.34520978159239e-119	Fibro_Dpp4	Tom1
Adamtsl5	1.96081161827367e-123	0.328506910404629	0.411	0.197	5.77635494627242e-119	Fibro_Dpp4	Adamtsl5
Cited2	2.380038860584e-123	0.447400309087496	0.425	0.21	7.01135647939441e-119	Fibro_Dpp4	Cited2
Errfi11	3.48072906403688e-123	0.51907384336729	0.949	0.815	1.02538797497462e-118	Fibro_Dpp4	Errfi1
Slc6a4	2.01930822816415e-122	0.352717670450911	0.285	0.113	5.94868010934876e-118	Fibro_Dpp4	Slc6a4
Usp18	2.15729678905467e-122	0.344058600642446	0.336	0.147	6.35518061087615e-118	Fibro_Dpp4	Usp18
Cltb	5.82967000371326e-122	0.38463496276263	0.618	0.384	1.71736248639389e-117	Fibro_Dpp4	Cltb
Nckap5	6.17756271680915e-122	0.505254092289042	0.552	0.315	1.81984820074481e-117	Fibro_Dpp4	Nckap5
Utrn	8.67191211066606e-122	0.42350104603133	0.873	0.707	2.55465858868111e-117	Fibro_Dpp4	Utrn
Galnt1	2.83999912884815e-120	0.435297289873045	0.71	0.478	8.36635343367377e-116	Fibro_Dpp4	Galnt1
Fgf2	3.99625734193257e-120	0.473230149781641	0.607	0.374	1.17725745035992e-115	Fibro_Dpp4	Fgf2
Jchain	1.50815481593428e-119	0.597148304089307	0.459	0.231	4.44287327226078e-115	Fibro_Dpp4	Jchain
Hmgn3	6.29016357032083e-119	0.38983364902111	0.442	0.225	1.85301928618081e-114	Fibro_Dpp4	Hmgn3
Sbno21	2.12049379993134e-118	0.412792802811362	0.484	0.256	6.24676268521774e-114	Fibro_Dpp4	Sbno2
Ccl71	9.78651748073877e-118	0.640776463261324	0.416	0.205	2.88301018465083e-113	Fibro_Dpp4	Ccl7
Rpl41	1.60815715872757e-117	0.281574003816858	0.991	0.972	4.73747017389555e-113	Fibro_Dpp4	Rpl41
Lmnb1	2.11143528278638e-117	0.266163885738917	0.269	0.104	6.2200771995604e-113	Fibro_Dpp4	Lmnb1
Lrrc171	3.23923687300831e-116	0.362592185124647	0.498	0.269	9.54246790419519e-112	Fibro_Dpp4	Lrrc17
Cndp2	7.24593019828812e-116	0.275183681789681	0.295	0.122	2.1345785771137e-111	Fibro_Dpp4	Cndp2
Lamb1	9.40976606226681e-116	0.325760172023384	0.705	0.439	2.77202298428318e-111	Fibro_Dpp4	Lamb1
Twist1	4.82591441187494e-115	0.389139595680228	0.46	0.246	1.42166612659424e-110	Fibro_Dpp4	Twist1
Snx21	8.26670459647625e-115	0.317376480181485	0.365	0.172	2.43528850707594e-110	Fibro_Dpp4	Snx21
Dtnbp11	9.70190290309318e-115	0.38235672094317	0.702	0.465	2.85808357622222e-110	Fibro_Dpp4	Dtnbp1
Itgb5	1.01430510722997e-114	0.326155763578052	0.538	0.304	2.98804141538877e-110	Fibro_Dpp4	Itgb5
Ntn1	1.7085323960628e-114	0.43639631825737	0.781	0.541	5.03316558556141e-110	Fibro_Dpp4	Ntn1
Wls	2.73378983610973e-113	0.416349775054297	0.839	0.653	8.05347147819567e-109	Fibro_Dpp4	Wls
Ifit11	3.01516382718122e-113	0.477144328410676	0.549	0.316	8.88237111849316e-109	Fibro_Dpp4	Ifit1
Klf12	4.56170627969029e-113	0.44078508460913	0.54	0.314	1.34383305293396e-108	Fibro_Dpp4	Klf12
Loxl2	7.59851852630552e-113	0.340154070084302	0.569	0.332	2.23844757266434e-108	Fibro_Dpp4	Loxl2
Fam13c	7.68589641969789e-113	0.290276139239999	0.36	0.166	2.2641882262788e-108	Fibro_Dpp4	Fam13c
Fkbp1a	2.65068175063741e-112	0.422161261314181	0.853	0.681	7.80864336920275e-108	Fibro_Dpp4	Fkbp1a
Klhl13	1.27718745907175e-111	0.360050921371163	0.527	0.294	3.76246653567948e-107	Fibro_Dpp4	Klhl13
Sp140	2.24878666707094e-111	0.30579264545391	0.358	0.169	6.62470064252429e-107	Fibro_Dpp4	Sp140
Ugp21	3.34431739611079e-111	0.420564085589412	0.743	0.521	9.85202461720279e-107	Fibro_Dpp4	Ugp2
Arhgap42	3.41313727966988e-111	0.404797666607673	0.59	0.359	1.00547611121795e-106	Fibro_Dpp4	Arhgap42
Plxna1	4.52486331873882e-111	0.273390769862787	0.328	0.147	1.33297948506727e-106	Fibro_Dpp4	Plxna1
Ifi2041	7.50290977804763e-111	0.346335638924366	0.851	0.561	2.21028219151505e-106	Fibro_Dpp4	Ifi204
Npc2	6.87885055130871e-110	0.407873846842324	0.848	0.657	2.02644058391003e-105	Fibro_Dpp4	Npc2
Ergic1	1.63499110714515e-109	0.336135689429569	0.604	0.375	4.81652030253889e-105	Fibro_Dpp4	Ergic1
Fbxl7	6.11820347740499e-109	0.41485822843039	0.592	0.355	1.80236156240874e-104	Fibro_Dpp4	Fbxl7
Ogn1	2.03605222779652e-108	0.440980208462033	0.958	0.77	5.99800625786578e-104	Fibro_Dpp4	Ogn
Arl151	2.90139819532859e-108	0.476878206709812	0.867	0.688	8.5472289436185e-104	Fibro_Dpp4	Arl15
Rpl36	3.2536479469989e-108	0.336915654900066	0.961	0.892	9.58492148706407e-104	Fibro_Dpp4	Rpl36
Pvr	4.10603820939637e-108	0.354155443219849	0.357	0.171	1.20959779610608e-103	Fibro_Dpp4	Pvr
Foxp1	8.79365429663576e-108	0.433235708964029	0.822	0.629	2.59052261924593e-103	Fibro_Dpp4	Foxp1
Apbb2	1.43206916962667e-107	0.390315172939671	0.717	0.496	4.21873256680321e-103	Fibro_Dpp4	Apbb2
Fam126a	1.88593303132466e-107	0.389127873918952	0.481	0.269	5.55577011697931e-103	Fibro_Dpp4	Fam126a
Lgals9	8.88041819709093e-106	0.35627120271041	0.674	0.44	2.61608239668102e-101	Fibro_Dpp4	Lgals9
Mtch1	7.84907167518984e-105	0.360546233666032	0.672	0.451	2.31225802479417e-100	Fibro_Dpp4	Mtch1
Lgmn	1.31874850139688e-104	0.372971331983046	0.486	0.274	3.88490121026507e-100	Fibro_Dpp4	Lgmn
Rpl38	1.52245202525656e-104	0.311778638211745	0.981	0.922	4.48499142120329e-100	Fibro_Dpp4	Rpl38
Vim1	1.92720545639518e-104	0.323330971290503	0.991	0.911	5.67735455399456e-100	Fibro_Dpp4	Vim
Bin1	1.93724193829827e-104	0.304549266465055	0.461	0.249	5.70692102603289e-100	Fibro_Dpp4	Bin1
Skap2	1.16587180361764e-103	0.315715806219114	0.409	0.211	3.43454174627722e-99	Fibro_Dpp4	Skap2
Niban1	1.50253406541313e-103	0.342578805015243	0.707	0.477	4.42631510330054e-99	Fibro_Dpp4	Niban1
Tbc1d12	2.29788686277137e-103	0.377793710493653	0.495	0.282	6.76934490903819e-99	Fibro_Dpp4	Tbc1d12
Cavin3	4.40430172421888e-103	0.393797837320383	0.785	0.59	1.29746324493764e-98	Fibro_Dpp4	Cavin3
Cast	1.22296778213897e-102	0.393298173172783	0.882	0.727	3.60274078940319e-98	Fibro_Dpp4	Cast
Cep170	3.17038708157938e-102	0.383517879569546	0.662	0.439	9.33964330362469e-98	Fibro_Dpp4	Cep170
Dennd2a	3.47008532121945e-102	0.378724026973515	0.586	0.357	1.02225243477804e-97	Fibro_Dpp4	Dennd2a
Chp1	5.72063532011701e-102	0.379562747401521	0.665	0.448	1.68524195895327e-97	Fibro_Dpp4	Chp1
Phka2	9.87350425371543e-102	0.418225505484322	0.387	0.2	2.90863561810203e-97	Fibro_Dpp4	Phka2
Ifitm3	1.44779376363459e-101	0.344726498621092	0.984	0.919	4.26505564829113e-97	Fibro_Dpp4	Ifitm3
Cyld	1.52481848863331e-101	0.347386476013099	0.457	0.252	4.49196278566487e-97	Fibro_Dpp4	Cyld
Insig2	3.7447615384024e-101	0.339888303837995	0.48	0.272	1.10316930159796e-96	Fibro_Dpp4	Insig2
Nptn	2.96590890415473e-100	0.379241170228178	0.908	0.77	8.73727104074941e-96	Fibro_Dpp4	Nptn
Usp2	3.03901130736626e-100	0.336123476503857	0.401	0.208	8.95262341037027e-96	Fibro_Dpp4	Usp2
Adam9	4.12508240601337e-100	0.389542886729666	0.641	0.431	1.21520802598748e-95	Fibro_Dpp4	Adam9
Ramp2	1.28773375292742e-99	0.366386895388316	0.697	0.466	3.7935348627489e-95	Fibro_Dpp4	Ramp2
Gypc	2.39154159563389e-99	0.328718214418906	0.481	0.274	7.04524238657786e-95	Fibro_Dpp4	Gypc
Sox5	6.68881503069411e-99	0.343962876983179	0.855	0.651	1.97045801989218e-94	Fibro_Dpp4	Sox5
Nqo2	1.01634557930037e-98	0.253909751140888	0.306	0.14	2.99405244206097e-94	Fibro_Dpp4	Nqo2
Clasp1	1.05917619791164e-98	0.351816784090072	0.601	0.385	3.12022716142791e-94	Fibro_Dpp4	Clasp1
Mmp141	6.91055433320438e-98	0.389374048916028	0.839	0.652	2.03578020101868e-93	Fibro_Dpp4	Mmp14
Ostf1	9.93346315583349e-98	0.328738342994278	0.522	0.31	2.92629891107699e-93	Fibro_Dpp4	Ostf1
Agpat4	1.17959359581737e-97	0.270077467226455	0.362	0.179	3.47496477391838e-93	Fibro_Dpp4	Agpat4
Efhd2	1.29755676787108e-97	0.324088863556966	0.452	0.251	3.8224724824714e-93	Fibro_Dpp4	Efhd2
Afap1l2	1.36937344326592e-97	0.259672250911629	0.296	0.132	4.03403722651708e-93	Fibro_Dpp4	Afap1l2
Lgals3bp	1.80834718560223e-97	0.351843214147738	0.726	0.493	5.32720997406561e-93	Fibro_Dpp4	Lgals3bp
Taok3	4.20361848292899e-97	0.353960306909354	0.598	0.382	1.23834396888605e-92	Fibro_Dpp4	Taok3
Hspb81	1.77424775916554e-96	0.347519760496911	0.682	0.447	5.22675647372577e-92	Fibro_Dpp4	Hspb8
Rgmb	7.95999732059806e-96	0.342154449993103	0.482	0.278	2.34493561067498e-91	Fibro_Dpp4	Rgmb
Actg1	1.01624041908148e-95	0.436865876927579	0.951	0.886	2.99374265057214e-91	Fibro_Dpp4	Actg1
Tanc2	1.26585278632092e-95	0.322893691953449	0.417	0.223	3.72907572322281e-91	Fibro_Dpp4	Tanc2
Csk	3.02412666191656e-95	0.2510192948616	0.334	0.163	8.90877473333999e-91	Fibro_Dpp4	Csk
Kras	5.52399840345522e-95	0.365817583654632	0.656	0.447	1.62731468967387e-90	Fibro_Dpp4	Kras
Prkd3	1.01210282507215e-94	0.357229890119702	0.63	0.418	2.98155371238006e-90	Fibro_Dpp4	Prkd3
Csnk1e	1.36875479562868e-94	0.309697144577346	0.515	0.301	4.03221475244254e-90	Fibro_Dpp4	Csnk1e
Palm	1.54198296756623e-94	0.282064442533062	0.482	0.272	4.54252762415334e-90	Fibro_Dpp4	Palm
Npr1	2.7006394588106e-94	0.258259672145752	0.392	0.202	7.95581378171014e-90	Fibro_Dpp4	Npr1
Has2os	4.54568499988916e-94	0.346771721263399	0.416	0.223	1.33911334411735e-89	Fibro_Dpp4	Has2os
Trip10	2.65853356280825e-93	0.29362766214317	0.504	0.298	7.83177402267681e-89	Fibro_Dpp4	Trip10
Dock7	3.17583390841058e-93	0.390155251665855	0.787	0.599	9.35568911078671e-89	Fibro_Dpp4	Dock7
Ndrg1	2.64397680436352e-92	0.394076360687238	0.722	0.505	7.78889126797449e-88	Fibro_Dpp4	Ndrg1
Snx29	3.2924324928123e-92	0.319380940419798	0.507	0.3	9.69917688057574e-88	Fibro_Dpp4	Snx29
Prr13	5.20663715840666e-92	0.327041970832868	0.542	0.328	1.53382324049502e-87	Fibro_Dpp4	Prr13
Rpl35a1	5.40202958099295e-92	0.301249619443226	0.967	0.913	1.59138389426471e-87	Fibro_Dpp4	Rpl35a
Hivep21	9.14336615687885e-92	0.403006834175442	0.899	0.732	2.69354423615494e-87	Fibro_Dpp4	Hivep2
Hspb1	9.73680066579933e-92	0.389124731348205	0.695	0.468	2.86836410813782e-87	Fibro_Dpp4	Hspb1
B2m	1.76659600754497e-91	0.295704607449691	0.99	0.975	5.20421517862673e-87	Fibro_Dpp4	B2m
Celf21	1.86713376663846e-91	0.300454493159366	0.993	0.919	5.50038936314025e-87	Fibro_Dpp4	Celf2
Sh3bp5	2.04666487868361e-91	0.323681831641368	0.385	0.204	6.02927006611406e-87	Fibro_Dpp4	Sh3bp5
Ammecr1	4.47685589544825e-91	0.313938741857791	0.413	0.227	1.3188369782401e-86	Fibro_Dpp4	Ammecr1
Bmp2k	6.30119209073683e-91	0.299238906960094	0.445	0.248	1.85626817801016e-86	Fibro_Dpp4	Bmp2k
Samd4b	7.20516706503984e-91	0.32650304861363	0.565	0.356	2.12257016569009e-86	Fibro_Dpp4	Samd4b
Lama4	2.24361526667305e-90	0.322542730369013	0.869	0.671	6.60946621409215e-86	Fibro_Dpp4	Lama4
Slc44a1	2.32418577533908e-90	0.366153331134538	0.814	0.614	6.84681887557139e-86	Fibro_Dpp4	Slc44a1
Arpc2	4.31208537762903e-90	0.373549819887864	0.847	0.691	1.27029723139574e-85	Fibro_Dpp4	Arpc2
Rassf8	1.55135921947374e-89	0.337968655999395	0.632	0.417	4.5701491246477e-85	Fibro_Dpp4	Rassf8
Rtn4rl1	4.23790676779606e-89	0.256603765294685	0.356	0.18	1.24844495472504e-84	Fibro_Dpp4	Rtn4rl1
Cryab	1.4906847248974e-88	0.398135625359689	0.511	0.304	4.39140813107526e-84	Fibro_Dpp4	Cryab
Rarres2	2.44719846005962e-88	0.34559162201879	0.884	0.726	7.20920194348964e-84	Fibro_Dpp4	Rarres2
Cask	2.84716012630631e-88	0.402869749301084	0.681	0.477	8.38744901608575e-84	Fibro_Dpp4	Cask
Stxbp5	3.04226771994188e-88	0.299129589115188	0.467	0.271	8.96221647617679e-84	Fibro_Dpp4	Stxbp5
Aida	3.71049059932539e-88	0.355081792775578	0.694	0.488	1.09307342565527e-83	Fibro_Dpp4	Aida
Setd7	5.06491542283956e-88	0.39904924000516	0.646	0.447	1.49207343441431e-83	Fibro_Dpp4	Setd7
Pir	1.10737822758364e-87	0.279898895363712	0.38	0.199	3.26222552063866e-83	Fibro_Dpp4	Pir
Tpst2	2.84447595005992e-87	0.285308645183171	0.386	0.208	8.37954170128151e-83	Fibro_Dpp4	Tpst2
Lrch3	1.16809044371539e-86	0.364333288220934	0.705	0.502	3.44107763814117e-82	Fibro_Dpp4	Lrch3
Oasl2	2.03178913994674e-86	0.350694104858935	0.647	0.427	5.98544762736911e-82	Fibro_Dpp4	Oasl2
Sec14l1	3.02101526558226e-86	0.321677718613635	0.703	0.502	8.89960887087877e-82	Fibro_Dpp4	Sec14l1
Ints6l	1.42020498102824e-85	0.312720790465153	0.43	0.241	4.18378185361111e-81	Fibro_Dpp4	Ints6l
Cdc42ep2	1.77782253782298e-85	0.29526097751091	0.471	0.276	5.23728741417271e-81	Fibro_Dpp4	Cdc42ep2
Stambpl1	3.20724045207027e-85	0.263962513601582	0.342	0.172	9.4482096477538e-81	Fibro_Dpp4	Stambpl1
Coro2b	3.74115683660539e-85	0.292751050358633	0.438	0.249	1.10210739249558e-80	Fibro_Dpp4	Coro2b
Myof	4.32276863115307e-85	0.344105627637866	0.778	0.577	1.27344441105138e-80	Fibro_Dpp4	Myof
Tgfb2	5.77177823699455e-85	0.253463009409041	0.616	0.397	1.70030815083623e-80	Fibro_Dpp4	Tgfb2
Slc10a61	7.23887960284295e-85	0.344680988950474	0.528	0.319	2.13250154220151e-80	Fibro_Dpp4	Slc10a6
Pltp	1.3166130279111e-84	0.28199066001625	0.594	0.375	3.87861031892332e-80	Fibro_Dpp4	Pltp
Vcan1	1.31784723670548e-84	0.300660478655368	0.876	0.688	3.88224617461068e-80	Fibro_Dpp4	Vcan
Stard9	7.96597501232977e-84	0.289348622799711	0.446	0.256	2.34669657888223e-79	Fibro_Dpp4	Stard9
Slfn51	9.42090367091061e-84	0.313525559751032	0.649	0.423	2.77530401241356e-79	Fibro_Dpp4	Slfn5
Smpdl3a	1.20180579891578e-83	0.363296326285981	0.595	0.391	3.54039970302601e-79	Fibro_Dpp4	Smpdl3a
Afap1	1.49726039111857e-83	0.308498218054953	0.555	0.353	4.41077938619619e-79	Fibro_Dpp4	Afap1
Lrrc49	8.65489722411745e-83	0.28682326853231	0.401	0.222	2.54964617325276e-78	Fibro_Dpp4	Lrrc49
Cxxc5	8.7333727645958e-83	0.277797091559479	0.454	0.265	2.57276428272228e-78	Fibro_Dpp4	Cxxc5
Mcc	9.00816314878452e-83	0.364922030852599	0.734	0.548	2.65371478200043e-78	Fibro_Dpp4	Mcc
Mospd2	9.43142680586632e-83	0.34582602194335	0.348	0.184	2.77840402274016e-78	Fibro_Dpp4	Mospd2
Thra	1.6414954569232e-82	0.310915080314032	0.65	0.443	4.83568146655006e-78	Fibro_Dpp4	Thra
Ifit2	1.93479353063136e-82	0.280782599432501	0.391	0.214	5.69970826188693e-78	Fibro_Dpp4	Ifit2
Arsb	5.58348841679355e-82	0.363425629070687	0.533	0.341	1.64483985270321e-77	Fibro_Dpp4	Arsb
Stx4a	8.17624567215943e-82	0.307734633441046	0.548	0.347	2.40864021256145e-77	Fibro_Dpp4	Stx4a
Klc1	2.23864960081565e-81	0.270821401610581	0.544	0.339	6.59483785904281e-77	Fibro_Dpp4	Klc1
Rpl51	3.3579470773594e-81	0.296635717354453	0.956	0.895	9.89217629519305e-77	Fibro_Dpp4	Rpl5
Grk5	6.84881239535545e-81	0.297992950413655	0.574	0.368	2.01759164354776e-76	Fibro_Dpp4	Grk5
Tmem184b	1.01806059047351e-80	0.264145898904996	0.424	0.243	2.99910469347591e-76	Fibro_Dpp4	Tmem184b
Selenon	5.44769242489597e-80	0.288276875543622	0.506	0.311	1.6048357114501e-75	Fibro_Dpp4	Selenon
Rps281	7.51803520165575e-80	0.270071474184156	0.978	0.923	2.21473799005577e-75	Fibro_Dpp4	Rps28
Tlr4	1.52548355519401e-79	0.32515055478648	0.482	0.297	4.49392200524604e-75	Fibro_Dpp4	Tlr4
Rpl21	1.71095619265343e-79	0.275269800481058	0.974	0.93	5.04030584793775e-75	Fibro_Dpp4	Rpl21
Ube2l6	1.7182364488854e-79	0.284753737333424	0.458	0.27	5.06175275477149e-75	Fibro_Dpp4	Ube2l6
Pxn1	2.16159401026679e-79	0.281133326893521	0.546	0.344	6.36783979484493e-75	Fibro_Dpp4	Pxn
Psmb8	4.18333190688533e-79	0.252690685786349	0.37	0.2	1.23236774644935e-74	Fibro_Dpp4	Psmb8
Cdc14b	5.22759959463576e-79	0.290001135780164	0.344	0.179	1.53999856458375e-74	Fibro_Dpp4	Cdc14b
Me1	2.64548261632052e-78	0.295575469161126	0.411	0.235	7.79332723941861e-74	Fibro_Dpp4	Me1
Amotl2	1.4613019735964e-77	0.300593299238752	0.747	0.539	4.30484948401765e-73	Fibro_Dpp4	Amotl2
Mcu	5.53612426400047e-77	0.316881194866948	0.592	0.389	1.6308868469319e-72	Fibro_Dpp4	Mcu
Slc6a6	7.90722831961944e-77	0.271861171534674	0.562	0.352	2.32939039067669e-72	Fibro_Dpp4	Slc6a6
Sdc21	1.72105815766996e-76	0.378840335885677	0.771	0.597	5.07006522667992e-72	Fibro_Dpp4	Sdc2
Psme2	1.61867835908028e-75	0.258917617455516	0.565	0.367	4.7684645780146e-71	Fibro_Dpp4	Psme2
Cyfip1	2.24351400494616e-75	0.330615243967868	0.699	0.517	6.60916790717091e-71	Fibro_Dpp4	Cyfip1
Ust1	2.37274578305206e-75	0.377635774287021	0.787	0.602	6.98987180229305e-71	Fibro_Dpp4	Ust
Tubb6	4.58775619507371e-75	0.32261908499442	0.64	0.444	1.35150709750676e-70	Fibro_Dpp4	Tubb6
Abca1	8.36646778941444e-75	0.373571246834163	0.786	0.616	2.4646777460836e-70	Fibro_Dpp4	Abca1
Ap3s1	9.56377256958496e-75	0.344599323081476	0.619	0.432	2.81739176127403e-70	Fibro_Dpp4	Ap3s1
Rap1a	1.06136870225183e-74	0.320115368990811	0.839	0.681	3.12668605996367e-70	Fibro_Dpp4	Rap1a
Stk38	1.88300736762067e-74	0.25487721543738	0.544	0.346	5.54715140427374e-70	Fibro_Dpp4	Stk38
Sav11	5.69117297173912e-74	0.312723937270901	0.68	0.484	1.67656264574463e-69	Fibro_Dpp4	Sav1
Mgst11	1.03397894792052e-73	0.297491272990124	0.771	0.566	3.04599858267905e-69	Fibro_Dpp4	Mgst1
Lpgat1	1.94569333845194e-73	0.305279353862943	0.597	0.402	5.73181800574556e-69	Fibro_Dpp4	Lpgat1
Fxyd1	9.03190644626436e-73	0.315379283600422	0.786	0.618	2.66070932000502e-68	Fibro_Dpp4	Fxyd1
Kirrel	9.18330242302039e-73	0.270356401283014	0.489	0.302	2.70530906079758e-68	Fibro_Dpp4	Kirrel
Nox4	9.20422212217229e-73	0.280337714497726	0.399	0.226	2.71147179497073e-68	Fibro_Dpp4	Nox4
Steap31	1.31913779676383e-72	0.262810976746761	0.537	0.337	3.88604803548655e-68	Fibro_Dpp4	Steap3
Nisch	1.45505324847259e-72	0.278142048857746	0.643	0.452	4.28644136467541e-68	Fibro_Dpp4	Nisch
Nin	1.69577471158816e-72	0.278844911442466	0.485	0.303	4.99558272286755e-68	Fibro_Dpp4	Nin
Ccnd3	5.05460527439742e-72	0.274904803125122	0.626	0.425	1.48903616778474e-67	Fibro_Dpp4	Ccnd3
Ace1	5.05683091107583e-72	0.297318760366785	0.458	0.278	1.48969181809383e-67	Fibro_Dpp4	Ace
Ctps	5.27914591838073e-72	0.342844149131424	0.357	0.199	1.55518359609578e-67	Fibro_Dpp4	Ctps
Fam171a1	7.69547840365863e-72	0.287342834452412	0.408	0.24	2.2670109829338e-67	Fibro_Dpp4	Fam171a1
Gnb1	9.10100611384507e-72	0.315479594444761	0.872	0.745	2.68106539107762e-67	Fibro_Dpp4	Gnb1
Pcdh191	1.04971693860943e-71	0.301260862376002	0.664	0.453	3.09236112944952e-67	Fibro_Dpp4	Pcdh19
Csgalnact2	1.1611738758212e-71	0.341132873178311	0.614	0.429	3.42070212078168e-67	Fibro_Dpp4	Csgalnact2
Crybg3	1.17941295733088e-71	0.285798598987936	0.468	0.29	3.47443263100104e-67	Fibro_Dpp4	Crybg3
Abca6	1.27911490055114e-71	0.253785099287722	0.359	0.199	3.76814458553361e-67	Fibro_Dpp4	Abca6
Psme1	1.53220238158493e-71	0.296997215641463	0.64	0.449	4.51371499591106e-67	Fibro_Dpp4	Psme1
Selenow	1.93765755215102e-71	0.275370014885946	0.817	0.652	5.70814538288168e-67	Fibro_Dpp4	Selenow
Lgi21	3.17063596688199e-71	0.311244983620308	0.472	0.289	9.34037649483766e-67	Fibro_Dpp4	Lgi2
Mturn	4.11174853813914e-71	0.256483318706418	0.416	0.245	1.21128000185041e-66	Fibro_Dpp4	Mturn
Calu	1.36724816203493e-70	0.330684923071848	0.871	0.734	4.0277763605387e-66	Fibro_Dpp4	Calu
Vit1	1.67971703538028e-70	0.296130760410417	0.853	0.615	4.94827841452678e-66	Fibro_Dpp4	Vit
Cmtm3	1.79917975392748e-70	0.298258324078964	0.597	0.406	5.30020363709496e-66	Fibro_Dpp4	Cmtm3
Ifih1	1.80060392760221e-69	0.270686094868087	0.534	0.345	5.30439911032335e-65	Fibro_Dpp4	Ifih1
Rps11	2.43095284759932e-69	0.274763671513636	0.957	0.913	7.16134399374285e-65	Fibro_Dpp4	Rps11
Socs2	4.0143231553398e-69	0.334976166565904	0.516	0.333	1.18257945833155e-64	Fibro_Dpp4	Socs2
Tax1bp3	4.41709721723626e-69	0.250592174678751	0.478	0.3	1.30123266922563e-64	Fibro_Dpp4	Tax1bp3
Sash1	7.67381269306398e-69	0.324612422267981	0.785	0.617	2.26062848124972e-64	Fibro_Dpp4	Sash1
Cnot6	1.16276548693096e-68	0.319645807757677	0.629	0.447	3.42539084794992e-64	Fibro_Dpp4	Cnot6
Pfkp	2.42464290565837e-68	0.322711707967922	0.671	0.487	7.142755535779e-64	Fibro_Dpp4	Pfkp
Rpl35	1.11297196817593e-67	0.295812324596538	0.908	0.829	3.27870412104948e-63	Fibro_Dpp4	Rpl35
Glud1	1.31848219956817e-67	0.279273212326124	0.864	0.713	3.88411671170788e-63	Fibro_Dpp4	Glud1
4930578G10Rik1	5.22158252674664e-67	0.259809478795134	0.688	0.469	1.53822599655429e-62	Fibro_Dpp4	4930578G10Rik
Rala	2.01142248939904e-66	0.274315636211751	0.603	0.42	5.92544951152064e-62	Fibro_Dpp4	Rala
Nr6a1	3.32610447312963e-66	0.256329971615444	0.335	0.185	9.79837116739257e-62	Fibro_Dpp4	Nr6a1
Gja11	4.72947385457248e-66	0.329685661619029	0.415	0.249	1.39325570281851e-61	Fibro_Dpp4	Gja1
Cdkn1c	8.89303575069772e-66	0.441519256789865	0.557	0.389	2.61979940179804e-61	Fibro_Dpp4	Cdkn1c
Apbb1ip1	1.09007155562106e-65	0.271949385773083	0.543	0.348	3.21124179570409e-61	Fibro_Dpp4	Apbb1ip
Irgm2	1.54277887270338e-65	0.290527980569996	0.456	0.282	4.54487228109687e-61	Fibro_Dpp4	Irgm2
Dpysl31	5.3355599535344e-65	0.265475272242007	0.746	0.566	1.5718026067117e-60	Fibro_Dpp4	Dpysl3
Elf4	1.00197699767607e-64	0.267926266320273	0.501	0.319	2.95172403745394e-60	Fibro_Dpp4	Elf4
Anxa2	1.16420814793393e-64	0.28918510502165	0.892	0.737	3.42964078299857e-60	Fibro_Dpp4	Anxa2
Ube2r2	2.41191880991671e-64	0.309523336469945	0.765	0.588	7.10527162213364e-60	Fibro_Dpp4	Ube2r2
S100a1	2.96819589427518e-64	0.303064830909145	0.635	0.453	8.74400828494524e-60	Fibro_Dpp4	S100a1
Irf2bp2	5.61731304005361e-64	0.283992864696239	0.594	0.402	1.65480424846939e-59	Fibro_Dpp4	Irf2bp2
Sgsm2	9.37923625582124e-64	0.260047488019364	0.5	0.322	2.76302920860238e-59	Fibro_Dpp4	Sgsm2
Nr3c1	1.05089500440396e-63	0.294054732247344	0.761	0.597	3.09583159347364e-59	Fibro_Dpp4	Nr3c1
Cyb5a1	3.17088131502407e-63	0.301997887962949	0.876	0.759	9.34109926592939e-59	Fibro_Dpp4	Cyb5a
Txn11	3.95773357191114e-63	0.296187279615137	0.911	0.795	1.1659087329493e-58	Fibro_Dpp4	Txn1
Abca8b	4.64483156725646e-63	0.290504311369661	0.415	0.254	1.36832093139808e-58	Fibro_Dpp4	Abca8b
Rpl29	4.98373835029546e-63	0.299375486833327	0.892	0.804	1.46815948061354e-58	Fibro_Dpp4	Rpl29
Dram11	7.26357779649885e-63	0.271199626852214	0.518	0.335	2.1397773830706e-58	Fibro_Dpp4	Dram1
Slc25a24	1.56384705456854e-62	0.254656303261111	0.551	0.371	4.60693703805345e-58	Fibro_Dpp4	Slc25a24
Adamts2	1.71841825283912e-62	0.280513491617193	0.706	0.522	5.06228833103877e-58	Fibro_Dpp4	Adamts2
Camk2n1	2.46598593314683e-62	0.313792354365136	0.767	0.601	7.26454796045724e-58	Fibro_Dpp4	Camk2n1
Casp12	3.67234708627261e-62	0.285392453766837	0.632	0.443	1.08183672814505e-57	Fibro_Dpp4	Casp12
Bmp2	1.73111549624173e-61	0.351070082460424	0.274	0.141	5.09969314037852e-57	Fibro_Dpp4	Bmp2
Cmip	1.7575790244529e-60	0.276409177787236	0.702	0.522	5.1776520481358e-56	Fibro_Dpp4	Cmip
C1galt11	2.58433254941836e-60	0.275689104231725	0.545	0.372	7.61318525733156e-56	Fibro_Dpp4	C1galt1
Add1	4.63765195717278e-60	0.273737963989337	0.686	0.51	1.36620589006353e-55	Fibro_Dpp4	Add1
Tmem43	1.04885087898588e-58	0.277032161172782	0.606	0.427	3.0898098044045e-54	Fibro_Dpp4	Tmem43
Lysmd21	4.38155631537045e-58	0.279946662949876	0.489	0.323	1.29076267494498e-53	Fibro_Dpp4	Lysmd2
Ctsb1	1.00145026666111e-57	0.278110467391807	0.901	0.775	2.95017234055696e-53	Fibro_Dpp4	Ctsb
Rtp4	3.32011921111032e-57	0.262802022484068	0.522	0.349	9.78073918400989e-53	Fibro_Dpp4	Rtp4
Pcbp2	3.81868660450795e-57	0.267038004737035	0.937	0.852	1.124946886822e-52	Fibro_Dpp4	Pcbp2
Mrpl52	4.26900156954933e-57	0.289295683489383	0.707	0.554	1.25760517237354e-52	Fibro_Dpp4	Mrpl52
Tmem50a	1.0093187381607e-56	0.276246300637995	0.787	0.612	2.97335207074761e-52	Fibro_Dpp4	Tmem50a
Tapbp	3.09017246493268e-56	0.254916387549293	0.765	0.593	9.10333906444518e-52	Fibro_Dpp4	Tapbp
Mxra8	3.27994028902434e-56	0.280451406754882	0.746	0.576	9.6623760974368e-52	Fibro_Dpp4	Mxra8
Naaa	6.42071628600606e-56	0.262127325494675	0.45	0.291	1.89147881069453e-51	Fibro_Dpp4	Naaa
Klf61	1.7488915321264e-55	0.269924518672227	0.89	0.731	5.15205956449116e-51	Fibro_Dpp4	Klf6
Ralbp1	6.49582533365768e-55	0.251039334038819	0.789	0.627	1.91360518504221e-50	Fibro_Dpp4	Ralbp1
Vwa5a1	7.4665708836279e-55	0.294823228449983	0.678	0.514	2.19957711660794e-50	Fibro_Dpp4	Vwa5a
Twsg1	7.66611183203385e-55	0.273214154645405	0.653	0.482	2.25835988459885e-50	Fibro_Dpp4	Twsg1
Ndn	1.51883981588733e-54	0.276444092037886	0.551	0.388	4.47435021362248e-50	Fibro_Dpp4	Ndn
Ywhab	3.98546708412643e-54	0.300654776377891	0.811	0.671	1.17407874831281e-49	Fibro_Dpp4	Ywhab
Tuba1c	2.31207570916344e-53	0.28212953759762	0.535	0.36	6.81114383162459e-49	Fibro_Dpp4	Tuba1c
Kdm7a	2.3322832816979e-53	0.29003228811207	0.685	0.509	6.87067331955386e-49	Fibro_Dpp4	Kdm7a
Efcab14	1.19225415207376e-52	0.264451078993948	0.6	0.441	3.51226150659409e-48	Fibro_Dpp4	Efcab14
Sh3glb1	1.87790467976808e-52	0.267356687144391	0.841	0.713	5.5321193961288e-48	Fibro_Dpp4	Sh3glb1
Ehbp1	2.30357329715262e-52	0.285324294249293	0.841	0.709	6.7860965760819e-48	Fibro_Dpp4	Ehbp1
Dleu2	4.1110387683436e-52	0.255752512563864	0.448	0.288	1.21107091076634e-47	Fibro_Dpp4	Dleu2
Kif13b	4.43287603185331e-52	0.266531473306566	0.613	0.449	1.30588095022367e-47	Fibro_Dpp4	Kif13b
Daam1	6.05984771427261e-52	0.256573312931464	0.653	0.48	1.78517053814757e-47	Fibro_Dpp4	Daam1
Fam111a1	2.64553318203118e-51	0.252575737890244	0.385	0.242	7.79347620094564e-47	Fibro_Dpp4	Fam111a
Tgfbr31	6.27344967835909e-51	0.260787169149578	0.923	0.825	1.84809554074781e-46	Fibro_Dpp4	Tgfbr3
Akap12	3.0303694953374e-50	0.277254511991213	0.896	0.746	8.92716549631443e-46	Fibro_Dpp4	Akap12
1810037I17Rik	1.84797454826641e-48	0.259689524780105	0.701	0.546	5.44394822173802e-44	Fibro_Dpp4	1810037I17Rik
Mex3c	4.57434684834549e-48	0.262408219932957	0.479	0.329	1.3475568380541e-43	Fibro_Dpp4	Mex3c
Rab11b	6.53209416850386e-48	0.251821140861024	0.697	0.537	1.92428962109955e-43	Fibro_Dpp4	Rab11b
Cdk14	2.2877551237422e-47	0.250567834170738	0.737	0.583	6.73949781903214e-43	Fibro_Dpp4	Cdk14
Mat2a	1.64930439086741e-46	0.37722967109057	0.85	0.724	4.85868580505631e-42	Fibro_Dpp4	Mat2a
Clic41	4.17524064283905e-44	0.252352967634782	0.874	0.731	1.22998414097396e-39	Fibro_Dpp4	Clic4
Slc16a91	4.71437420063036e-44	0.254432403363263	0.614	0.453	1.3888074957637e-39	Fibro_Dpp4	Slc16a9
Gng11	2.28726163670156e-38	0.258873643421054	0.511	0.38	6.73804405555914e-34	Fibro_Dpp4	Gng11
Ccl21	1.60002308488143e-35	0.662122425806449	0.415	0.289	4.7135080057522e-31	Fibro_Dpp4	Ccl2
Cd441	1.16486166340103e-18	0.299539888972602	0.474	0.382	3.4315659742131e-14	Fibro_Dpp4	Cd44
Lgr5	0	3.29557563002332	0.909	0.169	0	Fibro_Lgr5	Lgr5
Kcnip1	0	2.21073438837564	0.571	0.027	0	Fibro_Lgr5	Kcnip1
Dner	0	2.18131600737989	0.625	0.108	0	Fibro_Lgr5	Dner
6530403H02Rik	0	2.08144264320892	0.507	0.043	0	Fibro_Lgr5	6530403H02Rik
Sfrp21	0	1.98486300002605	0.822	0.214	0	Fibro_Lgr5	Sfrp2
Col23a1	0	1.87747856033073	0.633	0.124	0	Fibro_Lgr5	Col23a1
Tspan8	0	1.85787278735758	0.383	0.037	0	Fibro_Lgr5	Tspan8
Kcnd2	0	1.85266135302542	0.717	0.136	0	Fibro_Lgr5	Kcnd2
Mfap4	0	1.72434478077157	0.491	0.069	0	Fibro_Lgr5	Mfap4
Stk32a	0	1.38208864685039	0.478	0.056	0	Fibro_Lgr5	Stk32a
Gria1	0	1.10127953863423	0.277	0.019	0	Fibro_Lgr5	Gria1
6330403K07Rik	0	0.916978300639197	0.333	0.019	0	Fibro_Lgr5	6330403K07Rik
Epha4	2.22608802495564e-304	1.18846262337752	0.491	0.076	6.55783271271681e-300	Fibro_Lgr5	Epha4
Pdlim3	3.01082535120555e-301	2.2944368396587	0.866	0.325	8.86959040211642e-297	Fibro_Lgr5	Pdlim3
L3mbtl4	3.17090228006876e-294	1.32636445009835	0.442	0.064	9.34116102685455e-290	Fibro_Lgr5	L3mbtl4
Col4a6	3.30202283062106e-271	1.85142078981968	0.866	0.324	9.72742905672658e-267	Fibro_Lgr5	Col4a6
Col15a1	4.33504812488715e-256	1.76127265464112	0.854	0.327	1.2770618271105e-251	Fibro_Lgr5	Col15a1
Chodl	2.97941085636495e-254	1.32816253202268	0.462	0.078	8.7770464417655e-250	Fibro_Lgr5	Chodl
Hs6st3	1.15726092613613e-250	1.55601252020379	0.475	0.086	3.40917496230443e-246	Fibro_Lgr5	Hs6st3
Hand2os1	5.09418752559844e-226	0.957731513957591	0.416	0.07	1.50069670316604e-221	Fibro_Lgr5	Hand2os1
Tmem132c	2.17352007038382e-222	1.14888245785224	0.518	0.108	6.40297277534369e-218	Fibro_Lgr5	Tmem132c
Sntg2	1.17520803944963e-211	1.23505493561224	0.493	0.11	3.46204536341466e-207	Fibro_Lgr5	Sntg2
Fam189a1	1.72116636625375e-208	1.22831220053343	0.54	0.123	5.07038399834692e-204	Fibro_Lgr5	Fam189a1
Cap2	1.79756636484768e-200	0.707906478362237	0.335	0.05	5.29545075420479e-196	Fibro_Lgr5	Cap2
Epha3	8.20925689703294e-200	1.03118108471266	0.314	0.045	2.41836498929693e-195	Fibro_Lgr5	Epha3
Glis1	1.39471727469322e-195	0.867439460506633	0.32	0.049	4.10869761951875e-191	Fibro_Lgr5	Glis1
Dtna	3.77420542435609e-193	1.21083758783672	0.441	0.094	1.11184317596106e-188	Fibro_Lgr5	Dtna
Eln	1.31786293446347e-187	2.46762150809562	0.794	0.373	3.88229241863593e-183	Fibro_Lgr5	Eln
Sorbs2	2.74359778907113e-178	0.659258323615733	0.524	0.127	8.08236472682465e-174	Fibro_Lgr5	Sorbs2
Apoe	3.79940557167666e-178	2.03937303120768	0.836	0.453	1.11926688736023e-173	Fibro_Lgr5	Apoe
Osr11	9.48456679440192e-175	1.71737318556555	0.711	0.318	2.79405853196286e-170	Fibro_Lgr5	Osr1
Maob	5.39425280978635e-171	1.51023281504363	0.746	0.354	1.58909293523496e-166	Fibro_Lgr5	Maob
Gm26771	5.25205705904702e-170	0.884899880948606	0.353	0.065	1.54720348902466e-165	Fibro_Lgr5	Gm26771
Rgs2	2.69352217554893e-167	1.57823351674796	0.621	0.213	7.93484697694959e-163	Fibro_Lgr5	Rgs2
Sdc1	1.27453166153523e-166	0.740508502187193	0.406	0.088	3.75464282171663e-162	Fibro_Lgr5	Sdc1
Angpt1	2.40077356586412e-165	1.67771543550134	0.506	0.143	7.0724388476791e-161	Fibro_Lgr5	Angpt1
Kcnma1	1.50207545876929e-163	1.24966111039938	0.496	0.131	4.42496409398844e-159	Fibro_Lgr5	Kcnma1
Cacnb2	2.97661601740848e-163	1.12657479729866	0.611	0.187	8.76881312568364e-159	Fibro_Lgr5	Cacnb2
Mdk	1.77445878108957e-158	0.911782498639892	0.357	0.073	5.22737812321177e-154	Fibro_Lgr5	Mdk
Gm17416	5.48545771697366e-157	0.90939160933828	0.283	0.045	1.61596098884327e-152	Fibro_Lgr5	Gm17416
Pgm5	1.54244492611291e-146	0.494636886674478	0.344	0.067	4.54388850783603e-142	Fibro_Lgr5	Pgm5
Pi15	4.00085747026294e-146	2.12927371344155	0.624	0.254	1.17861260216476e-141	Fibro_Lgr5	Pi15
Col4a5	1.42723080462914e-143	1.48129136297428	0.876	0.583	4.20447922735698e-139	Fibro_Lgr5	Col4a5
Gramd1c	1.41270742638802e-141	0.766021173053494	0.28	0.05	4.16169480739647e-137	Fibro_Lgr5	Gramd1c
Masp1	1.8245794176535e-138	0.84770301760604	0.378	0.09	5.37502850646543e-134	Fibro_Lgr5	Masp1
Pappa2	2.30868750577811e-128	0.871651225344673	0.322	0.069	6.80116252327172e-124	Fibro_Lgr5	Pappa2
Prrx2	6.71712528328046e-122	0.983651736081043	0.457	0.147	1.97879793720159e-117	Fibro_Lgr5	Prrx2
Neo1	1.15629213468212e-121	1.26996808288987	0.709	0.378	3.40632099956005e-117	Fibro_Lgr5	Neo1
Cxcl121	2.79851603013198e-121	1.90426294067588	0.824	0.57	8.2441483731658e-117	Fibro_Lgr5	Cxcl12
Adcyap1r1	9.09330278824776e-121	0.648313787939801	0.338	0.081	2.67879606838991e-116	Fibro_Lgr5	Adcyap1r1
Gm48898	5.74039467191241e-120	0.636569749078223	0.419	0.109	1.69106286639868e-115	Fibro_Lgr5	Gm48898
Cd109	1.14100310273155e-118	0.876754856664142	0.445	0.139	3.36128104033688e-114	Fibro_Lgr5	Cd109
Eva1c	2.81927365925496e-115	0.774982169639991	0.389	0.108	8.30529827279918e-111	Fibro_Lgr5	Eva1c
Mir99ahg	3.38872048025534e-115	0.990842697203339	0.95	0.883	9.98283166278421e-111	Fibro_Lgr5	Mir99ahg
Cacna2d3	7.48751967238976e-114	0.750714662055944	0.255	0.05	2.2057484202893e-109	Fibro_Lgr5	Cacna2d3
Slc2a13	1.35995229289427e-113	1.21141704543119	0.525	0.199	4.00628345963724e-109	Fibro_Lgr5	Slc2a13
Abi3bp1	4.78908702485962e-113	1.20355983656606	0.894	0.755	1.41081714665339e-108	Fibro_Lgr5	Abi3bp
Atp1b1	4.42202481066664e-108	1.03764388647518	0.459	0.156	1.30268428897429e-103	Fibro_Lgr5	Atp1b1
Matn2	2.13149298977068e-106	1.29322721588353	0.895	0.699	6.27916519856544e-102	Fibro_Lgr5	Matn2
Spock2	3.63984133972732e-104	0.914238270224593	0.468	0.169	1.07226086027027e-99	Fibro_Lgr5	Spock2
Rgs9	7.44495497752327e-103	0.561337355170751	0.257	0.054	2.19320928682858e-98	Fibro_Lgr5	Rgs9
Hhip	8.52175494518679e-100	1.00044762582153	0.314	0.081	2.51042378930258e-95	Fibro_Lgr5	Hhip
Zbtb20	1.31049401492021e-98	0.710929999693827	0.991	0.982	3.86058431855344e-94	Fibro_Lgr5	Zbtb20
Pde4d	5.79977770000049e-98	1.36313065919408	0.655	0.339	1.70855651264315e-93	Fibro_Lgr5	Pde4d
Atp1a2	8.70718890667909e-98	0.967461280215815	0.597	0.277	2.56505078001859e-93	Fibro_Lgr5	Atp1a2
Tshz2	5.75537363139958e-94	0.765639114975476	0.965	0.935	1.695475518074e-89	Fibro_Lgr5	Tshz2
Rgs7bp	1.03621636307758e-93	0.600738736858001	0.252	0.056	3.05258978399026e-89	Fibro_Lgr5	Rgs7bp
Reep1	4.29762408950248e-93	0.846861577189241	0.435	0.155	1.26603708052654e-88	Fibro_Lgr5	Reep1
Ankrd29	1.86907062621229e-92	0.637975982734433	0.357	0.106	5.50609515775879e-88	Fibro_Lgr5	Ankrd29
Pid1	7.63590376466406e-92	0.970273378816907	0.91	0.79	2.24946089003238e-87	Fibro_Lgr5	Pid1
Slc6a2	2.62789564713551e-91	0.635827994887102	0.263	0.061	7.74151778689649e-87	Fibro_Lgr5	Slc6a2
Nrep	1.42438355613001e-90	1.23577085703718	0.527	0.228	4.1960915180034e-86	Fibro_Lgr5	Nrep
Slc8a1	4.51877365670515e-90	1.1755021108288	0.569	0.251	1.33118553152877e-85	Fibro_Lgr5	Slc8a1
Cttnbp2	5.66674809155865e-89	0.613882264491069	0.385	0.118	1.66936732029226e-84	Fibro_Lgr5	Cttnbp2
Emb	6.79445949327972e-87	0.752128328561414	0.299	0.082	2.00157982212527e-82	Fibro_Lgr5	Emb
Camk4	3.16680049765846e-85	0.724254709511362	0.285	0.075	9.32907758605206e-81	Fibro_Lgr5	Camk4
Cacna1c	4.71542730844949e-83	0.688211506197046	0.484	0.189	1.38911773079613e-78	Fibro_Lgr5	Cacna1c
Fgf71	5.95818824651852e-80	1.11514945249444	0.647	0.369	1.75522267554189e-75	Fibro_Lgr5	Fgf7
Setbp1	1.29230035589314e-78	0.900195519629864	0.872	0.764	3.8069876184256e-74	Fibro_Lgr5	Setbp1
Kcnab1	2.29533195590203e-77	0.92540727852007	0.503	0.218	6.76181840889178e-73	Fibro_Lgr5	Kcnab1
Hlf	2.8256389476512e-77	0.661033606105615	0.341	0.11	8.32404977588567e-73	Fibro_Lgr5	Hlf
Synpo2	3.88673221688301e-77	0.734081267076266	0.531	0.234	1.14499244377157e-72	Fibro_Lgr5	Synpo2
Mthfd2	3.45454335749509e-76	0.56907523055987	0.294	0.087	1.01767392768448e-71	Fibro_Lgr5	Mthfd2
Fry	2.10307213618451e-75	0.623076661174881	0.298	0.087	6.19544020598594e-71	Fibro_Lgr5	Fry
Svs6	4.11197431881506e-75	0.661928371971699	0.354	0.111	1.21134651457973e-70	Fibro_Lgr5	Svs6
Mmp16	4.71822141924506e-74	0.697320433017478	0.361	0.125	1.3899408478954e-69	Fibro_Lgr5	Mmp16
Pde1a	1.10490321372311e-72	0.87034523212456	0.656	0.381	3.25493437730691e-68	Fibro_Lgr5	Pde1a
Nr2f1	6.87569835248324e-72	1.31127459888278	0.637	0.407	2.02551197765804e-67	Fibro_Lgr5	Nr2f1
Ltbp4	9.59329370979771e-72	0.83419553918336	0.851	0.733	2.82608839396931e-67	Fibro_Lgr5	Ltbp4
Ggta1	2.64779937566655e-71	0.556788842245746	0.286	0.085	7.80015218077609e-67	Fibro_Lgr5	Ggta1
Bmp4	3.65270294311899e-71	0.822926305148761	0.457	0.198	1.07604976001342e-66	Fibro_Lgr5	Bmp4
Ldb2	1.02261938845795e-70	0.869425486442398	0.599	0.316	3.01253445645828e-66	Fibro_Lgr5	Ldb2
Dcun1d4	7.14457296363874e-70	0.841597897219234	0.329	0.113	2.10471974935834e-65	Fibro_Lgr5	Dcun1d4
Tspan18	5.29771699341851e-69	0.783950773653943	0.435	0.187	1.56065444909116e-64	Fibro_Lgr5	Tspan18
Prex2	4.07150934386886e-68	0.622529516926569	0.363	0.131	1.19942593761033e-63	Fibro_Lgr5	Prex2
Fblim1	6.71114186854499e-68	0.466145157054922	0.265	0.077	1.97703528305467e-63	Fibro_Lgr5	Fblim1
Vav3	8.83744291928132e-68	0.925797650298155	0.668	0.396	2.60342230959108e-63	Fibro_Lgr5	Vav3
Tpd52l1	5.33827707122609e-67	0.59278877916074	0.344	0.124	1.57260304241249e-62	Fibro_Lgr5	Tpd52l1
Tnfrsf21	1.20495932836408e-66	0.557831484120904	0.369	0.136	3.54968968542775e-62	Fibro_Lgr5	Tnfrsf21
Unc13b	1.53982457870418e-65	0.691099294316809	0.44	0.185	4.53616922640463e-61	Fibro_Lgr5	Unc13b
Zdhhc14	9.90618558748084e-64	0.786907572556578	0.432	0.19	2.91826321221598e-59	Fibro_Lgr5	Zdhhc14
Spinkl	5.98474525561714e-63	0.818296089107095	0.342	0.117	1.76304610485225e-58	Fibro_Lgr5	Spinkl
Fgfr2	1.07033313792931e-62	0.823222580244718	0.656	0.423	3.15309439102597e-58	Fibro_Lgr5	Fgfr2
Plcb1	2.15260747340613e-62	0.805450092279853	0.628	0.346	6.34136635590712e-58	Fibro_Lgr5	Plcb1
Pdgfd	4.45745597020289e-62	0.921176450878881	0.733	0.508	1.31312195426207e-57	Fibro_Lgr5	Pdgfd
Apcdd1	6.12736480614415e-62	0.6655914609837	0.268	0.086	1.805060398242e-57	Fibro_Lgr5	Apcdd1
Ramp1	1.38699558608967e-61	0.702617059802994	0.448	0.205	4.08595029706156e-57	Fibro_Lgr5	Ramp1
Calcrl	1.81793958766743e-61	0.82126915535884	0.681	0.427	5.35546823130947e-57	Fibro_Lgr5	Calcrl
Cyp1b11	5.80863473012973e-61	0.967962559148785	0.658	0.408	1.71116570514892e-56	Fibro_Lgr5	Cyp1b1
Gm171671	1.02192660177491e-60	1.00857669891405	0.631	0.405	3.01049357616872e-56	Fibro_Lgr5	Gm17167
Slc24a3	2.33475666383414e-60	0.596954629602463	0.355	0.132	6.87795965598899e-56	Fibro_Lgr5	Slc24a3
Itprid2	7.301269612245e-60	0.632963664736668	0.447	0.206	2.15088101507126e-55	Fibro_Lgr5	Itprid2
Iqgap2	9.17071683980034e-60	0.859510210640079	0.504	0.257	2.70160147383678e-55	Fibro_Lgr5	Iqgap2
Cav1	2.83176825371635e-59	0.656224385762179	0.602	0.33	8.34210609862301e-55	Fibro_Lgr5	Cav1
Nlgn1	8.24590803360988e-59	0.965613342271561	0.485	0.226	2.42916204762113e-54	Fibro_Lgr5	Nlgn1
Id4	1.32398532804961e-57	0.79550182845601	0.434	0.197	3.90032837790136e-53	Fibro_Lgr5	Id4
Hand2	6.55086130693945e-57	0.431786361199485	0.26	0.083	1.92981823241129e-52	Fibro_Lgr5	Hand2
Lmo4	4.02641118544566e-55	0.900588032296348	0.661	0.452	1.18614047112044e-50	Fibro_Lgr5	Lmo4
Abca5	1.21501479006697e-54	0.817847496824179	0.54	0.308	3.57931207005829e-50	Fibro_Lgr5	Abca5
Nrg2	1.35943632143245e-53	0.361582832054722	0.273	0.091	4.00476345930785e-49	Fibro_Lgr5	Nrg2
Xylt1	1.85275740843751e-53	0.817037338984746	0.462	0.237	5.45803804951605e-49	Fibro_Lgr5	Xylt1
Malat1	2.17223624240958e-53	0.392565237295174	0.997	0.999	6.39919074651438e-49	Fibro_Lgr5	Malat1
Ism1	2.51455884095035e-53	0.821419169967782	0.378	0.163	7.40763888955563e-49	Fibro_Lgr5	Ism1
Dach1	2.11219518599648e-51	0.781698041489835	0.267	0.093	6.22231579842705e-47	Fibro_Lgr5	Dach1
Pitpnm2	3.08722203906731e-51	0.538569235457242	0.366	0.16	9.09464740488838e-47	Fibro_Lgr5	Pitpnm2
Ano1	3.96696395608822e-51	0.56538384424847	0.416	0.185	1.16862791182403e-46	Fibro_Lgr5	Ano1
Kcnd3	8.15648078046717e-51	0.624814619647255	0.388	0.17	2.40281767311782e-46	Fibro_Lgr5	Kcnd3
Ank2	1.52769545746773e-50	0.772673484789763	0.615	0.385	4.50043804815418e-46	Fibro_Lgr5	Ank2
Svs4	2.41254252887953e-50	1.0300625626597	0.437	0.208	7.10710903582621e-46	Fibro_Lgr5	Svs4
Tspan11	4.67265222567666e-50	0.464536257706508	0.273	0.098	1.37651661916209e-45	Fibro_Lgr5	Tspan11
Chsy1	5.69364442567775e-50	0.66076248399936	0.419	0.205	1.67729071136041e-45	Fibro_Lgr5	Chsy1
Gfra1	8.18373586722214e-50	0.494537895116545	0.27	0.093	2.41084674912497e-45	Fibro_Lgr5	Gfra1
Spink1	8.32969118536804e-50	0.479015800215578	0.584	0.351	2.45384372629757e-45	Fibro_Lgr5	Spink1
[truncated: 2,869 more rows]

## Sheet: degs_between_myeloidcelltypesub
	p_val	avg_log2FC	pct.1	pct.2	p_val_adj	cluster	gene
[truncated: 6,071 more rows]

## Sheet: degs_between_Tcelltypesub
	p_val	avg_log2FC	pct.1	pct.2	p_val_adj	cluster	gene
[truncated: 3,512 more rows]

[truncated: 3 more sheets: degs_of_epicelltypesub_between_, degs_of_majorcelltype_between_a, deTFs_of_epicelltypesub_between]
